# Supplementary material for: The sensor histidine kinase PhcS participates in the regulation of quorum sensing-dependent virulence genes in Ralstonia pseudosolanacearum strain OE1-1
Source: Microbiol Spectr. 2025 Mar 4;13(4):e00059-25. doi: 10.1128/spectrum.00059-25 (PMC11960443; doi:10.1128/spectrum.00059-25)
Supplement: Table S1 — RNA-sequencing data for transcripts of genes in Ralstonia pseudosolanacearum strain OE1-1, and phcA deletion (ΔphcA), phcK deletion (ΔphcK) and phcS deletion (ΔphcS) mutants, phcK mutant with the substitution of histidine at amino acid position 205 in PhcK to glutamine (PhcK-H205Q), phcS mutant with the substitution of histidine at amino acid position 230 to glutamate (PhcS-H230Q), grown in quarter-strength M63 medium, and predicted function of proteins encoded by the genes. [file spectrum.00059-25-s0003.xlsx]

## Sheet: Sheet1
Table S1 RNA-sequencing data for transcripts of genes in Ralstonia pseudosolanacearum strain OE1-1, and phcA deletion (ΔphcA), phcK deletion (ΔphcK) and phcS deletion (ΔphcS) mutants, phcK mutant with the substitution of histidine at amino acid position 205 in PhcK to glutamine (PhcK-H205Q), phcS mutant with the substitution of histidine at amino acid position 230 to glutamate (PhcS-H230Q), grown…
Gene ID	Gene name	Description	Count values																																			log2(fold-change)a					q-valueb
			OE1-1							ΔphcA								ΔphcK					PhcK-H205Q					PhcS-H230Q					ΔphcS
			value 1	value 2	value 3	value 4	value 5	mean	STDEV	value 1	value 2	value 3	value 4	value 5	value 6	mean	STDEV	value 1	value 2	value 3	mean	STDEV	value 1	value 2	value 3	mean	STDEV	value 1	value 2	value 3	mean	STDEV	value 1	value 2	value 3	mean	STDEV	ΔphcA	ΔphcK	PhcK-H205Q	PhcS-H230Q	ΔphcS	ΔphcA	ΔphcK	PhcK-H205Q	PhcS-H230Q	ΔphcS
RSc0001	rpmH	50S ribosomal protein L34	3472	4462	7988	3616	2704	4448.4	2074.74	2748	5918	7856	7116	6700	2772	5518.33	2226.67	2824	6916	1404	3714.67	2861.91	1889	1907	2978	2258	623.603	3870	6659	3625	4718	1685.41	5102	8605	4164	5957	2340.7	1.06475	-0.0880243	-0.0675484	0.264618	0.340253	0.0242374	0.895014	0.920065	0.659578	0.565528
RSc0002	rnpA	ribonuclease P protein component	1429	1076	4432	1935	664	1907.2	1486.65	1369	2233	5442	4999	4696	801	3256.67	2026.06	796	2026	630	1150.67	762.591	1082	1382	2177	1547	565.84	580	1617	3073	1756.67	1252.35	1930	2763	2148	2280.33	431.98	1.71467	-0.185529	0.791485	0.149203	0.476583	0.00675534	0.821232	0.254992	0.853411	0.516738
RSc0003		hypothetical protein	485	975	1341	678	576	811	348.922	327	1355	754	822	929	1575	960.333	446.627	643	1614	1494	1250.33	529.377	347	274	429	350	77.5435	928	1454	457	946.333	498.753	559	2382	2088	1676.33	978.741	0.558068	0.852472	-0.100302	0.498071	0.882503	0.228342	0.109387	0.879733	0.374809	0.0978418
RSc0004		putative inner membrane protein translocase component YidC	4459	5038	7029	4867	4584	5195.4	1050.1	6940	11770	8588	9358	9494	11880	9671.67	1899.79	6289	11605	14796	10896.7	4297.51	2514	2013	3193	2573.33	592.233	9629	10870	4503	8334	3375.27	7025	15236	12660	11640.3	4199.4	1.34697	1.34703	-0.0284321	0.937228	1.10476	0.000276296	0.00111365	0.952601	0.0169259	0.00562623
RSc0005	trmE	tRNA modification GTPase TrmE	1625	1660	2511	1878	2000	1934.8	357.413	1296	1984	1298	1241	1314	1539	1445.33	283.529	1230	1710	2592	1844	690.817	731	1166	1306	1067.67	299.847	1620	1541	1702	1621	80.5047	1591	1728	2568	1962.33	528.977	0.0759402	0.227202	0.0592765	0.0455824	-0.0371366	0.716478	0.324541	0.821142	0.864177	0.890695
RSc0006		hypothetical protein	248	196	570	430	192	327.2	166.797	309	276	358	330	296	315	314	28.2347	271	307	198	258.667	55.5368	137	311	254	234	88.7074	359	275	480	371.333	103.055	262	301	324	295.667	31.3422	0.57884	0.104318	0.519489	0.551076	-0.0786421	0.108952	0.836655	0.234736	0.199343	0.878792
RSc0008	rpsU	30S ribosomal protein S21	6424	6259	3997	2570	2656	4381.2	1877.73	4391	7457	3828	3706	3236	3852	4411.67	1536.78	4228	8601	2754	5194.33	3040.92	1253	2001	2953	2069	852.038	3236	6074	2892	4067.33	1746.32	7888	5997	6864	6916.33	946.586	0.614291	0.208972	-0.438743	-0.134872	0.389216	0.0172574	0.513665	0.154346	0.688122	0.199063
RSc0009		drug efflux lipoprotein	9226	9262	9248	6296	8688	8544	1279.7	12204	10953	5365	5973	5603	8010	8018	2939.03	13294	9483	10476	11084.3	1976.99	3684	4305	5753	4580.67	1061.69	9726	10600	5944	8756.67	2474.73	12443	11215	13548	12402	1167.04	0.362612	0.570203	-0.140431	0.130707	0.351387	0.114206	0.0375009	0.643474	0.666479	0.203297
RSc0010	acrB	putative acriflavin resistance transmembrane protein	23335	15518	17945	15145	17136	17815.8	3292.17	26958	18053	13055	13656	11618	20223	17260.5	5761.29	28861	17827	15588	20758.7	7105.57	6070	6790	8729	7196.33	1375.28	15089	19649	9458	14732	5104.87	29129	17161	21564	22618	6053.22	0.378934	0.423033	-0.493006	-0.128876	0.175083	0.0791815	0.101339	0.060886	0.653189	0.525639
RSc0011	acrA	acriflavin resistance lipoprotein A precursor	11683	9452	7214	5953	9648	8790	2240.32	6824	8502	4886	4868	4185	10260	6587.5	2401.34	11146	9988	9468	10200.7	858.977	2680	2186	3146	2670.67	480.068	6176	10688	3061	6641.67	3834.76	12813	9199	14328	12113.3	2635.11	-0.0765201	0.452547	-0.869103	-0.323473	0.325251	0.820864	0.195587	0.0166415	0.375118	0.365893
RSc0012	acrR	putative AcrAB operon repressor transcription regulator protein	6117	2692	4489	3563	1960	3764.2	1620.67	1842	2124	1629	1646	1172	1692	1684.17	311.526	2946	2750	882	2192.67	1139.29	819	1351	1299	1156.33	293.294	1444	2421	1581	1815.33	528.977	3525	2085	1884	2498	895.068	-0.562959	-0.663939	-0.930573	-0.897034	-0.807956	0.058093	0.0669822	0.0122514	0.0153042	0.0266725
RSc0013		hypothetical protein	3797	1697	2306	1876	784	2092	1102.99	973	1594	980	959	648	1359	1085.5	336.027	1363	1979	270	1204	865.524	474	793	886	717.667	216.084	1261	1565	1145	1323.67	216.899	2311	1356	1500	1722.33	514.86	-0.373258	-0.782055	-0.83252	-0.559462	-0.533348	0.339406	0.0925173	0.0711189	0.226646	0.249451
RSc0014	gor	glutathione reductase oxidoreductase protein	460	124	465	202	40	258.2	195.108	83	120	138	114	88	54	99.5	30.2903	95	110	36	80.3333	39.1195	42	132	103	92.3333	45.9384	61	74	189	108	70.4486	263	92	144	166.333	87.6603	-0.249178	-1.41074	-0.640164	-1.06429	-0.828548	0.730002	0.0678612	0.41733	0.16084	0.273725
RSc0015		hypothetical protein	3214	2694	3548	2339	1992	2757.4	632.149	2151	2136	1426	1351	1257	1134	1575.83	450.439	1761	2032	918	1570.33	580.96	613	1466	1318	1132.33	455.803	1999	1950	2171	2040	116.065	3102	2157	2412	2557	488.902	-0.220056	-0.682706	-0.591874	-0.30431	-0.327869	0.325792	0.0121962	0.0271072	0.25624	0.219005
RSc0016	serA1	putative D-3-phosphoglycerate dehydrogenase oxidoreductase protein	8455	8035	8457	5805	8848	7920	1216.78	7244	7896	5708	5356	5400	8541	6690.83	1385.32	7862	9243	6516	7873.67	1363.54	2611	5005	5334	4316.67	1486.28	10599	8773	8191	9187.67	1256.41	8116	8979	11652	9582.33	1843.59	0.191959	0.234368	-0.0830288	0.428924	0.163787	0.315533	0.304612	0.743137	0.0540502	0.488679
RSc0017	pckA	phosphoenolpyruvate carboxykinase	22418	15666	9859	8408	8608	12991.8	6042.52	20656	19931	9260	9830	10771	6768	12869.3	5905.82	10111	12375	10152	10879.3	1295.45	5088	6245	9656	6996.33	2374.88	10148	11458	8473	10026.3	1496.21	21109	15177	12240	16175.3	4518	0.643804	-0.120528	-0.187426	-0.292335	0.0463623	0.0082715	0.70346	0.541003	0.318988	0.891324
RSc0018		response regulator transcription regulator protein	13018	12018	14580	12159	14704	13295.8	1287.87	708	881	738	747	664	2025	960.5	526.543	1323	1696	1782	1600.33	243.997	3094	7377	9943	6804.67	3460.18	1821	2772	2107	2233.33	487.925	11151	1108	4188	5482.33	5145.09	-3.63516	-2.7281	-0.145563	-2.29322	-1.41465	1.14807e-07	3.18265e-05	0.798819	0.000166898	0.00890147
RSc0019		hypothetical protein	7117	3918	9468	7008	3856	6273.4	2390.01	816	951	949	1002	812	864	899	79.3675	1058	1090	594	914	277.59	1818	3083	3891	2930.67	1044.86	1485	1700	1444	1543	137.503	7445	1004	1620	3356.33	3554.26	-2.19023	-2.48001	-0.227503	-1.74806	-1.14637	4.0761e-05	0.000135487	0.692926	0.00251048	0.0366595
RSc0020		hypothetical protein	2567	1685	1408	1274	1408	1668.4	524.148	1055	1401	755	656	759	1395	1003.5	333.532	2171	1659	1368	1732.67	406.537	582	935	1112	876.333	269.826	1790	1689	1267	1582	277.433	2651	1655	2040	2115.33	502.255	-0.345777	0.231035	-0.179426	0.0490793	0.141393	0.0643908	0.312094	0.447624	0.852647	0.557159
RSc0021		transmembrane sensor histidine kinase transcription regulator protein	1122	1015	1589	1026	568	1064	363.61	814	1452	830	741	870	882	931.5	259.827	1084	1654	342	1026.67	657.876	386	779	908	691	271.899	1784	1375	1158	1439	317.869	964	1654	1140	1252.67	358.532	0.375834	0.0565123	0.0727175	0.585307	0.0510719	0.30884	0.913837	0.887099	0.170464	0.922153
RSc0022	cstA	carbon starvation A transmembrane protein	14071	14297	23358	15400	21888	17802.8	4459.25	11660	10224	10270	9873	9198	16956	11363.5	2855.49	12572	14044	13842	13486	797.965	5359	6892	9771	7340.67	2239.96	10570	17056	6841	11489	5169.14	21951	14996	21756	19567.7	3960.38	-0.247734	-0.0265338	-0.341579	-0.335485	0.129105	0.317534	0.940743	0.251885	0.262674	0.687787
RSc0023		hypothetical protein	3081	4976	3936	2260	4432	3737	1080.46	3217	3233	1493	1387	1247	5139	2619.33	1533.17	4628	4381	6264	5091	1023.33	1046	1382	1952	1460	458.009	2995	5601	1347	3314.33	2144.9	4605	3840	7200	5215	1761.1	-0.351699	0.658774	-0.622102	-0.173119	0.281924	0.348106	0.128623	0.16222	0.723472	0.545504
RSc0024		putative signal peptide protein	1249	1320	1770	1226	920	1297	305.668	1012	1034	736	720	649	441	765.333	225.684	630	836	882	782.667	134.199	528	1201	1192	973.667	385.985	844	833	1696	1124.33	495.108	1246	1031	924	1067	163.991	-0.114425	-0.543781	0.312723	-0.0467546	-0.423951	0.679934	0.074763	0.307484	0.897533	0.166306
RSc0025	phaP2	hypothetical protein	21475	23457	20061	16093	26680	21553.2	3935.58	901	886	550	539	473	792	690.167	191.223	621	1050	666	779	235.769	9783	10867	15598	12082.7	3092.24	1107	1425	580	1037.33	426.786	11024	1145	864	4344.33	5786.47	-4.52802	-4.55178	-0.00298681	-4.25424	-2.73452	1.96286e-07	3.34995e-06	0.997135	6.11874e-06	0.000434793
RSc0026	metW	Methionine biosynthesis MetW	1304	943	406	496	456	721	390.272	377	720	383	328	360	468	439.333	145.15	310	575	414	433	133.518	539	668	845	684	153.626	533	580	347	486.667	123.217	1143	755	348	748.667	397.538	-0.131367	-0.54953	0.703118	-0.466679	-0.224899	0.737273	0.198743	0.0868153	0.275295	0.619798
RSc0027	metX	homoserine O-acetyltransferase	2944	2324	2162	2000	1064	2098.8	680.008	701	1359	1025	1032	1018	1116	1041.83	211.287	886	1131	666	894.333	232.612	1759	1758	2409	1975.33	375.567	874	1334	1057	1088.33	231.595	2305	1630	684	1539.67	814.267	-0.410664	-1.04999	0.729884	-0.776328	-0.636993	0.235427	0.0129475	0.0658265	0.0591847	0.121074
RSc0028	gabD1	succinate-semialdehyde dehydrogenase oxidoreductase protein	3870	12421	4155	4106	6640	6238.4	3636.03	2605	2713	1817	1712	1631	2646	2187.33	516.477	2619	3224	1908	2583.67	658.711	6972	3796	3180	4649.33	2034.93	3716	3339	3771	3608.67	235.152	3664	3112	3684	3486.67	324.625	-1.03144	-1.07366	0.571729	-0.542418	-0.965533	0.0385075	0.0782667	0.35741	0.387017	0.112878
RSc0029	goaG	4-aminobutyrate aminotransferase protein	1825	9581	868	1117	1640	3006.2	3695.63	567	883	627	460	501	963	666.833	207.979	950	1328	828	1035.33	260.694	2259	889	1009	1385.67	758.705	2108	1777	1249	1711.33	433.249	1735	1440	1596	1590.33	147.582	-1.40154	-1.26797	0.0249701	-0.5452	-0.960906	0.0592128	0.164116	0.982242	0.571899	0.296076
RSc0030		putative transcription regulator protein	1000	882	1673	1315	1272	1228.4	307.908	959	784	597	605	597	441	663.833	180.894	745	881	396	674	250.174	303	561	574	479.333	152.847	724	654	958	778.667	159.202	879	677	852	802.667	109.665	-0.269065	-0.513917	-0.441548	-0.334946	-0.6322	0.342524	0.128309	0.192292	0.328286	0.0603341
RSc0031	slmA	nucleoid occlusion protein	2820	2206	2465	2549	1536	2315.2	487.597	3143	2857	2060	2070	1795	1557	2247	619.938	2162	2502	2286	2316.67	172.062	1013	2502	2139	1884.67	776.398	2287	2771	3864	2974	807.861	3280	2881	1632	2597.67	859.758	0.564276	0.225698	0.459337	0.584032	0.0261736	0.0341587	0.501961	0.147523	0.0648235	0.946801
RSc0032		hypothetical protein	1150	1022	1507	1441	624	1148.8	355.381	914	2714	1136	1222	1167	837	1331.67	693.89	934	1782	1368	1361.33	424.039	680	1104	1201	995	277.076	1082	1307	1827	1405.33	382.11	1148	1759	1980	1629	430.965	0.826552	0.471615	0.643697	0.527109	0.38801	0.00320323	0.134174	0.0405255	0.0933566	0.222463
RSc0033	argB	acetylglutamate kinase	5935	4533	4967	5319	3552	4861.2	893.804	3697	7176	3537	3617	3862	4698	4431.17	1409.3	5604	6452	4914	5656.67	770.351	1866	2306	2879	2350.33	507.953	4336	6818	3932	5028.67	1562.72	5345	6785	10500	7543.33	2659.85	0.341425	0.47437	-0.198054	0.225731	0.529929	0.133956	0.0781903	0.493951	0.424385	0.0501743
RSc0034		RNA polymerase sigma factor	3324	5190	5058	3679	6304	4711	1212.05	2026	2930	1719	1544	1570	3636	2237.5	857.372	2751	3154	2880	2928.33	205.802	1931	3563	3791	3095	1014.48	4797	3421	3224	3814	856.982	3004	3551	3540	3365	312.684	-0.755034	-0.346855	0.266013	0.0114894	-0.522583	0.0032945	0.249886	0.379675	0.97467	0.0784848
RSc0035		hypothetical protein	1402	956	2470	2294	1680	1760.4	626.545	708	742	886	846	831	648	776.833	91.853	562	565	234	453.667	190.243	1054	2277	1957	1762.67	634.237	934	657	1905	1165.33	655.372	1223	560	408	730.333	433.378	-0.552292	-1.4333	1.09587	-0.126807	-1.13112	0.216565	0.0122774	0.0379577	0.838947	0.0422245
RSc0036		putative signal peptide protein	664	407	1159	1276	672	835.6	366.895	251	414	459	490	466	45	354.167	174.215	117	141	0	86	75.4387	451	1278	718	815.667	422.062	226	187	964	459	437.777	602	165	108	291.667	270.263	-0.394894	-2.70657	1.15411	-0.288297	-1.36405	0.67489	0.0216228	0.267711	0.809903	0.217247
RSc0037		hypothetical protein	940	1642	543	406	1584	1023	573.555	682	1930	561	571	605	1269	936.333	556.211	1754	1753	1944	1817	109.986	431	523	569	507.667	70.2662	1396	2305	842	1514.33	738.644	941	2042	2160	1714.33	672.32	0.313579	1.26546	-0.0149146	0.767465	0.732768	0.486825	0.0138562	0.981293	0.126272	0.149016
RSc0038		putative transmembrane protein	3165	5175	2053	1626	3272	3058.2	1378.37	2734	5958	1831	1628	1883	5148	3197	1881.39	4406	5641	7182	5743	1390.81	949	1426	1597	1324	335.826	5149	6978	2348	4825	2331.94	3201	6307	7116	5541.33	2066.76	0.306224	1.13377	-0.453607	0.692631	0.650851	0.430425	0.0126548	0.331952	0.117807	0.145921
RSc0039		transmembrane sensor histidine kinase transcription regulator protein	2183	3606	3048	2574	1968	2675.8	662.948	2200	3031	1922	1684	1770	1836	2073.83	501.196	2551	3152	2304	2669	436.141	1287	1580	2167	1678	448.11	2735	2830	2406	2657	222.502	2373	3321	3648	3114	662.226	0.167405	0.192979	0.115476	0.150701	0.0416007	0.49189	0.509688	0.707325	0.616174	0.899996
RSc0040		response regulator transcription regulator protein	5836	8178	5165	5288	5488	5991	1248.65	6363	5396	2757	2715	2663	2718	3768.67	1663.66	6608	6314	4410	5777.33	1193.23	2978	3359	4221	3519.33	636.822	4892	5824	4377	5031	733.446	5331	6237	7716	6428	1203.92	-0.153143	0.111354	0.00177338	-0.139128	-0.0879825	0.627436	0.779112	0.997099	0.721203	0.828158
RSc0041	ripI	Type III effector protein	2273	2268	1817	1786	1920	2012.8	240.426	1616	1901	805	773	724	1566	1230.83	521.083	2817	2423	1710	2316.67	561.108	770	1055	1456	1093.67	344.631	1784	2505	1099	1796	703.077	1888	2305	2892	2361.67	504.393	-0.373123	0.383901	-0.133193	-0.0956804	0.0632208	0.132733	0.199454	0.687993	0.779112	0.857272
RSc0042	hslU	ATP-dependent protease ATP-binding subunit	11915	20860	9504	10327	4968	11514.8	5826.83	29319	18631	6475	7798	7970	9990	13363.8	8957.91	29369	16979	23310	23219.3	6195.5	2194	2818	4311	3107.67	1087.82	16034	21082	23876	20330.7	3974.62	15336	26324	62292	34650.7	24560.5	0.762365	1.08233	-1.31984	0.810057	1.2297	0.136078	0.0720116	0.0370394	0.181275	0.0434645
RSc0043	hslV	ATP-dependent protease peptidase subunit	4740	9478	4471	5017	2136	5168.4	2667.44	8113	7306	2677	3233	3177	5832	5056.33	2346.21	10580	7333	16272	11395	4524.89	1033	1224	2115	1457.33	577.507	6593	9494	10671	8919.33	2098.86	5290	11150	33600	16680	14943.2	0.476399	1.23701	-1.21528	0.781809	1.26073	0.385162	0.0495466	0.0639568	0.215702	0.0477254
RSc0044		substrate-binding periplasmic (PBP) ABC transporter protein	2144	2296	1909	1540	1488	1875.4	358.033	1962	2246	1130	955	1024	2358	1612.5	646.636	2886	2570	2376	2610.67	257.421	666	877	1162	901.667	248.918	2742	2617	1919	2426	443.501	2157	2621	2676	2484.67	285.097	0.0885649	0.613471	-0.364084	0.435671	0.171324	0.681097	0.00994811	0.125495	0.0615997	0.488875
RSc0045		hypothetical protein	2033	2383	2062	1503	1376	1871.4	419.916	3437	4158	2291	2243	2240	2565	2822.33	798.135	2547	3898	3564	3336.33	703.686	604	763	1002	789.667	200.336	3023	4154	2147	3108	1006.2	2724	5622	3084	3810	1579.53	1.1196	0.972419	-0.506455	0.787662	0.792188	5.60149e-05	0.00111389	0.0761777	0.00606751	0.00592748
RSc0046	dksA	putative DNAK suppressor protein	7924	12589	8252	4889	7920	8314.8	2753.06	8483	14727	6486	6138	5891	13023	9124.67	3829.73	12561	17792	13320	14557.7	2826.61	3226	5639	7251	5372	2025.74	10586	16455	9012	12017.7	3922.6	9436	17551	14244	13743.7	4080.57	0.492049	0.959867	0.068308	0.594369	0.491633	0.0233989	0.000567355	0.819531	0.0209465	0.0543676
RSc0047		hypothetical protein	10970	6111	4356	2408	3744	5517.8	3325.86	15586	9978	3778	4033	4427	4716	7086.33	4765.81	20640	10220	25776	18878.7	7926.16	3821	1812	3576	3069.67	1096.04	16354	17467	5420	13080.3	6657.34	14368	22512	26556	21145.3	6207.87	0.941296	1.92954	-0.172621	1.15814	1.74096	0.0366516	0.000864764	0.779112	0.0285166	0.00200737
RSc0048		putative transcription regulator protein	2417	2803	2601	1807	2056	2336.8	404.077	2231	2604	1016	1031	1135	1404	1570.17	681.219	2717	2790	3150	2885.67	231.811	2470	1725	2744	2313	527.33	1867	2983	2005	2285	608.411	2237	4230	5484	3983.67	1637.46	-0.10721	0.456544	0.789059	0.0289367	0.535757	0.756721	0.21669	0.0316972	0.948883	0.144121
RSc0049		putative hemaggltinin-related protein	5506	7415	6334	6584	9752	7118.2	1622.08	2354	2825	1366	1494	1444	2151	1939	595.574	2307	3086	2034	2475.67	545.905	4255	5227	6635	5372.33	1196.64	2618	3005	2746	2789.67	197.161	3707	3053	2652	3137.33	532.532	-1.41327	-1.17146	0.557621	-1.01175	-1.17787	5.95458e-06	0.000410279	0.0531539	0.0014975	0.000392457
RSc0050		hypothetical protein	5340	7967	5306	6017	11320	7190	2549.93	369	476	347	354	325	540	401.833	85.8683	394	650	288	444	186.107	4379	3867	5245	4497	696.537	485	524	432	480.333	46.1772	2525	745	492	1254	1107.96	-3.69263	-3.62514	0.398203	-3.48776	-2.53435	9.04722e-08	1.82296e-06	0.436576	2.72942e-06	6.82932e-05
RSc0051		hypothetical protein	1088	702	1176	687	688	868.2	242.889	876	1392	1000	986	1039	702	999.167	227.841	856	1803	792	1150.33	566.131	250	292	430	324	94.1701	725	1388	648	920.333	406.837	1136	2070	1164	1456.67	531.347	0.821775	0.549222	-0.616839	0.191462	0.602857	0.00507082	0.0995442	0.071409	0.599092	0.07069
RSc0052	xerC	site-specific tyrosine recombinase XerC	1096	1124	1594	1246	888	1189.6	260.167	1063	1987	1364	1355	1440	900	1351.5	373.884	813	1632	1242	1229	409.655	603	897	972	824	195.031	970	1490	1257	1239	260.467	1387	2376	1644	1802.33	513.159	0.795876	0.28763	0.364323	0.287809	0.528054	0.000431188	0.242635	0.135072	0.242076	0.0299379
RSc0053		hypothetical protein	2004	2076	2116	1850	2272	2063.6	154.521	2851	4597	2229	2385	2484	3006	2925.33	869.266	1795	3489	3456	2913.33	968.646	1149	1582	1935	1555.33	393.678	3401	3498	2123	3007.33	767.389	2562	5181	3948	3897	1310.24	0.966134	0.769576	0.473292	0.784716	0.837055	0.000185688	0.00595073	0.0808452	0.00510888	0.00314173
RSc0054	gatB	aspartyl/glutamyl-tRNA amidotransferase subunit B	3552	3445	3369	2528	4480	3474.8	693.704	4128	6582	3237	3486	3655	7821	4818.17	1909.56	3405	6981	8316	6234	2539.29	1875	2085	3207	2389	716.148	5966	6410	2826	5067.33	1953.71	4284	9028	9156	7489.33	2776.64	0.778891	1.13145	0.365373	0.783594	1.04174	0.0108512	0.00247219	0.316682	0.027719	0.00462848
RSc0055		putative signal peptide protein	1145	751	1023	1041	880	968	153.717	477	703	625	652	629	243	554.833	170.362	255	589	396	413.333	167.673	538	995	1020	851	271.354	470	463	984	639	298.799	958	686	732	792	145.588	-0.122444	-0.904683	0.733854	-0.251406	-0.290408	0.720272	0.0178784	0.0430535	0.525318	0.452575
RSc0056		lipoprotein	1940	2019	2720	2566	1976	2244.2	369.163	1419	1648	1138	1190	1051	846	1215.33	282.388	912	1648	666	1075.33	510.969	1318	1836	1984	1712.67	349.71	1290	1421	1314	1341.67	69.7448	1580	1774	1584	1646	110.869	-0.29194	-0.810955	0.512124	-0.466833	-0.496198	0.16177	0.0026482	0.0392342	0.0647535	0.0500604
RSc0057	gatA	aspartyl/glutamyl-tRNA amidotransferase subunit A	3325	3364	4018	3523	2768	3399.6	448.162	3212	5209	2817	2847	2820	2682	3264.5	969.05	3086	5196	2988	3756.67	1247.46	1859	2081	2934	2291.33	567.527	3139	4853	2822	3604.67	1092.65	3591	5514	6276	5127	1383.7	0.475917	0.356962	0.291121	0.255567	0.471695	0.0138945	0.115743	0.205003	0.269131	0.0376599
RSc0058	gatC	aspartyl/glutamyl-tRNA amidotransferase subunit C	777	1628	558	352	840	831	485.329	696	2102	355	353	399	1431	889.333	723.178	1285	2674	2016	1991.67	694.82	250	249	430	309.667	104.213	1338	2465	369	1390.67	1048.99	774	2613	4620	2669	1923.61	0.246458	1.34967	-0.620867	0.639305	1.43017	0.685307	0.039577	0.379653	0.342326	0.0331
RSc0059	mreB	rod shape-determining protein	6339	3198	4565	3632	2336	4014	1527.8	4975	6249	5223	5125	4972	4158	5117	671.356	4985	7071	4212	5422.67	1478.9	1431	1895	2328	1884.67	448.589	3095	6691	4684	4823.33	1802.04	7572	7019	6636	7075.67	470.566	1.00525	0.627976	-0.295741	0.433941	0.675298	0.000456194	0.0391223	0.355025	0.157862	0.0269894
RSc0060	mreC	rod shape-determining MREC transmembrane protein	1182	764	2144	1166	648	1180.8	588.552	1362	2177	2117	1885	1939	1287	1794.5	380.525	1074	2471	612	1385.67	967.896	583	404	758	581.667	177.004	1084	2316	1428	1609.33	635.702	1591	3015	2292	2299.33	712.028	1.29988	0.450356	-0.0776344	0.632374	0.884616	0.00423721	0.400783	0.900221	0.217014	0.0809453
RSc0061	mreD	rod shape-determining MRED transmembrane protein	670	635	886	556	360	621.4	190.504	935	1300	996	847	868	648	932.333	215.177	679	1130	468	759	338.173	329	319	445	364.333	70.0381	1015	1228	1025	1089.33	120.193	881	1289	480	883.333	404.505	1.23533	0.389378	0.0121834	0.925828	0.310553	0.000318874	0.291907	0.978632	0.0111991	0.413209
RSc0062		substrate-binding transmembrane protein	1338	904	1458	785	632	1023.4	357.818	1488	2108	1158	1020	988	1179	1323.5	423.189	1325	2149	666	1380	743.028	523	527	610	553.333	49.1155	2023	2179	1310	1837.33	463.297	1647	2665	1392	1901.33	673.533	0.915297	0.439519	-0.166848	0.864172	0.634449	0.00212214	0.192439	0.65284	0.0104625	0.0569701
RSc0063	mdrB	rod shape-determining (RODA protein) transmembrane	3376	527	1113	756	432	1240.8	1222.1	1412	1829	1545	1379	1375	801	1390.17	336.005	820	1502	468	930	525.703	445	601	599	548.333	89.4949	1855	1484	1409	1582.67	238.81	2504	1802	720	1675.33	898.72	1.21797	-0.170264	-0.279623	0.616448	0.285094	0.0179759	0.806392	0.671233	0.300629	0.66089
RSc0064		putative long-chain-fatty-acid--CoA ligase protein	19065	13112	11003	11322	11328	13166	3400.67	4298	4672	2927	2585	2594	2115	3198.5	1036.3	4890	2770	2646	3435.33	1261.3	6007	11482	13155	10214.7	3738.73	4083	3474	4181	3912.67	383.044	11412	3479	1428	5439.67	5272.88	-1.44309	-1.76297	0.41645	-1.53901	-1.63764	0.000715468	0.000910595	0.38292	0.00273302	0.00177937
RSc0065		transcription regulator protein	4440	3098	4257	2950	2640	3477	815.124	4425	2724	1721	1557	1538	2160	2354.17	1110.44	2622	2546	1962	2376.67	361.117	1009	2602	2491	2034	889.409	3737	2947	2417	3033.67	664.254	2423	2717	2244	2461.33	238.819	-0.0937347	-0.433137	-0.112639	-0.133659	-0.721326	0.726739	0.137704	0.728579	0.674973	0.0155134
RSc0066	topB	DNA topoisomerase III	16109	20732	14490	12477	19000	16561.6	3336.1	7803	12393	5192	5070	4814	15300	8428.67	4430.46	13810	14835	11646	13430.3	1628.05	7242	8738	12539	9506.33	2730.81	9672	14678	7334	10561.3	3751.9	11798	13251	17784	14277.7	3122.27	-0.7851	-0.0649847	0.0168857	-0.522843	-0.341165	0.00191646	0.847533	0.961638	0.0705569	0.244673
RSc0067		putative thioredoxin-like protein	714	501	522	307	432	495.2	148.357	600	578	239	231	194	243	347.5	187.997	345	657	594	532	164.982	96	242	266	201.333	92.0072	515	576	400	497	89.37	707	663	864	744.667	105.661	0.00805157	0.157717	-0.72377	0.0147241	0.293016	0.98041	0.648829	0.0262558	0.968889	0.366012
RSc0068	smf	SMF protein	3914	6131	4933	4677	4320	4795	839.591	2839	7415	3568	3311	3347	7749	4704.83	2243.75	8422	9537	5094	7684.33	2311.53	2068	2632	3466	2722	703.332	6971	7648	4974	6531	1390.24	4521	6886	11904	7770.33	3770.11	0.218618	0.95152	0.0414092	0.658749	0.559815	0.486825	0.00887467	0.924578	0.0635922	0.116061
RSc0069		signal peptide protein	22946	25501	21206	20683	24120	22891.2	2002.5	14743	25761	14876	14624	14968	29592	19094	6758.47	28994	37623	20484	29033.7	8569.57	10514	9833	14622	11656.3	2590.82	22410	33203	15434	23682.3	8952.57	22906	29088	38184	30059.3	7685.18	0.052366	0.609316	-0.051516	0.239541	0.316881	0.86081	0.0433328	0.888139	0.45006	0.306321
RSc0070	def	peptide deformylase	2554	2718	3655	2422	1504	2570.6	767.731	1690	2199	1339	1386	1281	2124	1669.83	406.914	2246	2800	1242	2096	789.757	905	1378	1779	1354	437.494	1464	2831	1412	1902.33	804.669	2482	2622	1824	2309.33	426.1	-0.166712	-0.164697	-0.20286	-0.376569	-0.355719	0.50712	0.594292	0.500894	0.190585	0.217792
RSc0071		hypothetical protein	2345	1310	2894	1768	1136	1890.6	730.554	1806	1896	2081	2032	1794	1008	1769.5	390.834	915	1967	1044	1308.67	573.77	524	940	908	790.667	231.494	1045	1544	1342	1310.33	251.003	2549	1839	1356	1914.67	600.089	0.629062	-0.320996	-0.439956	-0.329539	-0.0885819	0.0385679	0.398046	0.235427	0.381571	0.834201
RSc0072	fmt	methionyl-tRNA formyltransferase	1313	981	2240	1483	880	1379.4	539.42	1134	1291	1577	1508	1466	1017	1332.17	223.189	814	1555	936	1101.67	397.309	469	832	774	691.667	195.003	1031	1362	1186	1193	165.611	1685	1601	972	1419.33	389.672	0.613149	-0.0316013	-0.0870074	0.0638649	0.0464345	0.0450464	0.94362	0.838947	0.882465	0.916468
RSc0073		transporter transmembrane protein	1641	1214	2299	2537	1360	1810.2	581.792	1750	1683	2205	1938	1791	2322	1948.17	260.808	1968	1730	1206	1634.67	389.843	716	1415	1344	1158.33	384.713	2069	1905	2166	2046.67	131.925	1958	1944	1200	1700.67	433.647	0.639266	0.288801	0.348106	0.566048	0.00839564	0.0257136	0.415474	0.317534	0.093204	0.984185
RSc0074	htpX	heat shock protein HtpX	7407	8014	3381	3792	3032	5125.2	2385	12123	7035	1878	1771	1776	3771	4725.67	4159.44	9335	7086	6210	7543.67	1611.99	1309	1903	2125	1779	421.896	5081	8656	4459	6065.33	2265.04	6780	8500	14316	9865.33	3949.17	0.188647	0.521761	-0.993707	0.110932	0.603736	0.710679	0.354781	0.0780583	0.864032	0.282684
RSc0075	rrmB	putative RNA methyltransferase (SUN protein)	3374	3727	3922	3308	1640	3194.2	904.763	3943	4167	2745	2505	2440	1836	2939.33	917.344	4023	3341	1548	2970.67	1278.38	925	1695	1789	1469.67	474.031	2420	3656	3203	3093	625.299	3651	3882	3204	3579	344.687	0.532662	0.0356869	-0.418884	0.0704578	-0.0442158	0.0477275	0.927769	0.199931	0.852001	0.90885
RSc0076		proline rich signal peptide protein	2241	1540	3423	3026	944	2234.8	1023.08	2001	1744	2338	2094	2011	828	1836	529.329	1342	1685	1134	1387	278.243	893	1688	1789	1456.67	490.755	858	1678	2705	1747	925.431	2118	1827	1212	1719	462.555	0.555301	-0.314005	0.30737	-0.0597058	-0.322388	0.151954	0.521231	0.524619	0.913777	0.5108
RSc0077		two component sensor histidine kinase transcription regulator protein	4808	5782	7161	5434	4664	5569.8	999.525	3450	4465	2531	2152	2003	5715	3386	1466.9	5825	5372	3168	4788.33	1421.41	2218	4258	4690	3722	1320.29	4190	5331	4563	4694.67	581.784	4583	4828	5592	5001	526.277	-0.468657	-0.0147598	0.143507	-0.10107	-0.329228	0.0367014	0.964119	0.624496	0.739079	0.230308
RSc0078		two component response regulator transcription regulator protein	6373	8111	8803	6745	9024	7811.2	1198.92	5455	6614	3856	3629	3417	7776	5124.5	1795.52	8601	7829	6984	7804.67	808.775	2626	5752	6218	4865.33	1953.27	6208	8430	6577	7071.67	1190.73	6128	7197	8976	7433.67	1438.67	-0.277355	0.302546	0.10535	0.0766682	-0.165567	0.230199	0.278132	0.732141	0.808795	0.579537
RSc0079		hypothetical protein	3298	1914	2340	1909	1368	2165.8	720.773	2246	2014	1658	1610	1505	1584	1769.5	292.942	2357	2386	2196	2313	102.357	553	888	1138	859.667	293.527	1304	1954	1634	1630.67	325.013	2874	1674	2964	2504	720.208	0.299775	0.285332	-0.59458	-0.257938	0.00134396	0.127241	0.226461	0.0142633	0.284726	0.996702
RSc0080		hypothetical protein	9374	4039	20407	15466	19768	13810.8	7016.25	4457	1910	1550	1293	999	2295	2084	1248.52	3172	1269	1134	1858.33	1139.67	4672	22203	12281	13052	8790.89	5869	1063	6753	4561.67	3062	4004	652	1296	1984	1778.76	-2.20087	-2.45433	1.26668	-1.23481	-2.90906	0.00459866	0.0103266	0.150079	0.163563	0.0036293
RSc0081		hypothetical protein	634	522	1825	918	1440	1067.8	552.36	289	462	316	283	280	495	354.167	97.7045	272	440	612	441.333	170.004	325	606	640	523.667	172.888	268	372	476	372	104	442	407	444	431	20.8087	-1.07467	-0.819142	0.0756991	-1.07867	-1.11661	0.00213294	0.0416451	0.872072	0.00933681	0.00773779
RSc0082		hypothetical protein	1153	922	1975	1176	1912	1427.6	481.827	810	824	608	569	555	621	664.5	120.669	569	854	540	654.333	173.523	439	656	920	671.667	240.882	880	746	698	774.667	94.3257	948	978	696	874	154.881	-0.528041	-0.754368	-0.161929	-0.537638	-0.656191	0.0420479	0.0190073	0.636442	0.0885171	0.0392991
RSc0083		hypothetical protein	594	635	922	423	816	678	195.263	283	552	286	274	259	504	359.667	131.606	239	582	486	435.667	176.953	167	255	441	287.667	139.89	601	507	292	466.667	158.399	476	675	852	667.667	188.107	-0.511336	-0.441652	-0.471647	-0.278944	-0.146522	0.0675355	0.195073	0.166672	0.429361	0.692415
RSc0084		amino-acid-binding periplasmic (PBP) ABC transporter protein	1467	747	1030	604	1456	1060.8	396.632	1467	1107	630	633	599	729	860.833	351.899	673	1026	1026	908.333	203.805	284	607	945	612	330.528	1183	735	732	883.333	259.523	1536	942	1320	1266	300.659	0.288567	0.0808603	0.00699802	-0.0389514	0.155385	0.348123	0.847877	0.987856	0.928893	0.693324
RSc0085	cca	multifunctional tRNA nucleotidyl transferase/2'3'-cyclic phosphodiesterase/2'nucleotidase/phosphatase	4289	4027	5326	4474	4520	4527.2	486.801	2462	3370	3067	2945	3084	3213	3023.5	310.796	2781	4191	2016	2996	1103.32	2639	2541	3476	2885.33	513.874	3978	3978	3778	3911.33	115.47	4414	3833	4440	4229	343.192	-0.077416	-0.275788	0.316467	0.0928448	-0.119613	0.73666	0.274643	0.200455	0.736472	0.659129
RSc0086		hypothetical protein	4968	6356	6417	5150	7544	6087	1052.88	4097	4114	3594	3369	3627	5832	4105.5	895.988	4433	4957	5022	4804	322.935	3173	3433	4507	3704.33	707.181	5029	5424	4285	4912.67	578.343	4993	4928	7032	5651	1196.42	-0.16921	0.00570155	0.239562	-0.0153132	-0.142131	0.426839	0.985134	0.342371	0.959501	0.594985
RSc0087		putative NADH-ubiquinone oxidoreductase oxidoreductase protein	951	1444	1503	1131	2328	1471.4	529.67	763	478	274	237	245	198	365.833	218.231	595	402	180	392.333	207.669	510	639	805	651.333	147.886	522	355	398	425	86.7122	641	412	540	531	114.765	-1.4232	-1.6516	-0.292169	-1.52809	-1.55052	0.00134941	0.00247843	0.582998	0.00416995	0.00368251
RSc0088	slt	soluble lytic murein transglycosylase precursor transmembrane protein	8660	10363	7419	7203	9736	8676.2	1389.21	11044	10007	4715	4600	4649	8181	7199.33	2934.65	10805	11632	11322	11253	417.795	3487	5191	5927	4868.33	1251.59	12491	11682	7228	10467	2834.07	8439	10695	17316	12150	4613.9	0.12988	0.599529	-0.0537309	0.411213	0.344199	0.684433	0.0824135	0.897686	0.241009	0.336148
RSc0089		hypothetical protein	1067	318	646	525	216	554.4	332.571	486	522	403	440	439	81	395.167	159.393	303	512	36	283.667	238.588	153	384	306	281	117.512	377	368	701	482	189.713	938	484	360	594	304.296	0.447929	-0.821772	-0.14089	0.132716	-0.0804417	0.464645	0.259597	0.863624	0.871053	0.923181
RSc0090		hypothetical protein	1256	919	938	570	592	855	283.805	1866	4254	2469	2206	2726	1827	2558	899.966	1142	3409	1764	2105	1171.34	548	606	853	669	161.966	1923	3144	1072	2046.33	1041.49	2149	5114	768	2677	2220.59	2.21143	1.34	0.4167	1.24103	1.3236	2.42443e-05	0.00764433	0.416393	0.0124706	0.00918145
RSc0091	metF	5,10-methylenetetrahydrofolate reductase oxidoreductase protein	3746	2773	3049	2023	1680	2654.2	823.026	7051	11647	7939	7703	8608	8082	8505	1621.07	5044	9241	11142	8475.67	3120.21	1510	1191	1986	1562.33	400.075	10783	10492	2384	7886.33	4767.38	7370	15331	3252	8651	6140.54	2.27423	1.87846	0.0447683	1.58831	1.49389	6.72838e-05	0.00138621	0.94791	0.00540581	0.00870581
RSc0092		hypothetical protein	3932	2266	2322	1571	1352	2288.6	1011.75	6396	8993	7678	7192	7473	6813	7424.17	895.836	5131	6781	10458	7456.67	2727.02	973	694	1200	955.667	253.445	7976	8325	1340	5880.33	3935.91	8254	11866	2688	7602.67	4623.54	2.37911	1.95815	-0.461885	1.3382	1.52933	0.00011282	0.00210811	0.476083	0.026853	0.0128219
RSc0093	ahcY	S-adenosyl-L-homocysteine hydrolase	26522	21554	12007	6303	10016	15280.4	8437.33	78030	110307	56384	51938	50698	99981	74556.3	25875.2	62987	75657	120528	86390.7	30234.9	7853	5321	11155	8109.67	2925.46	91640	100153	14426	68739.7	47229.2	76022	132457	21888	76789	55288.5	2.83494	2.75276	-0.152383	1.9978	1.95795	3.44799e-05	0.000168297	0.840032	0.00265926	0.00323316
RSc0094		putative lipoprotein transmembrane	1000	825	1135	481	600	808.2	271.236	76	105	70	70	53	99	78.8333	19.6104	120	128	0	82.6667	71.7031	283	325	508	372	119.637	147	221	130	166	48.3839	808	130	168	368.667	380.948	-2.87661	-3.37075	-0.453424	-2.25079	-1.61318	0.000471257	0.00115792	0.617842	0.0138006	0.0687578
RSc0095		hypothetical protein	770	472	593	230	504	513.8	196.403	29	54	26	17	22	72	36.6667	21.5561	28	62	36	42	17.7764	166	198	326	230	84.664	65	106	50	73.6667	28.9885	575	52	144	257	279.211	-3.58066	-3.51281	-0.485898	-2.76708	-1.44309	5.45837e-07	9.04278e-06	0.393092	8.06129e-05	0.013615
RSc0097		putative alkaline phosphatase lipoprotein transmembrane	602	542	884	590	824	688.4	154.295	452	705	824	929	1162	1197	878.167	282.609	575	1124	954	884.333	281.052	323	448	543	438	110.34	858	985	361	734.667	329.776	614	1151	2052	1272.33	726.638	0.749429	0.790297	0.41529	0.533561	0.922356	0.0264059	0.0440041	0.304915	0.181145	0.0198427
RSc0098		putative alkaline phosphatase signal peptide protein	496	427	670	495	640	545.6	104.251	282	605	654	789	925	1260	752.5	329.082	414	901	1062	792.333	337.39	284	332	446	354	83.2106	1209	730	279	739.333	465.07	507	1026	2496	1343	1031.7	0.737461	0.963257	0.478755	0.960674	1.30417	0.104773	0.0683677	0.388014	0.0732046	0.0154411
RSc0099		putative signal peptide protein	244	80	343	259	160	217.2	100.482	55	89	188	243	337	135	174.5	104.337	56	142	108	102	43.3128	86	161	142	129.667	38.9915	98	129	127	118	17.3494	257	146	300	234.333	79.4628	0.234665	-0.476854	0.517241	-0.296617	0.321628	0.674419	0.449109	0.397271	0.648829	0.60979
RSc0100	thiD	bifunctional hydroxy-phosphomethylpyrimidine kinase/hydroxy-methylpyrimidine kinase	5059	5378	4976	4158	5704	5055	578.013	3193	4012	2182	1994	2354	1890	2604.17	830.887	2567	3081	1818	2488.67	635.133	2265	3632	4199	3365.33	994.194	3329	3569	4063	3653.67	374.253	4139	3922	2724	3595	762.072	-0.403451	-0.780676	0.230366	-0.222737	-0.595375	0.0599116	0.00439933	0.387071	0.4106	0.0240575
RSc0101		putative lipoprotein transmembrane	2200	1244	1993	1902	1192	1706.2	458.928	825	883	823	780	797	423	755.167	166.446	586	721	774	693.667	96.9347	824	2111	1825	1586.67	675.792	1064	814	2041	1306.33	648.403	1821	768	600	1063	661.8	-0.48754	-0.988912	0.776253	-0.0980942	-0.76049	0.170414	0.0239072	0.0637401	0.844367	0.0786636
RSc0102		putative calcium binding hemolysin protein	11926	17295	15474	14637	8752	13616.8	3337.07	1620	3236	3961	3098	3157	2376	2908	807.027	2498	3386	2736	2873.33	459.653	2653	8538	6136	5775.67	2959	4461	6776	2537	4591.33	2122.5	13602	3419	5604	7541.67	5360.9	-1.59555	-1.9778	-0.475619	-1.40422	-0.913704	0.000702843	0.000735314	0.365735	0.00921126	0.0817339
RSc0107		hypothetical protein	1581	2765	1611	1666	3192	2163	760.211	477	378	168	126	127	261	256.167	144.938	722	367	198	429	267.445	969	1902	2025	1632	577.459	534	458	455	482.333	44.7698	1030	366	624	673.333	334.738	-2.68786	-2.15482	0.384476	-1.94969	-1.86574	1.2709e-05	0.00106496	0.518791	0.00218954	0.00311909
RSc0108	thiE1	thiamine-phosphate pyrophosphorylase protein	1418	2272	2428	1498	1656	1854.4	463.744	609	1896	1157	1210	1118	270	1043.33	558.57	738	1345	432	838.333	464.696	687	997	989	891	176.714	1071	1329	1403	1267.67	174.291	1603	1351	1332	1428.67	151.276	-0.13782	-0.947134	-0.177235	-0.30395	-0.45513	0.680079	0.0128092	0.659091	0.424285	0.219836
RSc0109	thiG	thiazole synthase	2922	2833	4842	2964	3096	3331.4	849.753	1378	2115	2276	2063	1915	639	1731	617.355	1458	2216	972	1548.67	626.936	996	1698	1681	1458.33	400.483	1397	2268	2370	2011.67	534.754	3610	2094	1872	2525.33	945.884	-0.231349	-0.799694	-0.294211	-0.466495	-0.418794	0.455229	0.0285937	0.429899	0.196129	0.252378
RSc0111	thiS	sulfur carrier protein ThiS	739	1100	1093	602	1152	937.2	249.278	237	648	574	540	458	108	427.5	210.732	422	635	576	544.333	109.974	328	529	688	515	180.408	603	565	788	652	119.302	804	613	732	716.333	96.459	-0.397796	-0.467906	0.016307	-0.208672	-0.399995	0.177539	0.18716	0.968861	0.582941	0.263901
RSc0112		putative D-amino acid oxidase flavoprotein oxidoreductase	4827	7621	6037	4013	5640	5627.6	1359.16	2435	5338	3877	3772	3330	4446	3866.33	984.601	4291	6454	5256	5333.67	1083.59	1734	2525	3352	2537	809.067	3851	6711	3745	4769	1682.66	6041	6348	5316	5901.67	529.921	-0.0641602	0.169293	-0.319354	-0.0770395	-0.0292607	0.801112	0.549415	0.237393	0.800291	0.927773
RSc0113	thiC	thiamine biosynthesis protein ThiC	16022	30779	14337	7821	28120	19415.8	9703.57	12164	25132	9301	8778	8228	29970	15595.5	9483.94	25675	34469	29088	29744	4433.55	4492	4878	7431	5600.33	1597.11	20736	33735	7184	20551.7	13276.5	20792	33968	34776	29845.3	7850.82	-0.040047	0.933939	-0.858225	0.168701	0.553101	0.932678	0.0426838	0.0724015	0.747247	0.236528
RSc0114		hypothetical protein	16642	15156	11057	13884	6160	12579.8	4134.37	7677	12935	15140	13214	12629	9360	11825.8	2759.68	6104	16494	9918	10838.7	5255.83	3800	9272	8374	7148.67	2934.58	11641	20591	8812	13681.3	6148.86	26330	14107	7308	15915	9639.02	0.638939	-0.0245404	-0.044052	0.25097	0.199729	0.11357	0.966102	0.939384	0.625115	0.704065
RSc0115		putative hemagglutinin-related protein	15885	14829	24337	15336	30592	20195.8	7004.17	204	251	169	160	140	333	209.5	72.0076	240	312	360	304	60.3987	4885	6653	9169	6902.33	2152.86	436	445	247	376	111.808	13030	295	336	4553.67	7340.75	-6.21388	-5.65349	-0.607072	-5.44047	-2.49282	1.53722e-06	5.19633e-05	0.546778	7.14574e-05	0.0215202
RSc0116		hypothetical protein	14882	26582	16764	16710	33576	21702.8	8071.9	170	213	138	93	133	486	205.5	143.154	192	216	360	256	90.8625	9196	14126	16328	13216.7	3651.92	640	467	440	515.667	108.519	6298	309	228	2278.33	3481.37	-6.6909	-6.02263	0.174546	-5.1312	-3.56811	3.47457e-07	1.51599e-05	0.86428	5.4826e-05	0.00136573
RSc0117		hypothetical protein	13449	15983	15971	15635	33168	18841.2	8078.06	200	203	129	122	128	540	220.333	160.896	242	288	414	314.667	89.0468	6529	10954	13078	10187	3341.19	584	475	382	480.333	101.106	5564	279	384	2075.67	3021.44	-6.34402	-5.3801	0.159236	-4.88238	-3.36931	1.05585e-07	8.20073e-06	0.858009	1.8337e-05	0.000591171
RSc0118		hypothetical protein	13142	9601	17547	17013	31400	17740.6	8284.72	308	244	221	210	170	306	243.167	54.9488	257	314	108	226.333	106.369	5353	9934	10725	8670.67	2900.28	462	436	457	451.667	13.7961	5507	245	168	1973.33	3060.49	-5.63364	-5.75152	0.139128	-4.73381	-3.38247	1.43821e-06	1.98478e-05	0.892385	9.36761e-05	0.00180734
RSc0119		hypothetical protein	4724	6113	7658	6967	10656	7223.6	2208.92	77	141	75	77	64	306	123.333	93.6262	104	231	288	207.667	94.1931	2062	2972	3557	2863.67	753.365	387	329	110	275.333	146.09	1871	181	252	768	955.885	-5.84662	-4.67116	-0.328832	-4.38119	-3.28104	1.04554e-07	1.31919e-05	0.677848	2.40718e-05	0.000376722
RSc0120		hypothetical protein	3502	3280	6029	5489	6184	4896.8	1400.8	77	116	111	76	87	207	112.333	49.3707	120	182	108	136.667	39.7157	1774	2889	3293	2652	786.745	225	206	163	198	31.7648	1429	167	132	576	738.927	-5.15079	-4.72551	0.127569	-4.24039	-3.16577	8.22133e-08	3.3641e-06	0.864636	8.5617e-06	0.000160124
RSc0121	aidB	putative oxidoreductase flavoprotein FAD	3587	2705	4640	4110	2856	3579.6	820.724	1632	1485	1245	1135	1126	1251	1312.33	203.206	1200	1684	2034	1639.33	418.79	1357	2415	2765	2179	733.068	1805	1586	1933	1774.67	175.477	2989	1553	1836	2126	760.657	-0.898469	-0.83156	0.146159	-0.746935	-0.823995	0.000245355	0.00301825	0.606558	0.00657746	0.00329556
RSc0122		substrate-binding periplasmic (PBP) ABC transporter protein	3540	4398	1901	1336	1800	2595	1307.92	3925	6580	2680	2528	2485	4608	3801	1612.36	7125	7459	5598	6727.33	992.187	509	344	483	445.333	88.7149	3106	9016	1315	4479	4029.91	4617	7903	14256	8925.33	4900.15	1.01953	1.4824	-1.73951	0.576715	1.57697	0.0276689	0.00745071	0.00423004	0.29638	0.00540581
RSc0123		putative alcohol dehydrogenase oxidoreductase protein	2026	1808	2830	1812	2984	2292	570.903	552	1188	534	501	457	936	694.667	297.247	657	1154	414	741.667	377.195	908	1645	1619	1390.67	418.204	924	797	864	861.667	63.5321	1808	799	864	1157	564.719	-1.34308	-1.37667	0.146056	-1.12735	-1.0542	0.000260219	0.00150541	0.737593	0.00652675	0.0104308
RSc0124		hypothetical protein	977	907	989	664	808	869	135.327	774	607	470	509	458	774	598.667	145.558	754	642	1044	813.333	207.464	266	692	682	546.667	243.116	642	593	821	685.333	120.018	864	518	612	664.667	178.912	-0.113993	0.131336	0.0610397	-0.157411	-0.566456	0.736596	0.747428	0.887785	0.695473	0.122525
RSc0125		hypothetical protein	698	477	1118	801	832	785.2	232.264	346	308	469	442	425	558	424.667	89.2674	459	426	468	451	22.1133	390	810	844	681.333	252.874	450	490	889	609.667	242.735	639	287	612	512.667	195.899	-0.422937	-0.327422	0.839367	0.0273221	-0.576938	0.146618	0.367656	0.01633	0.948898	0.102936
RSc0126		hypothetical protein	2360	2539	1284	1338	2032	1910.6	577.08	2253	1110	923	822	748	2259	1352.5	710.32	2357	1540	2376	2091	477.275	528	1776	1498	1267.33	655.196	823	1607	1330	1253.33	397.583	2065	850	2388	1767.67	810.966	-0.221064	0.368051	0.0884882	-0.453567	-0.299716	0.684433	0.563334	0.900594	0.472993	0.64962
RSc0127		putative hemagglutinin-related protein	312	111	219	136	104	176.4	88.5342	102	102	57	50	51	90	75.3333	25.3272	64	124	0	62.6667	62.0108	76	112	135	107.667	29.7377	168	86	162	138.667	45.7092	228	78	60	122	92.2388	-0.735552	-1.47247	0.017478	-0.198216	-0.894974	0.30589	0.101553	0.986867	0.83931	0.305892
RSc0128		transcription regulator protein	622	708	1023	896	640	777.8	174.806	699	679	577	524	527	369	562.5	120.499	712	732	756	733.333	22.0303	434	747	837	672.667	211.533	701	743	1078	840.667	206.607	655	647	384	562	154.204	0.159702	0.231773	0.651665	0.390167	-0.490886	0.582804	0.495599	0.0414408	0.228286	0.135343
RSc0129	gstN	hypothetical protein	2080	1316	2047	1973	1736	1830.4	317.439	614	458	452	438	463	315	456.667	95.1161	504	488	630	540.667	77.7775	769	1158	1416	1114.33	325.703	434	468	663	521.667	123.573	2011	399	540	983.333	892.773	-1.39045	-1.40177	0.217688	-1.47518	-1.05853	0.000186897	0.00128135	0.605729	0.000844878	0.010659
RSc0130		hypothetical protein	1217	210	301	192	88	401.6	462.057	103	173	115	100	117	63	111.833	35.7235	98	183	36	105.667	73.7993	70	63	71	68	4.3589	46	144	68	86	51.4198	1270	151	432	617.667	582.146	-0.58103	-1.68581	-1.64565	-1.85561	0.288244	0.417665	0.0461245	0.0490626	0.0304688	0.738953
RSc0131		lipoprotein	547	234	280	179	168	281.6	155.03	243	256	168	156	190	270	213.833	48.5733	209	328	450	329	120.503	79	171	189	146.333	59.0028	342	289	248	293	47.1275	495	376	576	482.333	100.6	0.142955	0.3855	-0.248029	0.15106	0.546498	0.680161	0.312014	0.541165	0.715186	0.139111
RSc0132		transcription regulator protein	434	352	655	358	336	427	132.947	262	281	334	335	315	252	296.5	36.4459	239	338	306	294.333	50.5206	253	417	536	402	142.095	268	315	447	343.333	92.8027	458	317	96	290.333	182.467	0.0882269	-0.263003	0.739617	-0.0755774	-0.560437	0.843555	0.596067	0.0990389	0.889457	0.236387
RSc0133		hypothetical protein	534	43	61	51	24	142.6	219.22	27	31	30	13	16	9	21	9.48683	29	29	0	19.3333	16.7432	19	37	33	29.6667	9.45163	28	22	50	33.3333	14.7422	626	15	0	213.667	357.17	-1.04289	-2.43524	-0.796922	-1.09408	-0.484997	0.381774	0.0983285	0.591821	0.453911	0.741824
RSc0134	metK	S-adenosylmethionine synthetase	17220	16924	10838	8216	8792	12398	4377.85	9035	12702	9246	8959	8750	10503	9865.83	1522.61	9563	12665	7596	9941.33	2555.59	6667	8785	11197	8883	2266.59	8754	14253	6996	10001	3785.8	17942	13147	5364	12151	6347.88	0.25297	-0.186583	0.270322	-0.249845	-0.297258	0.393637	0.615228	0.444011	0.488846	0.404431
RSc0135		lipid A biosynthesis lauroyl acyltransferase	1689	1400	1152	1082	616	1187.8	398.642	817	1465	931	842	806	918	963.167	251.26	1276	1756	1188	1406.67	305.714	324	414	497	411.667	86.5236	945	1878	609	1144	657.488	1783	1654	1584	1673.67	100.947	0.28449	0.381838	-0.778712	-0.0508122	0.286961	0.250777	0.186866	0.0102977	0.883497	0.331771
RSc0136		lipid A biosynthesis lauroyl acyltransferase	1650	1831	1379	1075	760	1339	431.66	1234	2429	1086	989	1024	1512	1379	548.669	2116	2683	1638	2145.67	523.131	411	489	631	510.333	111.541	1892	2688	1202	1927.33	743.63	2042	2668	2784	2498	399.144	0.515163	0.767471	-0.681144	0.52381	0.644082	0.0273407	0.00651432	0.0175269	0.0558888	0.0198364
RSc0137	dapF	diaminopimelate epimerase	2226	3056	3170	2414	2096	2592.4	490.162	1785	3417	2134	1982	2287	3141	2457.67	663.309	2707	4404	3528	3546.33	848.649	1221	1322	1706	1416.33	255.891	2999	4367	2150	3172	1118.58	2204	4512	5592	4102.67	1730.69	0.341233	0.682118	0.0317022	0.46576	0.512892	0.174886	0.0221183	0.930819	0.116822	0.0835703
RSc0138		hypothetical protein	2449	2317	1657	1362	1920	1941	451.602	2099	2072	935	845	1045	1926	1487	603.609	2387	2452	1566	2135	493.839	794	1165	1480	1146.33	343.381	1873	2730	1576	2059.67	599.218	2578	2171	2400	2383	204.032	-0.0315007	0.27845	-0.026688	0.171465	0.097781	0.885715	0.209769	0.921124	0.458421	0.689128
RSc0139	pyrE	orotate phosphoribosyltransferase	2583	1816	2855	2256	1648	2231.6	506.463	2201	2793	2359	2402	2162	2079	2332.67	256.21	2978	3743	2412	3044.33	667.975	530	819	1177	842	324.113	1339	3210	1801	2116.67	974.625	2957	3032	3588	3192.33	344.703	0.636907	0.709394	-0.604633	0.101664	0.419245	0.00471203	0.00715603	0.0228219	0.726657	0.102786
RSc0140		putative exodeoxyribonuclease III protein	1780	1958	1496	1031	1672	1587.4	353.388	1543	2039	1129	1069	1165	3204	1691.5	826.024	2575	3053	4284	3304	881.715	525	602	836	654.333	161.97	1795	3286	1040	2040.33	1142.92	1862	2993	3696	2850.33	925.286	0.310302	1.28875	-0.477891	0.420283	0.672776	0.280257	0.000465661	0.166707	0.215671	0.0451768
RSc0141		hypothetical protein	1911	1577	2059	1435	1416	1679.6	290.401	1706	2048	1572	1487	1531	1611	1659.17	204.632	1793	1972	1710	1825	133.899	586	834	1142	854	278.539	1478	2149	1553	1726.67	367.669	2312	1814	1368	1831.33	472.239	0.515673	0.349772	-0.194439	0.210692	-0.00640474	0.00361794	0.082299	0.356596	0.30791	0.979796
RSc0142	argC	N-acetyl-gamma-glutamyl-phosphate reductase	5924	9255	6453	4276	4832	6148	1938.61	7743	14388	6310	6027	6873	13644	9164.17	3810.89	10484	15406	10872	12254	2736.6	2235	2006	2935	2392	483.991	7815	18458	4812	10361.7	7170.6	8074	18485	13920	13493	5218.62	0.912831	1.13988	-0.517533	0.697867	0.886569	0.00535571	0.00334249	0.180822	0.0608969	0.0182304
RSc0143		hypothetical protein	545	485	703	548	704	597	100.417	546	515	383	379	391	333	424.5	85.1346	499	622	666	595.667	86.5583	200	310	397	302.333	98.7235	482	554	427	487.667	63.6894	530	601	732	621	102.474	0.0951619	0.337206	-0.0856509	0.00391551	0.0343531	0.619798	0.10888	0.718711	0.988369	0.892144
RSc0144		transcription regulator protein	1039	1094	1397	1312	1032	1174.8	168.492	643	784	532	487	478	567	581.833	115.837	617	818	468	634.333	175.643	489	691	698	626	118.697	622	877	800	766.333	130.791	1021	794	636	817	193.528	-0.507401	-0.627751	-0.0294937	-0.371411	-0.603718	0.0174968	0.0163501	0.924135	0.147518	0.0203707
RSc0145		putative transmembrane protein	161	113	130	54	96	110.8	39.8083	183	230	305	267	315	180	246.667	58.756	136	283	396	271.667	130.37	23	44	55	40.6667	16.2583	147	332	119	199.333	115.743	342	482	336	386.667	82.6156	1.86835	1.46518	-0.726278	0.921192	1.64877	8.2354e-05	0.0025883	0.142066	0.046885	0.000882561
RSc0146		lipoprotein transmembrane	2228	1143	3191	2916	3584	2612.4	958.887	1830	1576	1266	1299	1524	2133	1604.67	330.263	1495	1890	2358	1914.33	432.014	1461	1549	2609	1873	638.912	1421	1861	1402	1561.33	259.693	2041	1688	3156	2295	766.253	-0.183861	0.120026	0.667275	-0.192962	-0.00910663	0.478474	0.71598	0.0239006	0.546825	0.98041
RSc0147		putative signal peptide protein	75	109	82	35	64	73	26.9537	39	92	25	20	23	72	45.1667	29.9427	72	110	18	66.6667	46.2313	26	41	59	42	16.5227	95	102	41	79.3333	33.3816	67	113	192	124	63.2218	-0.487638	-0.192308	-0.204002	0.0717073	0.453524	0.302493	0.757465	0.745338	0.91312	0.420334
RSc0148		hypothetical protein	390	410	494	370	416	416	47.2017	285	373	218	192	198	288	259	69.8627	303	381	162	282	111	208	319	373	300	84.1249	321	465	393	393	72	334	444	552	443.333	109.002	-0.237111	-0.342707	0.331318	0.102129	-0.0429769	0.314761	0.227117	0.235564	0.743031	0.897021
RSc0149		transcription regulator protein	494	731	857	616	576	654.8	141.653	470	618	328	281	300	765	460.333	196.547	476	752	1512	913.333	536.512	265	390	452	369	95.2523	522	773	501	598.667	151.342	494	730	912	712	209.581	-0.222656	0.64986	-0.0193302	0.0229159	-0.058535	0.470734	0.0637582	0.964119	0.957843	0.889602
RSc0150		hypothetical protein	326	617	976	589	912	684	264.067	306	193	122	93	78	189	163.5	84.6516	387	172	0	186.333	193.898	159	260	238	219	53.1131	149	192	193	178	25.1197	239	118	336	231	109.22	-1.70539	-1.73475	-0.844109	-1.75161	-1.75642	0.0532405	0.123101	0.44108	0.104811	0.104225
RSc0151		putative transmembrane protein	743	507	1004	825	664	748.6	184.814	413	177	135	131	146	90	182	116.581	174	134	0	102.667	91.1336	240	330	392	320.667	76.4286	143	124	250	172.333	67.9289	562	132	252	315.333	221.886	-1.49378	-2.72318	-0.377235	-1.82966	-1.53699	0.0422358	0.00672815	0.695453	0.046537	0.0906065
RSc0152		lipoprotein	1053	824	460	286	600	644.6	301.511	844	1542	562	491	535	1962	989.333	618.063	711	1709	2034	1484.67	689.439	170	185	291	215.333	65.9571	1753	1812	395	1320	801.616	1309	2079	1392	1593.33	422.642	0.803516	1.3717	-0.863648	0.968272	1.05302	0.0577172	0.00805386	0.0975356	0.0509857	0.0345056
RSc0153		putative signal peptide protein	905	1104	481	305	656	690.2	320.423	469	815	135	140	152	405	352.667	269.406	413	749	504	555.333	173.782	164	324	411	299.667	125.285	743	669	280	564	248.719	665	833	504	667.333	164.512	-0.71073	-0.265549	-0.58009	-0.351754	-0.381717	0.0451298	0.565244	0.184105	0.430095	0.388185
RSc0154	ampG	muropeptide transporter	2271	1068	2689	2395	1080	1900.6	769.709	1941	1652	1772	1646	1722	477	1535	529.405	1075	1370	432	959	479.638	631	1448	1327	1135.33	440.936	1239	1451	2306	1665.33	564.868	2574	1541	912	1675.67	839.144	0.501296	-0.656216	0.16986	0.150419	-0.205217	0.231073	0.199439	0.76124	0.78886	0.712314
RSc0155		hypothetical protein	2228	1379	2781	1792	1080	1852	675.968	1362	1573	1470	1333	1480	630	1308	343.301	798	1602	504	968	568.398	689	1013	1182	961.333	250.528	717	1350	1545	1204	432.878	2315	1544	1236	1698.33	555.81	0.240022	-0.739194	-0.130343	-0.418978	-0.23658	0.512287	0.0795496	0.781273	0.324769	0.598143
RSc0156		short chain dehydrogenase	2347	2384	1289	990	1096	1621.2	687.978	1222	3757	1249	1261	1426	1575	1748.33	993.231	1396	3522	2718	2545.33	1073.47	559	779	1168	835.333	308.383	1959	3945	1267	2390.33	1390.13	2608	4263	4164	3678.33	928.257	0.596444	0.696491	-0.275504	0.490179	0.90813	0.0693205	0.0721115	0.511367	0.208524	0.0197911
RSc0157		hypothetical protein	1979	592	546	382	432	786.2	672.127	1114	1141	648	672	679	441	782.5	281.443	701	1318	522	847	417.601	165	230	297	230.667	66.0025	828	1518	602	982.667	477.185	2232	1436	1068	1578.67	594.97	0.844953	0.256152	-0.96468	0.436496	0.786981	0.0255747	0.595457	0.0367192	0.338778	0.0710495
RSc0158		arginase	3146	14254	3655	2112	11856	7004.6	5615.51	4677	10520	954	1333	1092	1134	3285	3820.02	4775	5183	1278	3745.33	2146.49	609	910	1660	1059.67	541.249	2445	1976	1645	2022	401.979	2916	1532	7956	4134.67	3380.95	-0.47535	-0.639179	-1.81958	-1.45095	-0.659351	0.568282	0.525189	0.0649268	0.13619	0.525176
RSc0159		acetylornithine aminotransferase protein	5626	35614	13401	7812	30280	18546.6	13579.6	13034	25036	3845	4925	4444	2637	8986.83	8693.1	12517	12801	2898	9405.33	5637.3	2323	2989	5586	3632.67	1724.1	7062	5473	5695	6076.67	860.513	5558	4536	19104	9732.67	8131.88	-0.361789	-0.659373	-1.44774	-1.24707	-0.919894	0.657353	0.497066	0.12101	0.18253	0.336962
RSc0160		transcription regulator protein	2019	775	1272	753	1128	1189.4	515.025	950	986	641	562	527	297	660.5	264.499	477	850	216	514.333	318.645	189	455	395	346.333	139.518	597	718	813	709.333	108.26	1223	778	684	895	287.918	-0.154702	-1.09055	-1.02685	-0.542449	-0.60711	0.677611	0.0112582	0.0159242	0.19111	0.14067
RSc0161		transmembrane aldehyde dehydrogenase oxidoreductase protein	7938	7652	5340	5521	7160	6722.2	1213.23	1450	1769	712	771	740	702	1024	465.23	1531	1385	648	1188	473.317	2738	4689	5383	4270	1371.38	2293	1503	1478	1758	463.492	4233	1426	1452	2370.33	1613.17	-2.19604	-2.34983	0.139077	-1.75703	-1.76416	5.32995e-07	3.77995e-06	0.730548	7.63614e-05	7.55376e-05
RSc0162		transcription regulator protein	2178	736	1647	454	424	1087.8	785.388	1066	971	706	588	560	342	705.5	271.131	743	814	3150	1569	1369.65	220	372	368	320	86.6256	635	644	925	734.667	164.895	2377	799	744	1306.67	927.344	0.323132	0.591553	-1.03837	-0.498438	-0.0706568	0.523757	0.304427	0.0740703	0.398862	0.917491
RSc0163		lipoprotein	2281	748	2650	763	680	1424.4	959.812	895	708	744	641	544	405	656.167	169.316	1409	708	1458	1191.67	419.584	470	508	656	544.667	98.2717	959	731	1367	1019	322.217	2197	636	588	1140.33	915.415	-0.249837	-0.110584	-0.57262	-0.337538	-0.603336	0.560693	0.841213	0.24015	0.502387	0.21652
RSc0164		ABC transporter ATP-binding protein	1879	610	2413	766	632	1260	832.69	553	515	550	473	381	549	503.5	67.4559	1280	624	1062	988.667	334.092	428	514	568	503.333	70.6069	780	482	1086	782.667	302.009	1628	515	528	890.333	638.871	-0.599966	-0.16458	-0.43803	-0.536729	-0.719016	0.115371	0.746814	0.355802	0.245949	0.120767
RSc0165		hypothetical protein	1462	766	2364	899	504	1199	739.41	505	503	480	405	335	396	437.333	69.1915	1876	503	612	997	763.185	363	745	658	588.667	200.216	752	484	1035	757	275.534	1194	475	528	732.333	400.692	-0.729634	-0.149843	-0.219058	-0.551738	-0.969566	0.101791	0.808799	0.712795	0.311259	0.0747637
RSc0166		outer membrane channel lipoprotein	1652	869	2637	1371	792	1464.2	745.911	587	555	591	617	543	288	530.167	121.57	1250	405	288	647.667	524.906	437	1028	863	776	304.954	285	350	1331	655.333	586.046	1507	337	360	734.667	668.959	-0.685384	-0.922259	0.0337669	-0.907266	-1.19964	0.258052	0.216939	0.968595	0.218183	0.107363
RSc0167		hypothetical protein	708	552	636	372	368	527.2	153.763	573	762	600	622	542	783	647	101.05	441	857	648	648.667	208.001	216	359	481	352	132.639	674	853	534	687	159.897	895	997	504	798.667	260.235	0.80812	0.431449	0.116846	0.476638	0.405451	0.00187315	0.134288	0.717928	0.0966377	0.160892
RSc0168		hypothetical conserved protein	1559	1335	1600	962	1200	1331.2	263.478	1616	2755	2139	2198	2141	3456	2384.17	637.231	1243	3404	3672	2773	1331.78	598	808	1157	854.333	282.366	2655	3166	1548	2456.33	827.093	2386	3755	1908	2683	958.65	1.24268	1.24957	0.16161	1.04612	0.891871	0.000278814	0.00108439	0.683996	0.00455141	0.0138164
RSc0169		putative transmembrane oxidoreductase protein	1155	1074	957	513	760	891.8	258.642	729	2252	1182	1166	1248	2394	1495.17	668.614	991	2610	2286	1962.33	856.656	332	380	532	414.667	104.409	2577	2450	806	1944.33	987.869	1673	3102	1884	2219.67	771.372	1.09171	1.27354	-0.321731	1.19979	1.1091	0.00370601	0.00350126	0.475746	0.00549911	0.00923803
RSc0170		probable transmembrane protein	1087	694	617	262	472	626.4	305.548	350	1436	558	498	550	1674	844.333	560.597	560	1679	1656	1298.33	639.519	173	170	251	198	45.9239	1692	1341	354	1129	693.736	1109	1804	1704	1539	375.733	0.685751	1.1438	-0.949362	0.819894	1.04306	0.142793	0.0359196	0.0940513	0.130484	0.0534149
RSc0171		short chain dehydrogenase	839	495	714	402	336	557.2	212.652	396	1252	756	725	763	1008	816.667	289.153	380	1208	774	787.333	414.161	238	241	402	293.667	93.8314	839	1143	618	866.667	263.591	927	1604	852	1127.67	414.218	1.0419	0.57005	-0.164971	0.717628	0.817715	0.00653759	0.189226	0.736962	0.0932148	0.0568813
RSc0172		hypothetical protein	1070	617	1003	563	472	745	272.133	486	1277	845	814	875	1224	920.167	292.269	551	1565	630	915.333	564.013	260	312	515	362.333	134.745	1081	1167	801	1016.33	191.377	1199	1638	1248	1361.67	240.563	0.776146	0.393533	-0.292037	0.580908	0.702545	0.0176375	0.310922	0.469414	0.121933	0.0614977
RSc0173		hypothetical protein	1065	701	912	436	664	755.6	241.715	577	1343	745	804	813	1251	922.167	303.856	870	2081	666	1205.67	764.892	215	238	317	256.667	53.5008	1060	1508	581	1049.67	463.586	1078	1883	2568	1843	745.805	0.728409	0.751543	-0.759313	0.547986	1.113	0.0317667	0.0572926	0.0637183	0.167585	0.00618691
RSc0174		2-dehydropantoate 2-reductase	687	631	570	484	264	527.2	165.29	408	446	296	284	329	189	325.333	92.2641	320	448	180	316	134.045	231	251	336	272.667	55.7524	340	551	327	406	125.742	638	546	504	562.667	68.5371	0.00493935	-0.641547	-0.193089	-0.295897	-0.118845	0.988085	0.0402871	0.562069	0.353324	0.729769
RSc0175		hypothetical protein	2170	1594	1771	1593	1104	1646.4	383.887	1788	1725	1173	1203	986	1341	1369.33	321.167	2274	2037	1368	1893	469.852	502	776	938	738.667	220.385	950	2194	1413	1519	628.738	2215	1840	2376	2143.67	275.028	0.253345	0.378542	-0.41428	0.00729634	0.197	0.227531	0.126232	0.100243	0.981152	0.447721
RSc0176		lipoprotein	1233	1045	944	692	720	926.8	226.894	512	538	266	262	238	576	398.667	158.617	500	586	324	470	133.551	365	609	669	547.667	161.013	598	600	647	615	27.7308	1235	603	612	816.667	362.315	-0.890696	-0.89788	-0.082894	-0.492711	-0.481742	0.000404119	0.00227889	0.790662	0.0735827	0.0798085
RSc0177	glmU	UDP-N-acetylglucosamine pyrophosphorylase protein	13914	14757	14406	11332	13448	13571.4	1346.27	12105	14210	7234	7261	7049	14265	10354	3562.44	17236	19510	18612	18452.7	1145.34	5125	6355	9380	6953.33	2189.69	20462	19000	9623	16361.7	5881.46	14929	18469	23544	18980.7	4330.23	-0.041952	0.655425	-0.192333	0.39664	0.328388	0.87608	0.0163893	0.508308	0.144234	0.230882
RSc0178	glmS	D-fructose-6-phosphate amidotransferase	20948	18374	28074	21541	23264	22440.2	3605.12	19481	16741	11666	12416	12040	14184	14421.3	3108.74	17137	18966	18270	18124.3	923.16	8132	10923	15196	11417	3557.82	19314	20013	12713	17346.7	4028.06	22087	20177	20892	21052	965	-0.127206	-0.00385555	-0.114446	-0.130038	-0.149584	0.540201	0.989776	0.656646	0.610217	0.552368
RSc0179		hypothetical protein	6130	6304	2861	3892	2680	4373.4	1746.39	678	1022	574	486	406	612	629.667	214.634	475	804	1836	1038.33	710.116	1552	6250	4650	4150.67	2388.47	1256	1057	415	909.333	439.516	3606	845	600	1683.67	1669.29	-2.2693	-1.74474	0.566938	-2.26592	-1.72607	0.000336445	0.0155801	0.401238	0.00247098	0.0153536
RSc0182		hypothetical protein	5445	939	690	842	224	1628	2151.34	230	257	248	222	180	108	207.5	55.612	133	214	342	229.667	105.377	227	1063	730	673.333	420.871	354	283	223	286.667	65.5769	5148	221	84	1817.67	2884.97	-1.4213	-2.04336	0.0111909	-2.02638	-0.598068	0.142746	0.0871298	0.993962	0.0835703	0.622949
RSc0183		hypothetical protein	7108	5577	4506	6233	2032	5091.2	1956.29	1759	3027	3362	2765	2297	927	2356.17	897.941	1140	2429	1710	1759.67	645.934	1429	7413	4911	4584.33	3005.34	5115	3880	1933	3642.67	1604.22	6946	2571	1416	3644.33	2917.06	-0.22709	-1.29189	0.581607	-0.33827	-0.683102	0.667562	0.0288815	0.3117	0.583685	0.246131
RSc0184		hypothetical protein	4285	4573	3424	3927	2208	3683.4	929.616	2278	3703	2980	2628	2177	1809	2595.83	673.793	1356	2754	2484	2198	741.585	1053	5223	3687	3321	2108.96	5596	4915	1806	4105.67	2020.47	5869	3123	1404	3465.33	2252.1	0.154037	-0.51994	0.510507	0.244084	-0.29108	0.735121	0.300983	0.299079	0.645798	0.58516
RSc0185		hypothetical protein	4932	4364	4805	6423	2336	4572	1470.8	1652	2677	4214	3757	3354	2178	2972	976.174	1326	2763	5328	3139	2027.32	1433	6120	4424	3992.33	2373.13	4713	4893	2100	3902	1563.17	6547	2785	1536	3622.67	2608.41	0.0949963	-0.163594	0.656594	0.070656	-0.314277	0.881573	0.825538	0.304406	0.926878	0.656904
RSc0186		hypothetical protein	3699	3501	3166	5243	2528	3627.4	1006.58	1154	1815	2917	2622	2313	2754	2262.5	667.946	1071	2593	5022	2895.33	1992.78	986	4600	3764	3116.67	1891.96	4198	3563	1534	3098.33	1391.46	4566	2122	3156	3281.33	1226.81	-0.171348	0.0729238	0.656445	0.159558	-0.0730341	0.757633	0.919094	0.26438	0.812905	0.918268
RSc0187		hypothetical protein	4190	4204	2993	5017	2904	3861.6	898.818	1174	1946	2103	1872	1638	1719	1742	323.359	1117	1839	1530	1495.33	362.246	714	3757	2748	2406.33	1550	2322	2915	1151	2129.33	897.644	4365	1520	1608	2497.67	1617.76	-0.55602	-1.00997	0.119939	-0.612389	-0.642414	0.15939	0.037027	0.826168	0.202722	0.184496
RSc0189		hypothetical protein	4230	2772	3396	5131	3600	3825.8	896.261	1285	1223	1812	1685	1312	1206	1420.5	260.147	810	1015	1548	1124.33	380.955	518	5042	3018	2859.33	2266.17	1517	1982	1501	1666.67	273.204	4564	810	1500	2291.33	1998.2	-0.811471	-1.29465	0.518691	-0.794908	-0.720142	0.120597	0.0468379	0.430391	0.21722	0.27149
RSc0190		transcription regulator protein	901	155	91	92	80	263.8	357.428	67	67	33	36	30	54	47.8333	17.0343	69	81	18	56	33.4515	44	84	59	62.3333	20.2073	77	80	49	68.6667	17.0978	892	73	60	341.667	476.647	-1.33735	-1.89186	-0.873578	-1.40907	-0.265008	0.035323	0.0170534	0.256305	0.0675158	0.744385
RSc0191		transmembrane two component system sensor kinase transcription regulator protein	1066	624	1395	1044	872	1000.2	282.877	559	432	521	452	458	603	504.167	67.9983	525	554	738	605.667	115.518	264	900	861	675	356.47	636	615	888	713	151.918	857	517	684	686	170.009	-0.485619	-0.381871	0.30769	-0.186137	-0.566035	0.0840167	0.270164	0.379756	0.613819	0.0984107
RSc0192		response regulator transcription regulator protein	2618	314	585	502	496	903	963.81	371	232	204	211	160	243	236.833	71.7089	343	264	216	274.333	64.1275	116	434	394	314.667	173.209	541	263	403	402.333	139.001	2201	203	228	877.333	1146.4	-1.05679	-1.23919	-0.269292	-0.727656	-0.551236	0.0697471	0.0847936	0.736724	0.314211	0.449686
RSc0193		hypothetical conserved protein	9840	4527	2520	3605	1264	4351.2	3301.47	845	1204	1629	1328	1182	333	1086.83	447.58	544	938	1368	950	412.131	646	4856	3460	2987.33	2144.43	2244	1845	1151	1746.67	553.095	8424	1238	528	3396.67	4368.25	-0.86376	-1.79249	0.288451	-1.15956	-0.806824	0.262257	0.0562738	0.772922	0.200409	0.387261
RSc0194		zinc-dependent alcohol dehydrogenase oxidoreductase protein	8540	6137	4130	5751	2696	5450.8	2204.4	1270	1052	995	859	743	684	933.833	216.863	1043	1076	1512	1210.33	261.772	1898	8068	5485	5150.33	3098.58	1739	1758	1330	1609	241.808	4992	1171	1212	2458.33	2194.32	-1.85703	-1.90027	0.652295	-1.60958	-1.46014	0.000167165	0.00109199	0.19718	0.00372707	0.00757796
RSc0195		hypothetical protein	6375	5912	2831	4319	1952	4277.8	1908.74	628	845	619	544	564	1152	725.333	234.97	745	1117	2214	1358.67	763.736	902	4630	3252	2928	1885	2219	1411	1003	1544.33	618.868	3576	1139	1632	2115.67	1288.48	-2.117	-1.36928	0.120631	-1.3554	-1.24465	0.000240487	0.0289404	0.862009	0.0276522	0.0421348
RSc0196		putative cytochrome c1 signal peptide protein	470	298	295	182	88	266.6	143.369	158	181	134	126	103	180	147	31.3433	190	234	378	267.333	98.3328	48	186	139	124.333	70.1593	363	278	223	288	70.5337	398	192	420	336.667	125.767	-0.221266	0.0845991	-0.509742	0.127436	0.00218003	0.602932	0.876481	0.285267	0.807722	0.997135
RSc0197		putative cytochrome C signal peptide protein	994	60	73	71	40	247.6	417.456	56	42	50	41	30	54	45.5	9.75192	49	54	18	40.3333	19.5021	7	66	41	38	29.6142	109	86	77	90.6667	16.5025	1262	38	72	457.333	697.069	-0.754472	-1.79681	-0.927039	-0.516553	0.26406	0.440137	0.124137	0.443813	0.672235	0.826398
RSc0198		hypothetical protein	2382	1992	1429	1657	880	1668	568.542	810	1133	1471	1219	1051	1197	1146.83	217.09	852	1294	1728	1291.33	438.006	395	1450	998	947.667	529.298	1938	2097	1201	1745.33	478.063	3068	1243	936	1749	1152.55	0.0966631	-0.113609	-0.0960018	0.199226	-0.130623	0.843615	0.846177	0.871053	0.715971	0.821142
RSc0199		cytochrome B561 cytochrome transmembrane protein	1854	1110	1625	2537	832	1591.6	665.71	926	926	2159	1801	1557	513	1313.67	624.969	482	735	414	543.667	169.152	421	2146	1078	1215	870.622	1199	1244	1609	1350.67	224.852	2761	859	396	1338.67	1253.34	0.591033	-1.10799	0.620877	0.215086	-0.2198	0.294946	0.101018	0.35904	0.770268	0.771886
RSc0200		putative small HEAT shock protein	29138	26768	14239	24552	12400	21419.4	7597.78	14057	16711	17749	16425	12876	11232	14841.7	2528.37	7873	15937	44622	22810.7	19314.7	5115	27088	19427	17210	11153	26562	21933	13471	20655.3	6638.37	39473	11672	14220	21788.3	15368.3	0.137072	0.452951	0.400529	0.130453	-0.125512	0.837269	0.546333	0.585954	0.871361	0.877818
RSc0201		hypothetical protein	29053	23546	14897	26634	9480	20722	8255.99	8791	15233	17069	15020	12939	8181	12872.2	3646.03	6849	14331	16308	12496	4989.35	4100	21331	15017	13482.7	8717.37	27122	23443	11174	20579.7	8350.67	36882	12731	12432	20681.7	14030.7	0.0909589	-0.403283	0.147997	0.194254	-0.110749	0.875555	0.517224	0.825341	0.764297	0.872225
RSc0202		phosphoribosylpyrophosphate synthetase	5697	3898	2689	4539	1480	3660.6	1633.55	877	2024	2511	2258	2070	1881	1936.83	562.941	964	2800	2682	2148.67	1027.65	721	3656	2683	2353.33	1495.01	6049	3624	2350	4007.67	1879.11	5682	2226	4140	4016	1731.33	-0.213538	-0.485555	0.135649	0.372138	0.0479552	0.722302	0.468513	0.854144	0.578524	0.949709
RSc0203		hypothetical protein	6505	3309	2590	3828	1720	3590.4	1811.75	845	1025	2130	1729	1482	603	1302.33	578.704	674	1084	1476	1078	401.034	651	5794	3506	3317	2576.7	1856	2066	2082	2001.33	126.116	6510	976	1368	2951.33	3088.12	-0.607421	-1.41859	0.703855	-0.582425	-0.503791	0.364033	0.073978	0.370546	0.469974	0.541863
RSc0204	deoA	thymidine phosphorylase	11094	7524	6204	7029	4368	7243.8	2464.76	2194	2672	3719	3077	2670	2619	2825.17	519.764	2002	3435	4392	3276.33	1202.87	1493	8942	5966	5467	3749.49	4651	5214	4011	4625.33	601.911	11225	2735	4428	6129.33	4493.43	-0.720379	-0.899364	0.306543	-0.470473	-0.435084	0.124062	0.114668	0.611892	0.418665	0.460327
RSc0205		transcription regulator protein	1126	1061	1571	715	1472	1189	343.162	1458	1568	800	728	732	1386	1112	397.977	1224	1756	1566	1515.33	269.595	357	559	795	570.333	219.22	1743	1905	1318	1655.33	303.161	1231	1522	1404	1385.67	146.364	0.341054	0.554429	-0.31165	0.638205	0.0795845	0.121792	0.0343088	0.249477	0.0159388	0.792222
RSc0206		putative signal peptide protein	201	320	225	175	392	262.6	90.721	106	127	77	59	56	252	112.833	73.5212	160	172	486	272.667	184.849	36	93	99	76	34.7707	244	207	78	176.333	87.1455	164	175	576	305	234.757	-1.0967	0.335464	-1.0087	-0.302178	0.0527569	0.0313248	0.610434	0.105187	0.650535	0.943428
RSc0207		putative transporter transmembrane protein	241	95	334	208	96	194.8	101.743	95	73	113	99	83	63	87.6667	18.272	84	84	144	104	34.641	46	124	90	86.6667	39.1067	90	104	124	106	17.088	234	70	96	133.333	88.1438	-0.404258	-0.590481	-0.185288	-0.578397	-0.630391	0.359607	0.25848	0.752447	0.269667	0.228788
RSc0209		hypothetical conserved protein	533	717	809	515	696	654	126.214	619	678	409	349	349	720	520.667	170.626	621	823	630	691.333	114.115	184	366	447	332.333	134.693	891	785	436	704	238.069	549	595	912	685.333	197.642	0.0382411	0.279438	-0.253937	0.262853	-0.102329	0.897533	0.36155	0.417552	0.395439	0.762049
RSc0210		hypothetical protein	517	408	428	297	368	403.6	80.7855	445	343	354	327	306	702	412.833	149.513	305	422	486	404.333	91.7842	130	392	357	293	142.243	421	416	496	444.333	44.8144	514	310	348	390.667	108.487	0.361515	0.219746	0.256311	0.32752	-0.219754	0.274819	0.60246	0.537905	0.416268	0.605345
RSc0211		hypothetical conserved protein	817	652	417	354	432	534.4	193.975	563	509	295	234	271	423	382.5	135.914	479	671	630	593.333	101.115	220	345	335	300	69.4622	566	638	354	519.333	147.639	787	584	636	669	105.447	-0.0250435	0.294504	-0.137614	-0.0110278	0.0705877	0.922727	0.253346	0.622027	0.971393	0.809668
RSc0212		putative aspartate racemase protein	697	658	386	387	424	510.4	153.926	268	276	156	192	189	387	244.667	84.2844	314	333	180	275.667	83.3926	151	336	289	258.667	96.1579	280	389	256	308.333	70.8825	638	292	204	378	229.425	-0.709753	-0.71196	-0.209894	-0.554268	-0.662881	0.0116917	0.034062	0.555579	0.0967625	0.0477434
RSc0213		glutamine amidotransferase	430	386	228	273	144	292.2	116.448	119	155	102	94	81	144	115.833	29.0477	166	201	90	152.333	56.748	98	169	104	123.667	39.3743	180	197	115	164	43.2782	364	185	228	259	93.4398	-0.813209	-0.84694	-0.507683	-0.754675	-0.402484	0.00402838	0.0112991	0.118664	0.0219969	0.217298
RSc0214		transcription regulator protein	4354	551	499	371	656	1286.2	1718.02	875	710	409	419	335	684	572	214.263	489	625	594	569.333	71.2765	141	306	220	222.333	82.5247	702	653	467	607.333	123.977	3854	637	696	1729	1840.54	-0.181718	-0.550581	-1.36177	-0.606327	0.111152	0.788239	0.468749	0.0668594	0.417711	0.892604
RSc0215		short chain dehydrogenase	11836	16458	3480	12996	2008	9355.6	6292.04	527	646	344	354	300	558	454.833	140.585	505	814	450	589.667	196.215	1545	8441	5015	5000.33	3448.02	594	790	756	713.333	104.735	9955	633	816	3801.33	5330.02	-3.58717	-3.6682	-0.0832961	-3.28808	-1.53058	0.000127079	0.000874221	0.938029	0.0020453	0.107446
RSc0216		transport transmembrane protein	3511	2369	1977	3429	272	2311.6	1319.31	107	129	85	78	94	45	89.6667	28.3525	106	116	90	104	13.1149	239	1799	683	907	803.761	94	92	215	133.667	70.4438	2510	99	108	905.667	1389.4	-3.54037	-4.13173	-0.436167	-3.64633	-1.72069	0.00128999	0.00187249	0.714051	0.00440306	0.135386
RSc0217		oxidoreductase transmembrane protein	3925	2400	1171	2938	432	2173.2	1391.16	50	62	51	30	43	72	51.3333	14.6105	49	81	0	43.3333	40.7962	213	2513	780	1168.67	1198.25	70	50	130	83.3333	41.6333	2631	64	120	938.333	1466.16	-4.55421	-5.60863	-0.0589306	-4.06248	-1.71552	0.00055028	0.000913971	0.967997	0.00698718	0.195987
RSc0218		hypothetical protein	9274	11175	13990	15514	24376	14865.8	5842.12	119	57	44	28	33	90	61.8333	35.7179	114	46	72	77.3333	34.3123	7970	13763	19199	13644	5615.45	143	66	117	108.667	39.1706	3306	38	96	1146.67	1870.26	-7.65298	-7.31175	0.854334	-6.82352	-4.38889	7.35752e-07	1.82274e-05	0.411928	3.0271e-05	0.00121981
RSc0219		putative acylphosphatase protein	1307	1073	1146	1464	2208	1439.6	455.306	214	134	101	92	108	63	118.667	52.0756	84	109	0	64.3333	57.0993	561	1228	1229	1006	385.382	145	92	166	134.333	38.1357	543	75	84	234	267.64	-2.95026	-4.23132	0.54354	-2.87832	-2.82224	0.000432693	0.000247512	0.547619	0.00385255	0.00462659
RSc0220		hypothetical protein	837	604	513	483	736	634.6	149.961	154	140	54	77	56	72	92.1667	43.6184	114	107	36	85.6667	43.1548	293	610	595	499.333	178.847	164	169	156	163	6.55744	463	137	120	240	193.311	-2.27737	-2.72447	0.489254	-1.7108	-1.66969	7.29621e-06	1.48222e-05	0.292807	0.00111048	0.00134573
RSc0221		hypothetical protein	1977	1027	2018	2220	1168	1682	543.734	468	297	312	296	294	162	304.833	97.2963	270	274	144	229.333	73.9279	713	2037	1646	1465.33	680.238	387	264	629	426.667	185.705	1041	272	192	501.667	468.786	-1.76669	-2.52684	0.766161	-1.60052	-1.89807	0.00045814	0.000160194	0.150971	0.00607862	0.00190017
RSc0222	rtcR	sigma-54 interacting transcription regulator protein	788	613	1240	716	888	849	240.576	426	527	420	392	379	423	427.833	52.136	444	684	540	556	120.797	198	299	413	303.333	107.565	251	451	413	371.667	106.214	515	549	1968	1010.67	829.249	-0.43383	-0.291116	-0.60731	-0.9393	0.0447741	0.125219	0.413416	0.0787949	0.00862487	0.913083
RSc0223		hypothetical protein	152	293	505	139	456	309	168.694	130	148	69	56	80	261	124	76.1131	270	197	648	371.667	242.079	93	133	187	137.667	47.1734	137	211	151	166.333	39.3107	175	256	252	227.667	45.6545	-1.03821	0.589906	-0.276865	-0.629986	-0.484885	0.0229309	0.2718	0.639691	0.251958	0.383798
RSc0224	rtcB	RTCB protein	1024	1525	1906	754	1744	1390.6	486.89	1122	1094	558	587	544	1359	877.333	356.704	1303	1311	2070	1561.33	440.536	336	617	808	587	237.426	1321	1307	875	1167.67	253.553	1210	1415	1368	1331	107.392	-0.287822	0.412519	-0.50821	-0.0807226	-0.205586	0.381115	0.280815	0.188307	0.856755	0.619394
RSc0225		hypothetical protein	554	391	966	468	576	591	222.119	380	501	425	361	346	630	440.5	108.371	451	740	720	637	161.391	126	183	257	188.667	65.6836	266	676	362	434.667	214.442	634	785	636	685	86.6083	-0.00176962	0.36433	-0.809855	-0.256748	0.161044	0.996118	0.257629	0.0152678	0.447866	0.645798
RSc0226	rtcA	RNA 3'-terminal-phosphate cyclase	597	209	549	252	256	372.6	184.646	170	300	229	232	236	450	269.5	97.5495	259	421	360	346.667	81.8189	88	118	153	119.667	32.532	187	413	232	277.333	119.626	581	442	408	477	91.657	-0.0526231	0.109456	-0.840112	-0.261901	0.228481	0.900006	0.819103	0.0487547	0.561465	0.608828
RSc0228	ripBA	probable pseudogene (type III effector protein, C-term fragment, avrpm1 homologue)	179	83	89	49	32	86.4	56.9017	37	39	50	47	44	54	45.1667	6.49359	34	51	18	34.3333	16.5025	15	84	73	57.3333	37.072	63	79	60	67.3333	10.2144	205	36	24	88.3333	101.214	-0.148878	-1.22872	0.112092	-0.23484	-0.39377	0.840226	0.10596	0.897755	0.777209	0.622339
RSc0229		transcriptional regulators containing a dna-binding hth domain and an aminotransferase domain transcription regulator protein	1431	1227	1784	1597	1920	1591.8	275.508	1542	1715	1252	1322	1390	1692	1485.5	194.36	1352	1947	1764	1687.67	304.756	464	736	944	714.667	240.71	1252	1844	1361	1485.67	315.075	1522	2144	2388	2018	446.538	0.39112	0.476936	-0.201371	0.244927	0.378586	0.0153002	0.0133611	0.306368	0.202298	0.0464955
RSc0230		hypothetical protein	1701	1795	2965	2445	2264	2234	513.953	1199	1201	901	865	896	963	1004.17	154.99	1081	1248	468	932.333	410.702	1010	1598	1836	1481.33	425.179	1226	1268	1433	1309	109.421	1581	1203	1632	1472	234.352	-0.619547	-0.908217	0.32424	-0.455587	-0.624183	0.02182	0.00778514	0.322917	0.162638	0.0558882
RSc0231		putative (homoserine/homoserine lactone) efflux transmembrane protein	1603	1743	1991	1667	2296	1860	284.712	1606	1202	767	687	779	594	939.167	387.755	1065	1023	450	846	343.588	891	1177	1505	1191	307.239	958	1053	1138	1049.67	90.0463	1295	1148	1104	1182.33	100.022	-0.408633	-0.874974	0.21694	-0.560099	-0.730105	0.145437	0.0128907	0.546283	0.100487	0.0335385
RSc0232		hypothetical protein	16979	14537	27180	38774	35712	26636.4	10835.6	342	200	136	115	117	189	183.167	85.7844	293	169	234	232	62.0242	14651	16359	33930	21646.7	10671.9	170	196	240	202	35.3836	10656	131	276	3687.67	6035.19	-6.67149	-6.35671	0.756786	-6.49684	-3.27968	2.71284e-06	6.0532e-05	0.480832	5.05738e-05	0.00905021
RSc0233		putative integral membrane transmembrane protein	488	60	125	87	96	171.2	178.61	31	61	66	70	69	81	63	17.0059	46	78	0	41.3333	39.2088	15	66	34	38.3333	25.7747	76	69	60	68.3333	8.02081	251	72	60	127.667	106.978	-0.539574	-1.81502	-1.10977	-0.92407	-0.609926	0.560067	0.09747	0.310002	0.386623	0.572463
RSc0234		transcription regulator protein	658	604	581	420	592	571	89.4427	379	536	362	338	364	360	389.833	72.8022	264	388	450	367.333	94.7066	223	298	361	294	69.0869	439	386	388	404.333	30.0389	592	436	348	458.667	123.569	-0.0174622	-0.401416	-0.140323	-0.296571	-0.439277	0.949756	0.147383	0.64066	0.290421	0.111084
RSc0235		hypothetical protein	2537	3347	2090	1709	1896	2315.8	653.4	779	1140	409	367	351	774	636.667	315.791	975	956	1080	1003.67	66.7857	770	1609	1644	1341	494.81	2113	1316	520	1316.33	796.5	1612	1046	1080	1246	317.421	-1.53767	-1.07394	-0.163832	-0.85519	-1.18836	8.27822e-05	0.0107395	0.713191	0.0376289	0.00543445
RSc0236		hypothetical protein	3092	2643	6228	4552	4608	4224.6	1418.81	1722	2221	1435	1482	1478	2277	1769.17	385.534	2205	2735	1548	2162.67	594.631	1571	2266	2501	2112.67	483.589	2408	2687	1814	2303	445.871	2186	2617	2304	2369	222.731	-0.805659	-0.56274	-0.00589056	-0.523062	-0.778223	0.00424592	0.0885171	0.988559	0.112079	0.0201439
RSc0237		putative methylmalonyl-CoA mutase protein	3538	4605	3635	2659	4288	3745	753.126	2186	3165	781	866	775	1530	1550.5	966.743	1512	1928	1440	1626.67	263.434	1207	2110	2622	1979.67	716.447	2409	1543	1512	1821.33	509.17	2477	1595	2316	2129.33	469.696	-0.922094	-1.0732	-0.237682	-0.932097	-1.04345	0.00516102	0.00763673	0.563866	0.0183396	0.00923476
RSc0238		putative permease transmembrane protein	593	169	392	518	200	374.4	187.964	47	56	59	57	38	18	45.8333	15.7406	45	31	0	25.3333	23.029	96	303	266	221.667	110.392	46	52	76	58	15.8745	478	37	132	215.667	232.1	-2.1665	-3.5723	0.302973	-2.22219	-1.06411	0.00479463	0.000944882	0.751211	0.0171881	0.22812
RSc0239		hypothetical protein	1021	1173	1885	1918	1608	1521	408.894	196	256	195	185	175	396	233.833	84.3503	250	301	108	219.667	100.012	689	915	1198	934	255.031	253	329	255	279	43.3128	530	298	696	508	199.91	-2.37254	-2.33578	0.318064	-2.05532	-1.54216	2.47811e-07	4.70371e-06	0.396423	1.60341e-05	0.000283549
RSc0240		hypothetical protein	276	366	951	827	488	581.6	293.817	32	81	101	84	89	135	87	33.3886	58	101	0	53	50.6853	508	431	785	574.667	186.178	61	97	112	90	26.2107	127	92	252	157	84.113	-2.31575	-2.68876	1.28022	-2.14607	-1.72432	0.00247219	0.0058418	0.119561	0.0179775	0.0490995
RSc0241		hypothetical protein	631	815	1023	838	856	832.6	139.446	103	150	89	109	90	135	112.667	24.7925	87	169	108	121.333	42.595	550	655	1061	755.333	269.871	136	208	146	163.333	39.0043	316	163	300	259.667	84.0972	-2.43669	-2.47327	0.771829	-2.07038	-1.70407	1.59578e-08	2.37881e-07	0.0104942	1.63172e-06	1.29097e-05
RSc0242		putative hydrolase protein	2097	3273	1665	1705	3272	2402.4	812.026	501	588	192	206	165	1197	474.833	395.798	542	674	774	663.333	116.367	1160	1454	2184	1599.33	527.243	632	810	344	595.333	235.154	1029	689	1476	1064.67	394.71	-2.42422	-1.58651	0.230757	-1.87941	-1.28364	5.60442e-06	0.00281043	0.661784	0.000686251	0.0118529
RSc0243		putative transcriptional regulator transcription regulator protein	853	738	1044	909	928	894.4	111.688	815	666	483	465	446	558	572.167	143.755	714	773	396	627.667	202.786	333	603	701	545.667	190.582	720	876	772	789.333	79.4313	953	861	564	792.667	203.304	-0.144873	-0.242181	0.123463	0.0738806	-0.244027	0.578608	0.426803	0.700671	0.826123	0.423059
RSc0244	paaH1	3-hydroxybutyryl-CoA dehydrogenase	4302	3962	6023	3883	4728	4579.6	873.094	8005	4923	3832	3963	4058	4941	4953.67	1571.85	3893	4917	5004	4604.67	617.855	2124	2788	3454	2788.67	665	6144	5817	4796	5585.67	703.145	6128	5317	4488	5311	820.016	0.607995	0.258311	0.11025	0.483339	0.104946	0.00852377	0.35077	0.713738	0.0703583	0.728482
RSc0245	ripB	Type III effector protein	2052	320	277	636	272	711.4	764.504	2236	6109	3162	2676	2626	2997	3301	1412.59	4944	4435	2556	3978.33	1257.79	173	342	467	327.333	147.548	4628	4927	2877	4144	1107.39	2110	6243	1584	3312.33	2551.62	3.09077	2.80287	-0.139278	2.84217	2.27906	0.000107916	0.000695413	0.881961	0.00064634	0.00495161
RSc0249		putative calcium binding hemolysin protein	6102	2517	12895	6647	5504	6733	3796.74	571	478	641	562	671	396	553.167	102.32	241	435	1206	627.333	510.441	4741	3838	6871	5150	1557.32	598	700	466	588	117.32	5524	361	768	2217.67	2870.59	-2.86727	-3.02735	0.702628	-2.98494	-1.66724	0.00015254	0.000877991	0.358616	0.00103394	0.0419586
RSc0253		hypothetical protein	3327	1317	1451	1068	1176	1667.8	938.701	636	472	544	517	498	486	525.5	59.6716	579	535	684	599.333	76.5528	599	954	1058	870.333	240.666	608	654	547	603	53.6749	2412	455	2916	1927.67	1300.02	-1.01094	-1.25078	-0.118463	-1.27825	-0.097115	0.010532	0.00989222	0.823488	0.00860887	0.857713
RSc0254		hypothetical protein	4098	3738	4514	4077	2392	3763.8	814.722	1410	1955	1329	1185	1204	1107	1365	308.644	1763	2095	1512	1790	292.436	1282	2454	2872	2202.67	824.258	1554	1590	1642	1595.33	44.2418	3322	1427	2124	2291	958.474	-0.877698	-0.861812	-0.0205526	-1.05535	-0.895246	0.000276493	0.00200481	0.948092	0.000338528	0.0014976
RSc0255		hypothetical protein	3706	4072	3321	2867	4680	3729.2	694.998	1515	1470	752	683	685	1044	1024.83	386.155	1363	1332	1044	1246.33	175.91	1347	2414	2852	2204.33	774.097	1496	1531	1369	1465.33	85.2428	2464	1365	1308	1712.33	651.586	-1.41399	-1.34452	0.028704	-1.14185	-1.28242	7.37708e-06	0.000130253	0.936553	0.00062145	0.000211819
RSc0256	dehH	haloacetate dehalogenase H-1 protein	507	672	460	418	704	552.2	128.402	435	450	228	201	209	351	312.333	114.612	437	510	684	543.667	126.895	171	272	337	260	83.6481	603	403	391	465.667	119.085	495	407	684	528.667	141.536	-0.395868	0.231116	-0.302169	-0.0448823	-0.201851	0.202722	0.562252	0.438808	0.92101	0.619093
RSc0257	ripY	Type III effector protein with ankyrin repeats	1896	527	641	4206	760	1606	1553.65	5582	9410	5466	4844	4538	15912	7625.33	4426.27	10693	6759	10710	9387.33	2276.22	1095	1832	2671	1866	788.55	8854	7927	5210	7330.33	1893.86	2172	7969	3924	4688.33	2973.12	2.91221	3.53652	1.70334	3.05754	2.21464	4.22422e-05	1.90659e-05	0.0121684	8.42152e-05	0.00213283
RSc0258		putative beta lactamase protein	733	294	460	293	160	388	220.258	249	380	258	223	250	90	241.667	92.6038	142	382	144	222.667	137.99	147	253	290	230	74.2226	420	342	452	404.667	56.5803	638	386	636	553.333	144.918	0.17122	-0.686782	-0.0471624	0.182714	0.270127	0.672791	0.122915	0.928936	0.701157	0.557101
RSc0259		hypothetical protein	785	339	907	701	416	629.6	243.039	410	495	438	417	401	144	384.167	122.385	182	371	324	292.333	98.3988	204	448	409	353.667	131.074	308	365	650	441	183.229	722	436	312	490	210.266	0.0521106	-0.790512	0.0832312	-0.233191	-0.350762	0.902709	0.0694602	0.869981	0.616445	0.434239
RSc0260		hypothetical protein	1963	2519	2484	1674	1944	2116.8	369.522	1371	2316	1182	1237	1247	3663	1836	991.765	1175	3002	4680	2952.33	1753.03	687	968	1279	978	296.127	2304	3025	1473	2267.33	776.649	1871	3318	5328	3505.67	1736.12	-0.0349088	0.5966	-0.316947	0.266003	0.500018	0.926399	0.107363	0.417485	0.497165	0.178105
RSc0261		hydroxymethylglutaryl-CoA lyase	3443	3737	4927	3214	3592	3782.6	668.336	2887	3534	2361	2289	2242	4662	2995.83	953.779	2161	4625	5238	4008	1628.65	1226	1859	2308	1797.67	543.601	3821	4489	2877	3729	809.928	3283	4885	6888	5018.67	1806.21	0.00954485	0.269535	-0.25841	0.182541	0.251972	0.970423	0.301377	0.330075	0.500971	0.336937
RSc0262		putative 2-hydroxyacid dehydrogenase oxidoreductase protein	2378	2157	2743	1680	2056	2202.8	393.535	1637	2322	1473	1323	1423	1638	1636	357.913	1415	2754	2142	2103.67	670.323	741	1256	1580	1192.33	423.108	2545	2374	2008	2309	274.337	2293	2686	3012	2663.67	360.02	0.0762603	0.10309	-0.139749	0.241417	0.11571	0.652768	0.608489	0.475746	0.19398	0.560883
RSc0263		hypothetical conserved protein	1192	1498	787	473	1072	1004.4	391.489	1123	1852	695	588	578	2160	1166	687.335	1540	2618	2448	2202	579.576	299	430	447	392	80.9877	2752	2614	796	2054	1091.64	1308	2422	2832	2187.33	788.635	0.414855	1.26634	-0.641696	1.03081	0.899073	0.253174	0.00409678	0.143178	0.0161148	0.0346805
RSc0264		hypothetical protein	1642	1784	853	609	1472	1272	513.365	1794	2218	730	671	634	2187	1372.33	775.401	2237	2443	3312	2664	570.558	341	561	598	500	138.935	2963	2408	988	2119.67	1018.58	1947	2174	2028	2049.67	115.041	0.367646	1.31139	-0.629188	0.741497	0.485727	0.291297	0.0023221	0.132945	0.066871	0.238407
RSc0265		acyl-CoA carboxylase subunit alpha	2129	2378	2305	1525	3840	2435.4	853.802	1083	1732	1021	1062	1032	1845	1295.83	383.912	931	2000	1386	1439	536.467	932	956	1357	1081.67	238.747	1574	1632	837	1347.67	443.2	2078	1840	2904	2274	558.423	-0.464657	-0.40314	-0.15692	-0.526853	-0.0665972	0.0746848	0.204754	0.649187	0.0961803	0.856537
RSc0266	bioB	biotin synthase protein	3565	4839	2413	1289	4376	3296.4	1451.49	3094	5690	1630	1620	1780	7722	3589.33	2558.44	3165	7184	6030	5459.67	2069.31	850	812	1318	993.333	281.811	5749	6634	1126	4503	2957.85	4676	7799	9648	7374.33	2513.06	0.247507	0.92258	-0.876655	0.477972	1.02866	0.61205	0.0823408	0.112126	0.386639	0.0529969
RSc0267		enoyl-CoA hydratase	1817	2236	1746	1158	1600	1711.4	389.299	918	1677	882	750	833	1458	1086.33	383.252	968	1784	1368	1373.33	408.026	799	887	1382	1022.67	314.287	1569	1784	1080	1477.67	360.777	1681	2123	2928	2244	632.244	-0.279145	-0.194247	0.015402	-0.106173	0.172498	0.22833	0.507419	0.963509	0.73125	0.558795
RSc0268		putative signal peptide protein	1423	1375	1643	1175	1392	1401.6	166.493	656	1150	691	709	733	657	766	190.473	652	1140	1602	1131.33	475.059	661	814	1037	837.333	189.083	1230	1206	690	1042	305.077	1295	1329	2208	1610.67	517.585	-0.333311	-0.0741945	0.126767	-0.199525	0.0757643	0.167585	0.825507	0.690662	0.517647	0.820589
RSc0269		putative propionyl-CoA carboxylase (beta subunit) protein	2613	3039	2691	1691	2856	2578	522.151	1536	2380	1104	1142	1354	2448	1660.67	604.287	1634	2636	3780	2683.33	1073.78	1040	1443	2056	1513	511.604	2760	2825	1335	2306.67	842.115	2604	2756	6780	4046.67	2368.36	-0.286182	0.252707	0.00460128	0.00675124	0.448642	0.367741	0.519519	0.992451	0.988487	0.228849
RSc0270		hypothetical protein	386	636	550	331	568	494.2	129.43	232	717	275	332	343	540	406.5	185.234	211	732	1314	752.333	551.781	320	354	570	414.667	135.593	886	771	388	681.667	260.742	417	956	1908	1093.67	754.973	0.0863414	0.750908	0.663731	0.794553	0.935579	0.874328	0.17431	0.230831	0.147412	0.085586
RSc0271		hypothetical protein	893	1235	1023	613	1296	1012	275.621	660	1359	490	526	571	882	748	330.514	588	1229	936	917.667	320.893	418	505	761	561.333	178.304	715	1417	553	895	459.265	931	1432	2052	1471.67	561.552	-0.0137335	0.0683315	0.0187892	-0.0496781	0.413636	0.965623	0.853287	0.961219	0.895014	0.18885
RSc0272		hypothetical protein	870	836	851	557	1400	902.8	306.189	593	616	345	345	386	756	506.833	172.283	536	764	486	595.333	148.194	294	480	656	476.667	181.023	410	980	436	608.667	321.847	892	813	1512	1072.33	382.806	-0.417827	-0.264686	-0.0281005	-0.332255	0.235152	0.110414	0.420645	0.941819	0.304609	0.475181
RSc0273		putative 2-hydroxychromene-2-carboxylate isomerase protein	1134	1509	1304	881	1824	1330.4	359.433	822	944	622	590	644	1773	899.167	449.236	966	1211	1728	1301.67	389.007	538	850	1294	894	379.916	1053	1708	965	1242	405.959	1248	1375	3024	1882.33	990.749	-0.329879	0.273615	0.256937	0.13525	0.386988	0.21927	0.407951	0.437908	0.700686	0.228432
RSc0274		putative acyl CoA dehydrogenase oxidoreductase protein	2185	1693	2342	1701	2376	2059.4	338.59	1041	1171	903	887	931	1467	1066.67	223.286	778	1295	1962	1345	593.582	731	1100	1431	1087.33	350.172	994	1317	991	1100.67	187.356	2064	1320	3408	2264	1058.27	-0.534728	-0.332925	-0.042138	-0.63171	0.0263116	0.0195451	0.232006	0.897422	0.0233354	0.936812
RSc0275		short chain dehydrogenase	1767	1947	2198	1635	2280	1965.4	274.746	794	1408	819	856	852	873	933.667	234.107	542	1199	900	880.333	328.941	736	934	1387	1019	333.72	1137	1164	833	1044.67	183.805	1523	1147	2208	1626	537.947	-0.558026	-0.89262	-0.0612498	-0.635424	-0.343396	0.00705369	0.000841912	0.82745	0.0111276	0.159681
RSc0276	atoB	acetyl-CoA acetyltransferase	3433	2539	3862	2919	4144	3379.4	659.285	1713	1759	1319	1444	1364	1008	1434.5	276.827	1254	1521	684	1153	427.543	1226	2025	2576	1942.33	678.786	1466	1556	1537	1519.67	47.4377	2889	1524	2304	2239	684.817	-0.621899	-1.20773	0.111386	-0.824508	-0.624406	0.00525165	9.30464e-05	0.695709	0.00288892	0.0183909
RSc0277		carbonic anhydrase protein	2476	2237	2210	1372	2168	2092.6	420.291	2001	3019	1544	1652	1597	3690	2250.5	895.479	1798	3911	6426	4045	2316.91	660	1190	1511	1120.33	429.756	4330	3334	1622	3095.33	1369.69	2617	3144	8880	4880.33	3473.82	0.410592	1.10217	-0.181364	0.731652	0.979021	0.301135	0.0186715	0.729484	0.112515	0.0355779
RSc0278	aceK	bifunctional isocitrate dehydrogenase kinase/phosphatase protein	3834	4389	4212	2359	4024	3763.6	812.073	2264	3794	1396	1427	1484	3627	2332	1116.54	3124	3736	3492	3450.67	308.087	1217	1981	2500	1899.33	645.387	5034	4356	2272	3887.33	1439.41	3222	4131	6828	4727	1875.43	-0.405757	0.0483193	-0.275002	0.155237	0.120757	0.125509	0.898863	0.408516	0.65692	0.73537
RSc0279		acyl-CoA dehydrogenase oxidoreductase protein	2843	2308	2307	1106	1840	2080.8	650.376	2080	2650	1094	1141	1300	2358	1770.5	676.721	1380	2338	1458	1725.33	532.016	587	853	1185	875	299.606	2287	2242	1153	1894	642.119	2655	2424	4068	3049	890.006	0.173226	-0.185581	-0.576061	-0.107279	0.316379	0.451118	0.507419	0.0315044	0.71502	0.232105
RSc0280		putative transcription regulator protein	942	1679	911	456	616	920.8	470.201	815	1771	481	532	570	774	823.833	483.077	576	1787	1170	1177.67	605.536	215	400	536	383.667	161.122	1099	1397	642	1046	380.28	956	2044	2340	1780	728.791	0.345979	0.308676	-0.662449	0.191623	0.613496	0.292058	0.439268	0.0922106	0.648656	0.107408
RSc0281		hypothetical protein	2813	5388	4147	2633	3496	3695.4	1119.81	1161	4671	2836	2710	2832	4554	3127.33	1313.85	1594	4184	2412	2730	1323.96	1407	1897	2363	1889	478.05	6538	4810	2442	4596.67	2056.32	3009	5097	3252	3786	1141.84	0.117828	-0.261918	-0.0790956	0.598008	-0.078414	0.772173	0.571363	0.876867	0.164213	0.877182
RSc0282		hypothetical protein	1214	1134	1056	841	1152	1079.4	144.699	402	1051	727	749	710	918	759.5	219.781	409	1060	756	741.667	325.737	510	603	792	635	143.698	1342	1146	722	1070	316.91	1175	1037	804	1005.33	187.516	-0.0526645	-0.291414	0.131171	0.230375	-0.165889	0.873338	0.402035	0.723131	0.511401	0.64997
RSc0283		hypothetical protein	949	896	1126	1224	896	1018.2	148.853	810	1034	728	813	792	639	802.667	131.264	844	1096	1206	1048.67	185.584	375	531	626	510.667	126.729	1136	1210	629	991.667	316.25	1076	1300	2184	1520	585.846	0.234824	0.401486	-0.0481572	0.272814	0.549775	0.276707	0.112439	0.874328	0.292411	0.0301154
RSc0284		short chain dehydrogenase	1053	1329	1476	1957	1352	1433.4	330.984	864	1128	971	1028	1010	1035	1006	86.7341	1187	1433	2106	1575.33	475.746	562	727	825	704.667	132.915	1162	1324	873	1119.67	228.461	1028	1646	2820	1831.33	910.262	0.0206536	0.585074	0.0638895	0.0686484	0.38976	0.947337	0.0540376	0.860048	0.849187	0.204664
RSc0285	dsbA1	thiol:disulfide interchange signal peptide protein	16501	19709	15858	17893	14768	16945.8	1914.19	17700	15031	8830	8539	8559	10890	11591.5	3892.96	28812	17695	17838	21448.3	6377.52	8162	10503	13733	10799.3	2797.3	15419	22166	13693	17092.7	4477.59	15218	18129	24888	19411.7	4960.96	-0.0700661	0.591227	0.147481	0.162313	0.0650511	0.825403	0.0705231	0.684262	0.652144	0.867754
RSc0286		hypothetical protein	3035	4639	5428	4046	3224	4074.4	994.402	2955	7234	3991	3971	4217	4401	4461.5	1447.87	3734	6638	5202	5191.33	1452.03	2447	2403	3935	2928.33	872.076	2557	6750	4030	4445.67	2127.18	3216	7738	6768	5907.33	2380.69	0.623826	0.60992	0.487604	0.2775	0.406693	0.0177222	0.0472565	0.115949	0.386075	0.190538
RSc0287	argS	arginyl-tRNA synthetase	3872	3319	2937	2344	2016	2897.6	743.686	2416	5664	3410	3599	3579	3159	3637.83	1084.84	2607	5854	3060	3840.33	1758.53	1262	1438	2122	1607.33	454.319	3406	5946	2745	4032.33	1689.92	5276	6859	5928	6021	795.587	0.897024	0.52654	-0.0498967	0.559825	0.886472	0.000721101	0.0646901	0.884831	0.0493657	0.00292
RSc0288		hypothetical protein	9721	15928	9003	8534	10896	10816.4	2993.01	10117	8730	2544	2143	2183	4311	5004.67	3541.22	13502	9738	4698	9312.67	4417.38	4571	8825	9832	7742.67	2792.51	9223	9612	7988	8941	847.931	7371	7832	15468	10223.7	4547.57	-0.788862	-0.176304	0.119057	-0.249529	-0.344658	0.0811052	0.777258	0.851448	0.677747	0.56014
RSc0289	vsrA	transmembrane sensor kinase vsrA transcription regulator protein	3706	4474	5972	3606	3464	4244.4	1042.09	2089	3681	1880	1619	1561	3996	2471	1080.64	3128	4219	2736	3361	768.465	1467	3085	3434	2662	1049.51	4888	4091	3238	4072.33	825.158	3093	3663	3396	3384	285.189	-0.506388	-0.181226	0.0111148	0.0802511	-0.520184	0.0142943	0.484897	0.969865	0.773588	0.0359522
RSc0290		entericidin precursor lipoprotein	1549	1376	2534	696	1856	1602.2	672.284	432	429	360	233	276	423	358.833	86.1288	525	536	234	431.667	171.273	349	490	651	496.667	151.11	542	651	458	550.333	96.7695	833	470	1548	950.333	548.495	-1.61003	-1.66841	-0.931706	-1.39413	-1.01108	3.08303e-05	0.000215224	0.0175665	0.00101771	0.0107395
RSc0291		putative transcription regulator protein	3132	4971	4894	1739	4552	3857.6	1397.4	1714	2705	770	673	667	2106	1439.17	866.438	2545	2817	738	2033.33	1130.01	717	675	987	793	169.316	2176	3786	530	2164	1628.03	2440	2537	5868	3615	1951.76	-1.16613	-0.910082	-1.55467	-0.97744	-0.314879	0.0213366	0.139944	0.0145172	0.1122	0.632125
RSc0292	vsrD	response regulator transcription regulator protein	2060	2332	2772	1892	2296	2270.4	332.982	2250	3155	1673	1683	1678	4734	2528.83	1225.1	2956	3994	4788	3912.67	918.704	923	1127	1530	1193.33	308.889	3227	4209	1863	3099.67	1178.17	2100	3522	7260	4294	2665.22	0.367741	1.0163	-0.0916186	0.623061	0.73342	0.203757	0.0041238	0.819686	0.0679943	0.0328334
RSc0293		putative signal peptide protein	18467	22764	7034	4048	14008	13264.2	7772.1	5156	4198	536	502	593	2610	2265.83	2054.58	11564	4214	4032	6603.33	4297.03	3711	9682	9629	7674	3432.16	8101	7379	2763	6081	2896.06	10066	4774	49320	21386.7	24335.3	-2.41473	-1.08498	-0.29318	-1.34185	0.467921	0.00343313	0.255945	0.779112	0.15342	0.660954
RSc0294	metHb	5-methyltetrahydrofolate--homocysteinemethyltransferase	8417	8934	3922	4286	5528	6217.4	2328.77	7282	9279	4061	4125	3832	9738	6386.17	2736.74	8425	11348	11772	10515	1822.37	2536	3028	3772	3112	622.267	12913	11918	4704	9845	4479.95	10286	10101	12300	10895.7	1219.7	0.35057	0.967884	-0.234506	0.690247	0.633994	0.252824	0.00883821	0.550946	0.0542353	0.0783715
RSc0295	metHa	5-methyltetrahydrofolate--homocysteinemethyltransferase	3313	5123	1934	1814	2512	2939.2	1357.18	3846	6746	1856	1721	1895	4437	3416.83	1996.81	4022	6521	8568	6370.33	2276.74	1076	1072	1512	1220	252.887	3496	7022	1688	4068.67	2712.72	3973	7405	7752	6376.67	2088.85	0.518103	1.28051	-0.502047	0.356935	0.854802	0.204684	0.0102209	0.324913	0.484149	0.0773162
RSc0296		hypothetical protein	1357	779	1508	1623	680	1189.4	431.718	1414	669	827	691	623	234	743	384.437	899	597	180	558.667	361.03	465	1175	835	825	355.106	481	486	1308	758.333	476.032	1179	520	132	610.333	529.313	0.0661994	-0.871247	0.380435	-0.267093	-1.1379	0.92529	0.232758	0.615747	0.736027	0.119617
RSc0297		hypothetical protein	17246	42731	15596	14583	10456	20122.4	12884.4	30366	18609	5225	5334	4624	12348	12751	10222.2	40991	13839	10566	21798.7	16701.4	6361	14838	13416	11538.3	4539.73	24862	18663	35286	26270.3	8400.51	15432	12312	16044	14596	2001.53	-0.389593	0.0151703	-0.344454	0.407284	-0.891359	0.52173	0.986345	0.647588	0.587286	0.207999
RSc0298	pcaD2	B-ketoadipate enol-lactone hydrolase protein	1909	1388	2582	2300	1680	1971.8	476.962	756	1027	945	804	951	927	901.667	101.409	707	1190	1170	1022.33	273.27	790	1669	1850	1436.33	567.01	1946	1286	1439	1557	345.461	1658	1162	1404	1408	248.024	-0.588501	-0.592269	0.453109	0.00459135	-0.472869	0.00976579	0.0292882	0.0865343	0.989215	0.0792242
RSc0299		putative prolin-rich signal peptide protein	1258	1315	1853	1321	888	1327	344.361	500	1163	739	672	800	981	809.167	234.15	540	1606	936	1027.33	538.837	812	1125	1400	1112.33	294.205	1834	1532	1235	1533.67	299.503	1065	1542	2352	1653	650.64	-0.253719	-0.206552	0.595504	0.460735	0.164838	0.370161	0.558271	0.064816	0.155975	0.642891
RSc0300		transcription regulator protein	1419	1239	1201	844	888	1118.2	245.003	974	1403	720	657	718	513	830.833	317.529	625	1250	576	817	375.789	535	657	875	689	172.244	1710	1304	907	1307	401.508	1245	1759	1476	1493.33	257.438	0.163054	-0.375472	0.0346781	0.316315	0.206682	0.46984	0.14994	0.911097	0.221497	0.439769
RSc0301		hypothetical protein	1510	916	1312	1087	936	1152.2	255.118	906	1252	981	989	1072	648	974.667	199.027	903	1356	648	969	358.585	452	653	719	608	139.072	898	1317	1067	1094	210.801	1499	1453	1104	1352	216.002	0.393421	-0.00457847	-0.0607304	0.162272	0.155327	0.0650087	0.988695	0.839135	0.552455	0.571821
RSc0302		transcription regulator protein	2284	1800	3930	2966	2504	2696.8	807.013	1907	1449	1406	1172	1234	504	1278.67	459.023	1083	1258	576	972.333	354.212	959	2428	1866	1751	741.221	1586	1210	2245	1680.33	523.909	1877	1376	936	1396.33	470.829	-0.375194	-1.14296	0.277129	-0.372831	-0.964122	0.295155	0.0108878	0.541077	0.399851	0.0280755
RSc0303		hypothetical protein	345	1339	758	455	776	734.6	386.499	328	775	174	161	145	1305	481.333	468.693	708	933	648	763	150.25	188	292	385	288.333	98.5512	520	947	217	561.333	366.751	264	866	1512	880.667	624.129	-0.839845	0.279891	-0.567504	-0.36378	0.0216502	0.100063	0.67756	0.379556	0.586541	0.977143
RSc0304		enoyl-CoA hydratase	4178	5708	6611	5076	6208	5556.2	960.536	2400	3221	2064	1856	1823	3987	2558.5	869.901	2872	4067	2772	3237	720.538	2135	3856	4605	3532	1266.47	3122	3976	2766	3288	621.846	3216	4111	4284	3870.33	573.233	-0.789632	-0.493578	0.180017	-0.513989	-0.590941	0.000172936	0.0292896	0.436991	0.0236918	0.0104145
RSc0305		hypothetical protein	6815	7453	7673	6797	8496	7446.8	702.395	2986	4809	2338	2483	2526	3582	3120.67	943.848	2831	4882	3906	3873	1025.9	3039	5147	5474	4553.33	1321.6	2990	4365	3603	3652.67	688.844	4790	4450	5880	5040	747.061	-0.823325	-0.662246	0.161603	-0.773076	-0.62111	3.72522e-05	0.00221878	0.441166	0.00058376	0.00367551
RSc0306		hypothetical protein	5583	2517	4944	4367	3544	4191	1199.64	1600	1848	1746	1725	1705	909	1588.83	342.404	896	1950	900	1248.67	607.376	1197	2962	2632	2263.67	938.381	1956	1602	2188	1915.33	295.109	3865	1855	2316	2678.67	1052.93	-0.71904	-1.41516	0.0213351	-0.808423	-0.691766	0.0161946	0.00050639	0.960869	0.0256579	0.0539119
RSc0307		putative glutathione peroxidase transmembrane protein	2131	1254	1628	1525	1448	1597.2	328.31	880	583	432	400	397	288	496.667	210.428	601	489	90	393.333	268.597	829	1671	1520	1340	448.933	367	522	914	601	281.927	1444	483	336	754.333	601.774	-1.09356	-1.88619	0.579039	-1.06801	-1.35189	0.0229355	0.00321606	0.31576	0.070714	0.0242377
RSc0308		hypothetical protein	5650	5338	4676	3536	3920	4624	900.63	5141	8346	4727	4254	4462	7299	5704.83	1699.46	8273	8160	6930	7787.67	744.907	1498	1946	2999	2147.67	770.553	4145	9017	4438	5866.67	2732.2	5800	8048	9924	7924	2064.79	0.709793	0.942528	-0.374009	0.403258	0.581378	0.00189109	0.000660848	0.152135	0.114898	0.0237961
RSc0309	aut	putative transferase protein	572	412	367	325	264	388	116.424	459	818	466	453	408	396	500	158.398	419	767	612	599.333	174.345	102	167	187	152	44.441	349	730	394	491	208.199	820	844	888	850.667	34.4867	0.933752	0.758796	-0.634817	0.398949	0.927978	0.000240055	0.00589598	0.0227059	0.137762	0.00112136
RSc0310		putative signal peptide protein	1007	1128	690	560	720	821	236.816	656	1577	430	422	465	801	725.167	443.368	735	1474	630	946.333	459.979	259	338	449	348.667	95.4481	1200	1476	617	1097.67	438.548	1110	1719	1272	1367	315.419	0.160135	0.237933	-0.496849	0.431545	0.494148	0.524126	0.418588	0.0853607	0.125448	0.0783715
RSc0311		pantothenate kinase	1260	1644	1859	1471	1392	1525.2	232.673	845	1624	876	893	953	1179	1061.67	300.553	895	1837	1224	1318.67	478.082	668	885	1073	875.333	202.673	1744	1896	1299	1646.33	310.252	1251	2093	1740	1694.67	422.827	-0.0745305	0.0180824	0.0858426	0.352679	0.060081	0.736509	0.94984	0.748805	0.1352	0.826847
RSc0312	birA	biotin--protein ligase	1520	1797	1794	1372	1544	1605.4	185.62	1511	1865	908	858	899	972	1168.83	419.03	1136	2024	1134	1431.33	513.265	596	848	984	809.333	196.869	1616	2005	1198	1606.33	403.587	1458	2174	1644	1758.67	371.518	0.0454721	-0.0193085	-0.207041	0.127426	-0.0390165	0.833083	0.94362	0.372423	0.597606	0.883497
RSc0313		hypothetical protein	2387	2549	3719	3022	2408	2817	565.605	1324	1800	1401	1231	1298	1179	1372.17	223.13	1303	1877	1242	1474	350.338	1248	2512	2877	2212.33	854.845	1923	1725	2009	1885.67	145.634	1958	1924	1200	1694	428.154	-0.47688	-0.649602	0.473449	-0.301314	-0.769968	0.0332823	0.0184974	0.0742331	0.272967	0.00658632
RSc0314		ABC transporter ATP-binding protein	1597	1376	2076	1851	1472	1674.4	286.561	876	1027	708	691	688	810	800	134.383	846	1226	522	864.667	352.371	818	1617	1756	1397	506.222	1396	1113	1267	1258.67	141.684	1338	1188	1296	1274	77.3822	-0.560338	-0.688709	0.577671	-0.135964	-0.456972	0.0159923	0.0158008	0.0345931	0.654375	0.100609
RSc0315		signal peptide protein	1937	2167	2691	2235	2096	2225.2	282.933	1224	1515	904	941	882	1035	1083.5	245.525	914	1489	684	1029	414.638	1229	2004	2377	1870	585.613	1499	1425	1567	1497	71.0211	1615	1640	1872	1709	141.715	-0.534364	-0.87656	0.577729	-0.31943	-0.469912	0.00677574	0.000651353	0.012642	0.170523	0.0433485
RSc0316		lipoprotein	950	927	1929	1685	1088	1315.8	460.758	486	641	617	600	595	180	519.833	174.832	255	480	72	269	204.36	714	1155	1125	998	246.408	317	416	802	511.667	256.262	827	548	636	670.333	142.634	-0.594337	-1.85431	0.641759	-0.979566	-0.881641	0.167572	0.00168082	0.212301	0.0635744	0.0948095
RSc0317		hypothetical protein	1169	1105	1363	1087	928	1130.4	157.391	712	1048	651	525	537	468	656.833	211.418	470	952	108	510	423.419	461	684	666	603.667	123.88	922	880	738	846.667	96.4227	1162	1007	1068	1079	78.0833	-0.22369	-1.10495	-0.124861	-0.259115	-0.236157	0.55155	0.0135982	0.797159	0.570949	0.607639
RSc0319	plcN	non-hemolytic phospholipase C signal peptide protein	693	393	450	321	328	437	152.461	214	210	155	140	130	324	195.5	72.2156	228	252	198	226	27.0555	125	313	357	265	123.223	282	292	204	259.333	48.1802	595	298	300	397.667	170.899	-0.82033	-0.791986	-0.0263315	-0.650127	-0.383801	0.00128679	0.00774644	0.939812	0.02486	0.181165
RSc0320		hypothetical protein	3375	6171	188	276	432	2088.4	2644	22	38	4	0	11	9	14	13.9284	39	52	0	30.3333	27.0617	50	221	107	126	87.0689	42	32	2	25.3333	20.8167	1607	28	732	789	791.042	-6.30005	-6.28428	-2.94412	-6.4716	-0.897519	5.46173e-05	0.000399592	0.0368598	0.000360494	0.5345
RSc0321	ripAE	Type III effector protein	1207	192	242	961	128	546	500.4	761	2149	1464	1220	1271	4581	1907.67	1385.27	2712	1769	1116	1865.67	802.379	392	374	553	439.667	98.5613	1787	2267	919	1657.67	683.243	1106	2171	612	1296.33	796.737	2.44585	2.35527	0.962809	2.1502	1.59167	0.000988996	0.00278303	0.206081	0.00592501	0.0387873
RSc0322	lipA	lipoyl synthase	4721	6523	3557	2144	3088	4006.6	1685.07	5119	8830	3868	3614	3709	8694	5639	2479.83	6296	10845	8352	8497.67	2278	1601	1881	2869	2117	666.129	9684	11254	4891	8609.67	3314.75	5397	11980	12996	10124.3	4125.39	0.845304	1.16246	-0.217756	1.1084	1.06512	0.00648886	0.0018747	0.577663	0.00275174	0.00391962
RSc0323	lipB	lipoyltransferase	2431	3379	2576	1725	1440	2310.2	762.772	2108	3128	1596	1413	1417	2583	2040.83	701.656	2296	3659	2700	2885	700.079	777	1065	1365	1069	294.02	2434	3398	1959	2597	733.217	2149	4148	5556	3951	1712.02	0.2509	0.390042	-0.432451	0.186963	0.478266	0.297654	0.165944	0.131574	0.533884	0.0885171
RSc0324		hypothetical conserved protein	5785	5409	5893	6064	4008	5431.8	831.393	407	409	353	341	318	126	325.667	104.372	360	392	126	292.667	145.222	3290	8303	8266	6619.67	2883.64	308	353	879	513.333	317.475	1782	316	684	927.333	762.691	-3.37035	-3.96992	1.08287	-3.12545	-2.74927	9.46802e-07	3.15255e-06	0.0452403	3.04521e-05	0.000103827
RSc0325		DNA-binding transcriptional activator GcvA	1803	2031	1703	1167	1232	1587.2	374.056	1721	1940	1121	1018	1014	972	1297.67	421.368	1292	2277	810	1459.67	747.734	510	861	996	789	250.872	1233	1827	1522	1527.33	297.036	2001	1682	1080	1587.67	467.69	0.275061	-0.08892	-0.329195	0.0359139	-0.25586	0.201291	0.759504	0.206984	0.907266	0.334389
RSc0326		hypothetical protein	999	2571	202	143	1280	1039	988.697	1046	2909	229	158	191	3231	1294	1418.66	1384	3768	6408	3853.33	2513.09	114	196	286	198.667	86.031	2399	4450	261	2370	2094.65	1181	4938	9108	5075.67	3965.29	0.137007	2.17334	-1.62726	1.03776	2.12715	0.90389	0.0666901	0.184185	0.363403	0.0725206
RSc0327	dac	penicillin-binding transmembrane protein	4597	6946	1759	1352	5968	4124.4	2493.24	5834	8838	960	1076	1157	9747	4602	4086.5	7526	11300	18774	12533.3	5724.53	887	1096	1349	1110.67	231.349	7729	12494	1318	7180.33	5608.17	4889	13314	29808	16003.7	12675.4	0.12697	1.91367	-1.10147	0.673312	1.87567	0.884823	0.0339119	0.23272	0.458903	0.0398307
RSc0328		hypothetical protein	2044	2702	1906	1968	2024	2128.8	324.896	1718	3073	1041	1038	1168	2367	1734.17	834.133	3247	4307	4662	4072	736.19	908	1194	1354	1152	225.947	2605	4447	1745	2932.33	1380.42	1785	4418	8508	4903.67	3387.71	0.00454581	1.1584	-0.0635181	0.549915	1.01374	0.992451	0.00840273	0.903403	0.203687	0.0205609
RSc0329		putative ferredoxin 2FE-2S protein	962	1869	1117	995	992	1187	385.856	827	1743	539	494	634	1305	923.667	498.509	2137	2304	2196	2212.33	84.6896	470	597	727	598	128.503	1826	2337	741	1634.67	815.022	858	2572	3996	2475.33	1571.23	-0.0869312	1.11599	-0.196481	0.520662	0.848397	0.852263	0.019209	0.714852	0.280269	0.073755
RSc0330	dctA1	C4-dicarboxylate transporter DctA	3906	4629	10485	7217	9400	7127.4	2875.14	4577	5606	4507	4830	4650	5427	4932.83	468.161	4806	4975	3258	4346.33	946.305	2495	4236	4498	3743	1088.71	5739	3902	4400	4680.33	950.043	4330	5253	3336	4306.33	958.719	0.00841521	-0.197977	0.138965	-0.130772	-0.551091	0.983936	0.662718	0.763444	0.780281	0.188527
RSc0331	dctB2	C4-dicarboxylate transport sensor kinase transcription regulator protein	1088	1251	1912	1065	880	1239.2	398.444	699	1341	850	775	828	1017	918.333	232.32	738	1786	1062	1195.33	536.572	424	586	708	572.667	142.469	1324	1530	987	1280.33	274.121	1106	1872	1236	1404.67	409.909	0.0630869	0.0835139	-0.301484	0.218275	0.030477	0.821307	0.800557	0.311123	0.469243	0.930553
RSc0332	dctD2	C4-dicarboxylate transport response regulator transcription regulator protein	1163	884	1644	1051	944	1137.2	302.646	882	1040	804	804	873	684	847.833	117.824	848	1319	522	896.333	400.692	494	777	849	706.667	187.66	1152	1326	1036	1171.33	145.963	1440	1382	648	1156.67	441.472	0.162412	-0.125616	0.145783	0.256368	-0.0639631	0.591169	0.740722	0.692926	0.462282	0.873293
RSc0333		putative transmembrane protein	2760	3442	3844	3441	2568	3211	530.047	2042	3000	1947	1762	1705	1377	1972.17	553.484	1746	2242	1314	1767.33	464.368	2044	2945	3743	2910.67	850.02	2278	2620	2921	2606.33	321.718	2579	2889	2136	2534.67	378.453	-0.120283	-0.615771	0.68089	-0.0755344	-0.438794	0.591274	0.0162519	0.00714	0.791275	0.0804357
RSc0334		hypothetical protein	3593	3302	4181	3764	4328	3833.6	421.441	1134	1273	799	647	700	747	883.333	256.841	1384	1109	702	1065	343.122	2014	2877	3358	2749.67	680.988	1256	1295	1096	1215.67	105.453	1951	1374	996	1440.33	480.943	-1.5943	-1.56729	0.383189	-1.41246	-1.5014	2.78334e-06	3.94652e-05	0.211279	0.000111464	6.17062e-05
RSc0335		putative transmembrane protein	1944	449	703	548	264	781.6	669.039	408	459	507	481	502	297	442.333	79.7688	304	477	432	404.333	89.7571	274	401	429	368	82.6015	427	573	733	577.667	153.053	1350	501	456	769	503.664	0.170361	-0.601875	-0.180843	-0.0884227	-0.216631	0.759503	0.313686	0.782804	0.898133	0.73537
RSc0336		signal peptide protein	8121	15974	8631	8457	15400	11316.6	3998.97	2129	2609	685	546	501	3474	1657.33	1260.64	4768	3695	4302	4255	538.042	4249	4530	5786	4855	818.42	3361	4911	1644	3305.33	1634.21	3779	3573	8712	5354.67	2909.36	-2.78886	-1.1885	-0.428703	-1.73996	-1.25617	2.32682e-05	0.0638583	0.520146	0.00893627	0.051832
RSc0337		polyphenol oxidase B precursor	46090	89347	63182	61433	109560	73922.4	25268.3	5220	6370	2001	1701	1532	5616	3740	2221.87	10093	6544	5688	7441.67	2335.67	30589	32753	49103	37481.7	10122.4	8653	7277	2907	6279	3000.19	16903	5068	10404	10791.7	5927.02	-4.09086	-3.07586	-0.150702	-3.45998	-2.95529	2.48753e-07	6.20746e-05	0.825884	2.00698e-05	9.29434e-05
RSc0338		Mg(2+) chelatase family protein	304	199	387	326	200	283.2	82.2356	154	179	127	120	146	81	134.5	33.5306	130	156	36	107.333	63.1295	151	210	206	189	32.9697	142	159	148	149.667	8.62168	295	192	204	230.333	56.3235	-0.419232	-1.15262	0.30865	-0.659666	-0.3828	0.22622	0.00870196	0.471399	0.112555	0.368813
RSc0339		hypothetical protein	1328	1507	6766	5247	7632	4496	2937.76	1127	754	1240	1068	1019	2709	1319.5	699.633	898	841	2016	1251.67	662.545	2156	3749	4447	3450.67	1174.28	698	973	1603	1091.33	463.959	1087	892	2688	1555.67	985.465	-1.23691	-0.962464	1.23747	-1.17716	-1.07916	0.00623582	0.0693205	0.0177222	0.0282754	0.0427276
RSc0340		hypothetical protein	6215	7831	8172	5890	5616	6744.8	1172.85	5952	5621	5013	4892	4668	5049	5199.17	485.469	6019	6008	4608	5545	811.484	3401	5972	7139	5504	1912.44	4714	5945	7782	6147	1543.94	6677	6415	7080	6724	334.982	0.162819	-0.041686	0.46774	0.0540089	-0.14483	0.475803	0.893661	0.0684571	0.860048	0.609194
RSc0341		signal peptide protein	623	461	452	336	744	523.2	160.23	279	555	259	253	227	756	388.167	217.247	527	424	270	407	129.341	176	268	349	264.333	86.5583	478	390	397	421.667	48.9115	498	292	1380	723.333	577.942	-0.198608	-0.0454941	-0.123053	-0.042505	0.350022	0.638352	0.935493	0.819485	0.94014	0.476464
RSc0342	glnK	nitrogen regulatory P-II transcription regulator protein	1390	1562	1811	1480	3024	1853.4	672.901	623	627	459	463	411	738	553.5	127.828	664	570	558	597.333	58.046	779	1339	1382	1166.67	336.417	765	564	611	646.667	105.14	854	540	1224	872.667	342.382	-1.26335	-1.16831	0.357953	-1.10409	-1.03335	0.000103508	0.00157357	0.291907	0.00248979	0.00409875
RSc0343	amtB	ammonium transporter	7619	5111	8847	8506	8680	7752.6	1550.91	2551	1768	1775	1813	1559	837	1717.17	549.564	1479	1261	666	1135.33	420.816	2748	5688	4928	4454.67	1526.08	2010	1248	1615	1624.33	381.086	4651	1169	1500	2440	1921.92	-1.51201	-2.41261	0.194947	-1.91344	-1.79323	8.98153e-05	8.52091e-06	0.653346	8.51802e-05	0.000176174
RSc0344	gshA	Glutamate--cysteine ligase GshA	6192	8273	6234	4269	4936	5980.8	1531.73	8372	7609	3790	3951	3763	6345	5638.33	2080.2	9331	8191	8262	8594.67	638.671	1616	2098	3200	2304.67	811.971	6380	9258	5606	7081.33	1924.36	7186	8679	12108	9324.33	2523.66	0.348234	0.659216	-0.708207	0.275271	0.385122	0.165132	0.0272512	0.0216617	0.371199	0.20023
RSc0345	gshB	glutathione synthetase	3818	4373	5471	4004	5552	4643.6	817.574	4773	4213	2711	2935	2798	3915	3557.5	862.071	4207	4134	3690	4010.33	279.808	1668	2244	3012	2308	674.282	4035	4305	4429	4256.33	201.458	4232	4119	5676	4675.67	868.155	0.0943653	0.104767	-0.136834	0.14144	-0.0569811	0.685461	0.710153	0.621939	0.607162	0.848881
RSc0346		hypothetical protein	3221	4395	6607	4183	4016	4484.4	1266.87	3203	4637	2772	2547	2550	4149	3309.67	886.06	3953	5406	3114	4157.67	1159.63	1938	3174	3398	2836.67	786.286	4919	4943	4253	4705	391.627	3299	4891	8280	5490	2543.95	-0.0046549	0.153163	0.177916	0.299973	0.136589	0.988487	0.647673	0.590351	0.337229	0.684412
RSc0347	pstH	phosphohistidinoprotein-hexosephosphotransferase	2071	2373	2820	1738	2560	2312.4	421.558	2051	3077	1367	1278	1292	2097	1860.33	704.008	2990	3295	2160	2815	587.388	706	1210	1586	1167.33	441.549	3345	3694	2069	3036	855.434	2167	3504	4140	3270.33	1007.04	0.107861	0.505101	-0.241373	0.54417	0.338819	0.681035	0.074867	0.420987	0.0550367	0.239482
RSc0348	ptsI	phosphoenolpyruvate-protein phosphotransferase transmembrane	5189	4402	6006	3876	4056	4705.8	884.181	5239	5926	3309	3131	3188	4365	4193	1187.12	5001	6824	4806	5543.67	1113.08	1553	2426	3277	2418.67	862.023	6547	7130	4513	6063.33	1373.91	5485	6898	8940	7107.67	1737.02	0.307772	0.401837	-0.24022	0.484611	0.406548	0.0732579	0.0503351	0.255783	0.0193007	0.0477659
RSc0349	bfd	putative bacterioferritin-associated ferredoxin protein	3170	7365	9141	6366	4224	6053.2	2398.54	10468	6182	3620	3536	3156	7686	5774.67	2910.61	11557	8464	4896	8305.67	3333.32	3138	4103	6567	4602.67	1768.26	2659	7917	4747	5107.67	2647.49	4214	6865	7716	6265	1826.47	0.336891	0.672129	0.308621	-0.20888	-0.178051	0.491166	0.229237	0.604445	0.736027	0.776961
RSc0350	bfr	bacterioferritin	7733	12154	7781	4620	7432	7944	2697.51	2884	8421	6495	5355	5347	12069	6761.83	3162.55	3091	9939	8370	7133.33	3587.59	4353	5067	4643	4687.67	359.09	9710	11744	4762	8738.67	3590.92	8249	9555	12624	10142.7	2245.92	0.0805504	-0.0222151	0.125433	0.262449	0.198087	0.853411	0.966941	0.805019	0.580191	0.682113
RSc0351	thiF	molybdopterin biosynthesis protein MoeB	1406	1083	882	862	728	992.2	263.805	771	1486	534	583	557	792	787.167	359.835	992	1615	882	1163	395.289	318	439	567	441.333	124.516	1045	1579	523	1049	528.011	1418	1539	1716	1557.67	149.874	0.105508	0.346019	-0.422868	0.0930671	0.468234	0.65582	0.180285	0.106446	0.749558	0.0674925
RSc0352		putative carboxy-terminal processing protease transmembrane protein	24563	27960	17095	16129	15432	20235.8	5661.16	25478	28393	12788	12909	13136	22194	19149.7	7075.82	28881	30422	30366	29889.7	873.98	8836	15903	19189	14642.7	5290.32	26833	34067	20733	27211	6675.03	25171	30655	35328	30384.7	5083.89	0.334502	0.722338	0.20457	0.484278	0.364364	0.142833	0.00929822	0.477291	0.0737335	0.184105
RSc0353	gpmA	phosphoglyceromutase	5224	8347	3698	2778	3432	4695.8	2229.41	5353	11700	3109	3198	3379	7641	5730	3413	8751	11078	8208	9345.67	1524.61	1594	1529	2694	1939	654.656	6187	11916	2982	7028.33	4526.03	5707	12561	14268	10845.3	4531.04	0.602612	1.10044	-0.529112	0.467833	0.935991	0.104529	0.0138593	0.252148	0.298286	0.0348526
RSc0354		hypothetical protein	2012	3209	2312	2140	1144	2163.4	737.904	2559	3129	1255	1306	1260	2250	1959.83	803.02	4327	4197	2304	3609.33	1132.32	540	980	1092	870.667	291.79	1276	4390	2338	2668	1583.01	2142	4471	4044	3552.33	1239.9	0.316258	0.897323	-0.63875	0.275453	0.452741	0.358137	0.0241156	0.11571	0.513665	0.25993
RSc0355	grxC	glutaredoxin 3 (GRX3) protein	2374	3026	3459	3145	648	2530.4	1124	3128	2590	1583	1585	1536	1512	1989	695.602	4151	3470	1566	3062.33	1339.85	632	1302	1471	1135	443.731	1262	3827	3837	2975.33	1483.8	2568	3840	3720	3376	702.316	0.452333	0.500799	-0.450691	0.352971	0.237712	0.323244	0.349902	0.410109	0.522033	0.676889
RSc0356	secB	preprotein translocase subunit SecB	6724	9503	7756	5232	4552	6753.4	1982.88	9163	15633	10229	9687	10208	13986	11484.3	2656.83	9234	17199	9018	11817	4662.2	2545	2741	4020	3102	801.029	9185	17230	6826	11080.3	5454.82	9686	17159	14784	13876.3	3818.29	1.25187	0.916764	-0.319143	0.749394	0.829155	2.8438e-05	0.0025753	0.291892	0.0111822	0.00560163
RSc0357	gpsA	NAD(P)H-dependent glycerol-3-phosphate dehydrogenase	1733	878	1391	1066	608	1135.2	439.226	970	1749	1544	1532	1590	837	1370.33	372.196	827	1961	1008	1265.33	609.224	326	481	510	439	98.9293	1210	1627	1160	1332.33	256.41	2149	1811	1788	1916	202.111	1.00331	0.353129	-0.543375	0.418763	0.636677	0.00200657	0.336782	0.137415	0.245503	0.0714526
RSc0358	yibK	putative tRNA/rRNA methyltransferase protein	992	962	829	689	672	828.8	148.75	551	1288	516	429	505	774	677.167	321.128	811	1089	486	795.333	301.805	195	341	521	352.333	163.295	423	1231	591	748.333	426.358	1015	1085	840	980	126.194	0.0844502	0.0542012	-0.554468	-0.137907	0.0285435	0.761318	0.877252	0.065326	0.674	0.936608
RSc0359		putative competence protein F-related protein	185	48	93	55	32	82.6	61.4679	22	38	29	22	22	0	22.1667	12.5605	21	25	54	33.3333	18.0093	14	24	26	21.3333	6.4291	20	20	49	29.6667	16.7432	147	28	24	66.3333	69.888	-0.836568	-1.08689	-1.14154	-1.27579	-0.69838	0.152281	0.122251	0.110828	0.0722073	0.316686
RSc0360	bioC	putative biotin synthesis protein (methyltransferase)	1894	945	1925	1294	688	1349.2	554.969	1072	1426	1235	1077	1236	558	1100.67	295.997	794	1254	612	886.667	330.88	574	796	1013	794.333	219.505	893	1169	1195	1085.67	167.36	1885	1415	996	1432	444.744	0.472091	-0.391713	0.0361873	-0.118517	-0.0321271	0.1244	0.296941	0.934554	0.774995	0.942551
RSc0361		hypothetical protein	4334	2743	7115	6505	7208	5581	1966.17	2081	1581	1991	1636	1564	2376	1871.5	330.786	2760	1475	1332	1855.67	786.433	2649	4955	6074	4559.33	1746.45	1616	1408	3685	2236.33	1258.89	2979	1070	2508	2185.67	994.482	-1.05177	-1.01021	0.841511	-0.847906	-1.25714	0.00540581	0.0261034	0.051572	0.0574746	0.00706325
RSc0362	coxB	putative cytochrome C oxidase polypeptide II precursor (cytochrome AA3 subunit 2) transmembrane protein	12023	17058	27686	21265	39992	23604.8	10812.8	5268	6496	6250	5666	5309	23229	8703	7133.51	9151	6410	16344	10635	5130.57	11824	14411	20657	15630.7	4541.05	9367	7097	8737	8400.33	1171.85	8452	4752	18936	10713.3	7357.42	-1.38959	-0.595918	0.602945	-0.919871	-1.06535	0.000478643	0.175211	0.158276	0.0372643	0.0175238
RSc0363	coxA	cytochrome C oxidase polypeptide I	21635	25974	31032	26435	28248	26664.8	3442.67	7014	9002	6839	6448	6187	12897	8064.5	2568.09	9772	9334	9594	9566.67	220.276	10773	13719	19537	14676.3	4459.74	9076	11146	7695	9305.67	1736.93	14401	9254	15456	13037	3318.37	-1.40355	-1.14261	0.0276087	-1.25211	-1.09583	4.6064e-07	5.41005e-05	0.922705	1.99503e-05	8.3618e-05
RSc0365	ctaG	cytochrome C oxidase assembly protein	4113	3810	4084	3208	4040	3851	378.743	1080	1504	875	873	793	1764	1148.17	396.735	1343	1601	1530	1491.33	133.275	1413	2519	3062	2331.33	840.366	1715	1776	1274	1588.33	273.924	2693	1739	2988	2473.33	652.833	-1.42284	-1.12089	0.0584654	-1.08687	-0.775531	6.41324e-08	1.24313e-05	0.800541	1.73441e-05	0.000561152
RSc0366		hypothetical protein	1864	2204	1869	1703	2688	2065.6	392.845	493	573	394	373	375	1044	542	258.349	579	698	1062	779.667	251.643	787	1862	1844	1497.67	615.521	1149	705	805	886.333	232.906	1227	688	1896	1270.33	605.165	-1.716	-1.07735	0.384064	-0.922094	-0.785076	1.90614e-05	0.008717	0.329917	0.0217296	0.0481291
RSc0367	coxC	cytochrome C oxidase subunit III transmembrane protein	11230	11447	12889	12408	11032	11801.2	805.436	3392	3747	2631	2446	2495	3834	3090.83	641.222	3369	3184	4302	3618.33	599.255	5060	8779	10795	8211.33	2909.34	6762	3575	3816	4717.67	1774.54	7135	3218	4860	5071	1967.01	-1.51403	-1.42175	0.29622	-1.10602	-1.3529	3.00499e-06	6.69882e-05	0.320106	0.0007746	0.000111775
RSc0368		hypothetical protein	825	302	161	72	136	299.2	305.707	431	354	68	80	70	108	185.167	163.061	331	340	144	271.667	110.654	32	60	51	47.6667	14.2945	227	382	114	241	134.547	613	355	360	442.667	147.534	-0.0210851	-0.134506	-1.93149	-0.363458	0.280208	0.967093	0.817386	0.0010259	0.499208	0.604516
RSc0369		putative transmembrane cytochrome oxidase complex biogenesis factor transmembrane protein	881	558	805	699	560	700.6	144.524	265	287	265	221	206	270	252.333	31.5066	284	293	90	222.333	114.692	288	558	513	453	144.655	190	258	257	235	38.9744	625	320	360	435	165.756	-0.95368	-1.45502	0.188403	-1.34208	-0.841231	0.00236885	0.000413114	0.62537	0.000812039	0.0213434
RSc0370		hypothetical protein	887	775	1004	783	480	785.8	194.609	394	598	472	457	451	369	456.833	79.8183	409	577	306	430.667	136.793	469	659	677	601.667	115.245	378	635	498	503.667	128.594	764	595	588	649	99.6544	-0.165339	-0.669008	0.435747	-0.472535	-0.414143	0.486268	0.0156176	0.100578	0.0806105	0.125623
RSc0371	ctaA	putative heme O oxygenase (cytochrome aa3- controlling) transmembrane protein	947	666	959	829	376	755.4	242.651	461	687	644	582	565	567	584.333	77.4485	460	671	90	407	294.104	291	547	533	457	143.931	531	583	438	517.333	73.4597	864	710	636	736.667	116.316	0.263864	-0.758484	0.0654552	-0.362949	-0.171446	0.529324	0.116084	0.907144	0.462282	0.745312
RSc0372	ctaB	protoheme IX farnesyltransferase	1115	584	1017	743	296	751	330.995	540	908	696	748	723	414	671.5	172.415	413	707	306	475.333	207.64	357	473	642	490.667	143.319	583	673	491	582.333	91.0018	1082	881	780	914.333	153.735	0.626388	-0.465149	0.180505	-0.191759	0.151766	0.0532405	0.232145	0.663444	0.645453	0.717967
RSc0373		lipoprotein	1020	1521	895	557	624	923.4	384.432	1629	2483	655	618	783	828	1166	744.475	1038	1870	1584	1497.33	422.717	372	545	586	501	113.583	1220	2047	639	1302	707.573	1313	2867	1176	1785.33	939.252	0.818543	0.761412	-0.230364	0.363863	0.561121	0.00479463	0.0224998	0.521304	0.280815	0.0895793
RSc0374	rpoH	RNA polymerase factor sigma-32	20907	32063	14191	15759	15736	19731.2	7346.59	21525	20412	9934	9009	9045	15858	14297.2	5773.32	29963	23789	22788	25513.3	3885.89	7440	11351	14168	10986.3	3378.79	26815	33545	21080	27146.7	6239.12	20227	26516	28164	24969	4188.54	-0.047367	0.537005	-0.151951	0.517082	0.117275	0.894293	0.134225	0.704677	0.147523	0.774514
RSc0375		hypothetical protein	497	208	336	297	136	294.8	137.24	677	729	655	618	697	567	657.167	57.9807	630	815	252	565.667	286.961	48	214	193	151.667	90.3899	864	860	1027	917	95.2838	701	476	204	460.333	248.87	1.8628	1.1165	-0.18807	1.88912	0.477778	0.000300798	0.0343719	0.759916	0.000841912	0.384231
RSc0376		hypothetical protein	2504	2545	3515	3333	3960	3171.4	633.219	2873	1893	2235	2126	2132	2412	2278.5	336.593	2764	2237	1872	2291	448.445	1400	1950	2728	2026	667.254	3130	2983	2848	2987	141.043	2484	2361	2568	2471	104.111	0.0496927	-0.0276822	0.334477	0.299167	-0.288761	0.852315	0.933538	0.222052	0.278101	0.303299
RSc0377		putative pirin-like protein	3949	3181	3950	3865	4056	3800.2	352.712	3287	2428	2140	2001	2084	2052	2332	491.441	2810	2877	1710	2465.67	655.283	1284	2024	2282	1863.33	518.036	3685	3387	2691	3254.33	510.107	4109	2790	2964	3287.67	716.596	-0.162834	-0.320429	-0.136157	0.0445105	-0.266326	0.378608	0.140887	0.55776	0.86081	0.223668
RSc0378	trpD3	hypothetical protein	2941	2429	2624	1983	4120	2819.4	805.684	2309	2762	1297	1398	1513	2484	1960.5	631.633	1451	2139	2538	2042.67	549.866	1159	1446	1830	1478.33	336.667	3494	2154	2103	2583.67	788.784	2910	2307	4920	3379	1368.18	-0.0753014	-0.127156	-0.00189596	0.175404	0.207905	0.817886	0.740179	0.996772	0.635935	0.569693
RSc0379	nasD	putative nitrate ATP-binding ABC transporter protein	207	167	206	129	144	170.6	35.4584	110	107	84	67	77	72	86.1667	18.2145	102	96	18	72	46.8615	51	89	90	76.6667	22.2336	116	99	102	105.667	9.07377	241	86	72	133	93.7923	-0.424607	-1.18536	-0.422106	-0.557277	-0.670129	0.29299	0.0182225	0.398254	0.253064	0.168387
RSc0380	nasE	putative nitrate transmembrane ABC transporter protein	147	106	131	111	176	134.2	28.5254	104	84	55	77	63	63	74.3333	17.9518	89	71	72	77.3333	10.116	38	66	79	61	20.9523	90	91	85	88.6667	3.21455	148	97	60	101.667	44.1852	-0.286089	-0.407332	-0.197285	-0.251261	-0.410829	0.312016	0.229812	0.587616	0.474188	0.224743
RSc0381	nasF	putative nitrate transporter protein	321	124	123	64	184	163.2	97.8862	90	122	100	71	83	117	97.1667	19.7729	113	122	90	108.333	16.5025	49	64	69	60.6667	10.4083	143	127	86	118.667	29.3995	352	132	144	209.333	123.699	-0.0906926	-0.323182	-0.558326	-0.262306	0.156839	0.826685	0.46924	0.199582	0.565616	0.73733
RSc0382		response regulator transcription regulator protein	883	1179	598	432	616	741.6	293.07	766	1026	345	294	310	423	527.333	300.479	613	895	414	640.667	241.691	192	470	448	370	154.544	1097	823	620	846.667	239.379	846	1006	456	769.333	282.902	-0.0325592	-0.206566	-0.398472	0.229383	-0.292113	0.921359	0.558651	0.234841	0.507969	0.390983
RSc0383		hypothetical protein	4438	6030	5841	4180	4344	4966.6	891.794	4673	4586	3731	3355	4086	4311	4123.67	509.326	3913	5505	6174	5197.33	1161.48	2623	2323	3631	2859	685.192	3904	6307	3460	4557	1531.72	5168	5337	4872	5125.67	235.373	0.243168	0.283629	0.0646452	0.0166181	-0.0873872	0.329675	0.340942	0.850905	0.962743	0.793401
RSc0384	gstB	maleylacetoacetate isomerase (glutathione transferase zeta 1) protein	2764	3086	2543	1954	2752	2619.8	419.762	3152	2941	1830	1918	1886	2358	2347.5	577.032	2177	3210	2430	2605.67	538.439	907	1260	1545	1237.33	319.603	2406	3504	1742	2550.67	889.864	3321	2988	3036	3115	180.008	0.340241	0.199221	-0.285201	0.0862765	0.106531	0.0536761	0.360302	0.184306	0.71427	0.64576
RSc0385		hypothetical protein	1446	736	890	734	776	916.4	302.778	762	884	778	817	845	288	729	220.543	406	830	558	598	214.812	247	493	412	384	125.367	577	709	710	665.333	76.5005	1769	683	828	1093.33	589.619	0.413765	-0.343272	-0.397954	-0.194668	0.102516	0.165043	0.352899	0.275843	0.61579	0.800586
RSc0386	ftsY	putative cell division protein	2048	1214	2226	1296	808	1518.4	597.487	1509	2327	1678	1716	1702	756	1614.67	505.529	1279	2438	972	1563	773.163	531	812	1072	805	270.568	1389	2363	1609	1787	510.815	2353	2837	1896	2362	470.565	0.836046	0.162006	-0.183056	0.347949	0.467043	0.00515624	0.665427	0.622864	0.313224	0.168435
RSc0387		putative zinc protease protein	9789	12843	9897	10484	9952	10593	1286.09	9512	11401	5202	5136	5137	8991	7563.17	2753.84	13932	12584	11412	12642.7	1261.02	4592	5636	7195	5807.67	1309.96	13255	13894	7491	11546.7	3526.81	9197	12487	18924	13536	4947.62	-0.104147	0.49538	-0.0565987	0.261654	0.224287	0.730959	0.126194	0.884669	0.439632	0.516783
RSc0388		putative Zinc protease-like signal peptide protein	6498	7373	7390	8025	5800	7017.2	870.686	6463	6935	3620	3657	3792	4896	4893.83	1482.91	7253	6902	6228	6794.33	520.913	3032	4103	4627	3920.67	812.982	7838	7422	4744	6668	1679.17	6901	7642	10308	8283.67	1791.85	-0.047384	0.217617	-0.000607269	0.114212	0.130568	0.856755	0.435836	0.998474	0.700974	0.657587
RSc0389		hypothetical protein	717	496	573	509	408	540.6	114.823	485	560	568	501	483	288	480.833	101.468	266	566	288	373.333	167.216	151	414	372	312.333	141.288	352	507	725	528	187.385	675	681	564	640	65.8863	0.487584	-0.352887	-0.0477448	0.179909	0.126142	0.091208	0.324373	0.908987	0.634473	0.744929
RSc0390	coaD	phosphopantetheine adenylyltransferase	3172	3000	3847	2493	2024	2907.2	691.657	3502	5149	5267	4850	5037	7551	5226	1308.63	3791	6028	5040	4953	1121.03	1121	1656	2032	1603	457.807	4126	6688	4455	5089.67	1393.94	4668	6250	6132	5683.33	881.282	1.27802	0.979033	-0.0556102	0.967732	0.835597	6.33326e-06	0.000514039	0.856826	0.000577956	0.00214409
RSc0391		ferredoxin protein	1235	2503	3116	1860	1304	2003.6	804.307	1724	2811	2144	1882	2020	2997	2263	519.221	2515	3458	2430	2801	570.564	953	1145	1564	1220.67	312.449	2563	3646	2083	2764	800.652	1519	3481	2772	2590.67	993.49	0.649237	0.738549	0.161713	0.650918	0.217857	0.0314714	0.0376392	0.683844	0.0664748	0.571107
RSc0392		prolin-rich transmembrane protein	778	1290	1028	656	632	876.8	279.301	532	1366	577	565	590	1062	782	348.693	696	1426	1656	1259.33	501.232	429	580	784	597.667	178.158	1402	1664	789	1285	449.08	868	1971	1452	1430.33	551.819	0.199358	0.64559	0.208544	0.665896	0.458871	0.524477	0.0640334	0.584575	0.0560216	0.190737
RSc0393	pth	peptidyl-tRNA hydrolase	1226	1894	1346	889	1176	1306.2	368.962	1377	2268	863	820	821	1683	1305.33	589.963	1164	2245	2430	1946.33	683.806	440	732	811	661	195.425	1999	2457	935	1797	780.848	1080	3253	2172	2168.33	1086.5	0.355673	0.702173	-0.277621	0.506943	0.448601	0.25935	0.0578146	0.485162	0.173604	0.231392
RSc0394	rplY	50S ribosomal protein L25/general stress protein Ctc	18298	20275	18910	12386	14472	16868.2	3303.46	33955	64690	45315	42103	41861	51363	46547.8	10527.5	21009	54798	41490	39099	17020.9	6992	8328	11451	8923.67	2288.4	44226	57206	21852	41094.7	17883.8	36840	71653	25692	44728.3	23974.4	1.96479	1.36102	-0.105864	1.37321	1.20898	3.34995e-06	0.000702764	0.807506	0.000653008	0.00206981
RSc0395	prsA	ribose-phosphate pyrophosphokinase	2577	1578	2168	1366	1008	1739.4	629.622	1593	3411	2771	2647	2622	2772	2636	587.454	1946	3594	2520	2686.67	836.546	539	531	832	634	171.52	1626	3637	1647	2303.33	1155.04	2923	3418	4992	3777.67	1080.38	1.17885	0.777971	-0.664006	0.490277	0.924095	0.000618949	0.0326525	0.0763216	0.183093	0.0123051
RSc0396	ipk	4-diphosphocytidyl-2-C-methyl-D-erythritolkinase	3826	3396	4225	3778	1456	3336.2	1091.3	1870	3314	2423	2209	2021	3627	2577.33	723.021	2564	4138	2916	3206	826.102	1256	1887	2619	1920.67	682.123	2207	3341	2562	2703.33	580.061	3764	3041	6492	4432.33	1819.99	0.107777	0.135608	-0.0364409	-0.150944	0.219584	0.680161	0.659129	0.914348	0.622906	0.45347
RSc0397	lolB	outer membrane lipoprotein LolB	2827	2319	3646	3139	2064	2799	633.328	2527	2681	2110	1918	1966	1674	2146	384.669	1914	2635	1440	1996.33	601.739	1307	2883	2502	2230.67	822.29	2650	2283	3336	2756.33	534.493	2794	2331	2652	2592.33	237.197	0.21445	-0.226396	0.503089	0.23231	-0.199679	0.354927	0.423677	0.0600219	0.405089	0.484897
RSc0398		hypothetical protein	14354	17950	13375	12114	16296	14817.8	2323.96	16116	16107	7561	7179	7634	14301	11483	4461.13	16555	17761	18792	17702.7	1119.64	7135	9787	11913	9611.67	2393.82	19021	19032	11826	16626.3	4157.21	13772	18490	27012	19758	6710.46	0.00430362	0.477993	0.15638	0.305166	0.25601	0.990487	0.153944	0.672791	0.378214	0.46849
RSc0399	mutM	formamidopyrimidine-DNA glycosylase	1520	1128	1715	1575	480	1283.6	499.222	816	1218	1076	911	1056	621	949.667	212.91	688	1140	324	717.333	408.79	629	899	1081	869.667	227.423	773	1227	1298	1099.33	284.834	1476	1395	624	1165	470.267	0.34481	-0.638819	0.272577	0.00903372	-0.228859	0.419001	0.196629	0.597628	0.98826	0.668031
RSc0400		hypothetical protein	7884	14297	10966	7382	8320	9769.8	2884.71	12279	22912	13479	12506	12650	36027	18308.8	9596.92	24357	27013	16038	22469.3	5725.83	2242	3990	5198	3810	1486.2	24161	29688	13730	22526.3	8103.61	12794	21564	16632	16996.7	4396.36	1.10379	1.40967	-0.622277	1.31882	0.618716	0.000153812	6.17062e-05	0.044995	0.000123663	0.0400966
RSc0401	mutY	A/G-specific adenine glycosylase protein	1145	351	602	483	360	588.2	327.728	233	476	497	493	501	288	414.667	120.977	308	465	72	281.667	197.819	168	285	286	246.333	67.8405	326	478	436	413.333	78.4942	1325	523	348	732	520.954	0.297033	-0.859297	-0.36662	-0.192962	0.133598	0.59393	0.173994	0.580946	0.781312	0.850853
RSc0402		hypothetical protein	2518	1602	2069	1320	1552	1812.2	479.126	2561	3147	2192	2078	2354	2754	2514.33	394.937	2048	3664	4338	3350	1176.85	602	1021	1248	957	327.721	3367	3704	2550	3207	593.405	3067	4053	6528	4549.33	1783.08	0.977624	1.05484	-0.179874	0.971761	1.13386	0.000199378	0.000456194	0.547171	0.000944202	0.000223525
RSc0403		hypothetical protein	3928	3468	3614	2693	2536	3247.8	604.095	4958	6118	2383	2007	2350	3483	3549.83	1659.18	4233	5876	5760	5289.67	916.936	951	2267	2347	1855	783.908	4858	5695	3328	4627	1200.29	4473	6464	7440	6125.67	1512.16	0.550441	0.802881	-0.203318	0.540816	0.648334	0.0168316	0.00428154	0.483738	0.0457628	0.017911
RSc0404		putative signal peptide protein	38371	70057	55632	35059	75592	54942.2	18202.3	33716	27525	14355	13842	12330	30438	22034.3	9565.47	39316	38202	28602	35373.3	5890.54	19099	31647	60147	36964.3	21034.3	20295	32958	18352	23868.3	7931.6	26128	24262	38256	29548.7	7598.27	-0.920267	-0.378988	0.156475	-1.05225	-1.02487	0.0115191	0.395366	0.743582	0.0171301	0.0200892
RSc0405	ptsK	HPr kinase/phosphorylase	2930	2992	2538	1573	1392	2285	755.691	2916	4890	2220	2252	2317	4158	3125.5	1136.66	3856	5604	5814	5091.33	1074.97	643	1003	1362	1002.67	359.5	4286	6067	2454	4269	1806.56	3577	6213	7584	5791.33	2036.51	0.876695	1.25235	-0.547068	0.892605	1.06145	0.00111419	0.000159331	0.0692819	0.00350521	0.000820557
RSc0406	ptsN	putative nitrogen regulatory IIA (enzyme IIA- Ntr) (phosphotransferase enzyme II, A component) transcription regulator protein	3840	4496	3432	2325	2096	3237.8	1014.93	3732	6382	2627	2456	2473	4824	3749	1590.44	4901	6566	5238	5568.33	880.282	848	1262	1583	1231	368.479	4536	6409	2048	4331	2187.72	4124	6902	10392	7139.33	3140.73	0.598246	0.864726	-0.742213	0.37406	0.861455	0.0266752	0.00787653	0.0246513	0.248108	0.00840273
RSc0407		putative sigma-54 modulation protein	117825	241593	216927	169006	191920	187454	47455.7	93591	101374	73590	62549	56271	183753	95188	46756.6	207409	119804	185076	170763	45522.6	79525	147562	189582	138890	55538.7	147693	159097	115138	140643	22811.8	102392	84836	161208	116145	40000.5	-0.783994	0.168686	0.319259	-0.225295	-0.846086	0.0212396	0.709904	0.447177	0.611161	0.0413302
RSc0408	rpoN1	RNA polymerase factor sigma-54	25145	47832	67448	38614	47800	45367.8	15444.2	23853	31522	27118	22563	20152	39924	27522	7243.52	41436	41915	37080	40143.7	2664	26422	46042	57568	43344	15747.3	24693	42196	48071	38320	12161.4	22822	29949	45468	32746.3	11579.3	-0.305845	0.200631	0.801371	-0.00481937	-0.561842	0.297758	0.593883	0.0202883	0.991653	0.108768
RSc0409		ABC transporter ATP-binding protein	3499	4832	3620	2539	2592	3416.4	935.637	2589	5551	2192	2185	2194	2943	2942.33	1313.51	3148	5510	6084	4914	1556.1	1523	1920	2632	2025	561.907	4361	5377	3179	4305.67	1100.04	3659	5924	6624	5402.33	1549.81	0.237249	0.638979	-0.022621	0.406976	0.407967	0.343444	0.0281054	0.949669	0.16185	0.160912
RSc0410		putative signal peptide protein	3537	8128	3549	2457	3824	4299	2203.58	2659	7072	1832	1819	1916	4653	3325.17	2132.11	4225	7770	8460	6818.33	2272.24	1555	2022	2793	2123.33	625.19	6400	6701	2539	5213.33	2320.93	3452	8121	12600	8057.67	4574.33	-0.0893239	0.799231	-0.264026	0.363019	0.642928	0.856183	0.111326	0.637125	0.496717	0.206868
RSc0411		hypothetical protein	1859	4180	1788	1243	1808	2175.6	1148.15	1333	3094	770	637	680	2493	1501.17	1049.27	3227	3806	3600	3544.33	293.487	884	1301	1584	1256.33	352.131	3923	4008	1443	3124.67	1456.99	1504	3704	7068	4092	2802.22	-0.388515	0.811556	-0.134381	0.513959	0.609603	0.405455	0.132435	0.832674	0.356645	0.272491
RSc0412	yrbI	hypothetical protein	2228	2297	1946	1790	1096	1871.4	480.035	1380	2215	953	883	871	918	1203.33	531.38	1862	2653	1530	2015	576.922	636	1136	1055	942.333	268.366	1768	2744	1457	1989.67	671.524	1724	2620	2508	2284	488.197	-0.101041	0.203539	-0.30012	0.121583	0.0507416	0.618796	0.376613	0.185702	0.616271	0.846891
RSc0413		hypothetical protein	2365	2099	3008	1970	1248	2138	638.411	1533	3311	1966	1879	1979	1647	2052.5	642.047	1616	3728	1836	2393.33	1161.08	629	989	1195	937.667	286.47	2172	3758	1760	2563.33	1054.92	2454	4153	3552	3386.33	861.53	0.532713	0.271274	-0.43399	0.349503	0.476049	0.0298981	0.363245	0.14023	0.2307	0.0976781
RSc0414		putative glutathione-regulated potassium-efflux system K+/H+ antiporter transmembrane protein	2036	1145	2133	1425	696	1487	605.228	1000	1209	941	837	885	819	948.5	144.086	925	1376	486	929	445.013	446	958	949	784.333	293.04	1033	990	1183	1068.67	101.323	1895	937	1164	1332	500.609	0.0192675	-0.518763	-0.175212	-0.307045	-0.368524	0.960545	0.178795	0.674973	0.436592	0.345748
RSc0415		hypothetical protein	2444	2459	3109	4003	2328	2868.6	704.443	1264	482	572	495	487	252	592	346.444	748	329	396	491	225.076	1991	2769	2285	2348.33	392.848	481	403	1181	688.333	428.441	1563	519	456	846	621.739	-1.66239	-2.28103	0.660675	-1.7265	-1.93489	0.000999743	0.000499974	0.228967	0.00451554	0.00193836
RSc0416		hypothetical protein	2639	6164	3680	6112	3712	4461.4	1590.33	3133	485	591	543	510	567	971.5	1059.6	1859	371	630	953.333	794.949	5364	3474	2834	3890.67	1315.46	729	735	1136	866.667	233.269	1514	1042	1704	1420	340.864	-1.88895	-2.22416	0.54422	-2.19888	-1.89742	0.0092425	0.0134273	0.525559	0.0131042	0.0273259
RSc0417	apt	adenine phosphoribosyltransferase	2459	2364	2993	2499	2032	2469.4	345.532	1539	2191	1573	1549	1741	2376	1828.17	364.974	2191	2783	2016	2330	401.949	900	1186	1341	1142.33	223.719	1826	2625	1568	2006.33	551.092	2566	2468	2976	2670	269.496	-0.00541273	0.190132	-0.233996	-0.0891104	0.0298041	0.979128	0.353107	0.250777	0.686474	0.900594
RSc0418		transport transmembrane protein	2083	1070	1862	1751	992	1551.6	490.812	850	1054	1147	1226	1125	1062	1077.33	127.818	772	1243	594	869.667	335.342	648	1020	1056	908	225.885	728	996	1184	969.333	229.167	2061	984	1332	1459	549.617	0.0728757	-0.512003	0.150841	-0.360905	-0.148447	0.831572	0.151601	0.696581	0.319107	0.703033
RSc0419		hypothetical protein	3332	3205	4472	5444	3544	3999.4	947.906	1443	1040	933	791	823	630	943.333	281.063	959	871	594	808	190.481	3191	4970	4744	4301.67	968.48	1027	1228	1821	1358.67	412.813	2312	1056	840	1402.67	794.877	-1.46439	-1.95046	1.06195	-1.1973	-1.55343	0.000125377	7.10838e-05	0.00794823	0.00480891	0.000633061
RSc0420	uvrA1	excinuclease ABC subunit A	5226	4992	4509	3249	3600	4315.2	862.187	5446	6802	3758	3721	3862	5454	4840.5	1262.78	5487	6922	5724	6044.33	769.264	1816	1792	2733	2113.67	536.493	4036	7890	3381	5102.33	2436.3	6795	7562	8196	7517.67	701.551	0.624582	0.649417	-0.254867	0.28935	0.604871	0.00241868	0.0064542	0.288684	0.218101	0.0104185
RSc0421		putative multidrug-efflux transporter transmembrane protein	1563	926	2397	1516	648	1410	675.225	620	1252	1764	1595	1724	972	1321.17	458.628	679	1386	558	874.333	447.227	760	777	1340	959	330.065	662	1335	1154	1050.33	348.27	1629	1365	1320	1438	166.934	0.632852	-0.356783	0.37207	-0.151912	0.0405932	0.140904	0.507194	0.474679	0.790802	0.947154
RSc0422	ssb	single-strand DNA-binding protein	2402	2964	2951	1812	2296	2485	485.318	1453	3369	2559	2494	2605	3888	2728	834.332	2156	4074	3708	3312.67	1018.28	1240	1277	2291	1602.67	596.401	1489	3782	2055	2442	1194.48	2860	3356	4632	3616	914.164	0.519135	0.626756	0.229832	0.104033	0.411325	0.0392102	0.034132	0.463222	0.75742	0.166589
RSc0423		hypothetical protein	252	122	356	271	160	232.2	92.9796	217	116	148	131	107	162	146.833	39.8568	149	124	72	115	39.281	80	245	165	163.333	82.5126	89	89	284	154	112.583	226	93	84	134.333	79.5131	-0.123788	-0.671175	0.460368	-0.293151	-0.861316	0.826168	0.270491	0.454955	0.65104	0.153786
RSc0424		signal peptide protein	1127	715	555	434	456	657.4	284.955	429	713	379	345	388	936	531.667	239.039	537	922	1080	846.333	279.296	297	565	628	496.667	175.762	1137	1050	931	1039.33	103.413	866	771	1908	1181.67	630.814	-0.0117691	0.463394	0.245158	0.730134	0.559369	0.976551	0.236349	0.555035	0.0556406	0.149689
RSc0425		hypothetical protein	1177	927	617	455	408	716.8	327.805	388	1068	470	387	430	702	574.167	268.9	353	1292	630	758.333	482.475	343	408	544	431.667	102.569	1663	1111	772	1182	449.723	963	1071	2160	1398	662.117	0.140239	0.0476729	-0.0643273	0.753381	0.675851	0.751493	0.933004	0.908987	0.101207	0.147104
RSc0426		hypothetical protein	832	1260	587	483	536	739.6	320.132	410	1361	452	400	415	522	593.333	378.726	550	1503	1296	1116.33	501.261	318	217	363	299.333	74.7685	1813	1749	576	1379.33	696.443	759	1599	2400	1586	820.577	0.130377	0.634236	-0.474467	0.928964	0.817293	0.807564	0.259183	0.425674	0.0913289	0.141767
RSc0427		3-oxoacyl-(acyl carrier protein) synthase I	2373	2148	1306	1013	1240	1616	603.564	1712	3664	1231	1195	1321	981	1684	999.149	1390	2930	3330	2550	1024.3	487	655	814	652	163.521	2558	3643	1577	2592.67	1033.44	2173	3864	3360	3132.33	868.185	0.61589	0.754619	-0.623831	0.667463	0.677021	0.0501297	0.0445762	0.103565	0.0714526	0.0688446
RSc0428		hypothetical protein	333	302	420	286	232	314.6	69.3671	192	394	215	183	203	144	221.833	87.7483	183	323	144	216.667	94.1293	151	229	253	211	53.3292	219	432	275	308.667	110.419	358	482	528	456	87.9318	0.0779796	-0.389871	0.200367	0.0721682	0.352669	0.766783	0.167603	0.495144	0.822631	0.203347
RSc0429		hypothetical protein	717	640	993	696	392	687.6	214.388	405	750	479	439	491	306	478.333	148.719	326	668	270	421.333	215.447	267	535	536	446	155.019	643	704	627	658	40.6325	782	759	792	777.667	16.9214	0.131939	-0.546497	0.135724	0.118717	0.0383373	0.625407	0.0680149	0.675836	0.71675	0.913837
RSc0430		putative transmembrane protein	464	475	631	368	488	485.2	94.2799	274	538	267	230	275	288	312	112.44	314	570	324	402.667	145.001	209	304	339	284	67.2681	705	586	413	568	146.83	422	665	852	646.333	215.607	-0.141786	-0.0899748	0.0358442	0.421109	0.250702	0.59348	0.78973	0.920398	0.150752	0.409553
RSc0431		hypothetical protein	665	443	771	581	520	596	127.275	258	543	322	268	283	243	319.5	112.763	263	562	162	329	208.007	225	327	324	292	58.0431	489	543	397	476.333	73.8196	587	634	732	651	73.9797	-0.346566	-0.684251	-0.179116	-0.121414	0.0155517	0.213026	0.0440392	0.622126	0.745338	0.968861
RSc0432		hypothetical protein	1545	1723	2292	1565	1536	1732.2	322.085	759	1675	1041	942	1044	1413	1145.67	335.84	902	1988	972	1287.33	607.804	615	881	1065	853.667	226.242	2022	1890	1336	1749.33	363.991	1489	1929	1968	1795.33	266.008	-0.174444	-0.231793	-0.171509	0.251431	-0.0514059	0.432798	0.385234	0.532787	0.338086	0.865065
RSc0433		hypothetical protein	527	392	766	459	288	486.4	179.478	181	568	409	268	310	288	337.333	134.738	252	519	252	341	154.153	149	288	281	239.333	78.3092	586	500	457	514.333	65.6836	500	537	1056	697.667	310.877	0.0508952	-0.345565	-0.256976	0.266371	0.304898	0.892667	0.380002	0.525364	0.501167	0.431733
RSc0434		acyl carrier protein	1398	1423	1410	802	1096	1225.8	273.37	696	1265	594	556	482	1341	822.333	379.427	1317	1813	1332	1487.33	282.135	301	474	624	466.333	161.636	990	1426	682	1032.67	373.831	1040	1469	2376	1628.33	682.103	-0.302106	0.398776	-0.715503	-0.207446	0.163473	0.167748	0.1237	0.00885378	0.45008	0.560883
RSc0435	fabG	3-ketoacyl-(acyl-carrier-protein) reductase	1066	898	1424	1006	816	1042	234.312	401	950	815	842	772	1728	918	438.66	761	1677	648	1028.67	564.309	323	474	634	477	155.522	786	1341	853	993.333	302.946	833	1322	2256	1470.33	723.004	0.0522871	0.227783	-0.255975	0.159021	0.380665	0.881346	0.542976	0.492764	0.678968	0.28087
RSc0436		hypothetical protein	505	353	1028	689	312	577.4	292.202	196	541	508	470	486	585	464.333	137.731	399	779	324	500.667	243.943	199	261	427	295.667	117.887	289	594	587	490	174.106	496	711	924	710.333	214.001	0.214824	0.206427	-0.00889648	0.0701219	0.308782	0.594985	0.671957	0.987476	0.893758	0.504999
RSc0437		hypothetical protein	137	158	177	119	32	124.6	56.1721	51	74	62	61	48	36	55.3333	13.201	45	82	18	48.3333	32.1299	36	77	64	59	20.9523	27	57	81	55	27.0555	136	52	84	90.6667	42.395	-0.337916	-1.29865	-0.387965	-1.04998	-0.680447	0.527924	0.0340786	0.538853	0.081323	0.257859
RSc0438		hypothetical protein	149	134	132	76	72	112.6	35.872	63	71	51	47	48	45	54.1667	10.4387	44	78	36	52.6667	22.301	27	74	46	49	23.6432	25	44	64	44.3333	19.5021	119	51	48	72.6667	40.1539	-0.437999	-1.03913	-0.550719	-1.21447	-0.90296	0.253876	0.0256455	0.235615	0.0113175	0.0493648
RSc0439		putative lipase/esterase protein	1834	1788	2194	2342	1352	1902	386.97	1437	1608	1764	1560	1665	1098	1522	234.459	1180	1521	2070	1590.33	449.033	995	1479	1445	1306.33	270.158	1115	1778	1998	1630.33	459.648	2275	1848	1584	1902.33	348.689	0.313131	0.0654594	0.401187	0.0589387	-0.00569207	0.222904	0.854651	0.18629	0.870342	0.988308
RSc0440		putative signal peptide protein	1777	1137	1548	1093	872	1285.4	367.617	649	661	565	511	483	702	595.167	88.5673	691	963	522	725.333	222.496	577	1007	1140	908	294.267	893	877	1048	939.333	94.4475	1835	689	996	1173.33	593.224	-0.606382	-0.652787	0.246342	-0.291178	-0.371354	0.00978633	0.0203168	0.382635	0.300996	0.18222
RSc0441	gntK	thermoresistant gluconokinase (gluconate kinase 2) protein	2328	2393	3050	1982	1384	2227.4	609.459	1951	3126	2711	2505	2765	1656	2452.33	548.954	1735	2817	1566	2039.33	678.759	1194	1693	2108	1665	457.643	2863	2737	2867	2822.33	73.9279	2392	2320	1824	2178.67	309.253	0.805866	0.0515343	0.365392	0.529884	-0.172675	0.00248245	0.884831	0.222207	0.0720838	0.595592
RSc0442		acyl-CoA synthetase	3971	4631	5493	4406	6792	5058.6	1116.35	2366	3004	1855	1732	1773	3573	2383.83	758.513	2388	3647	2286	2773.67	758.046	2365	3539	4616	3506.67	1125.85	4116	2392	3062	3190	869.098	3163	2598	3216	2992.33	342.529	-0.723802	-0.533928	0.381652	-0.32567	-0.768692	0.00400409	0.0682128	0.187276	0.274471	0.0107395
RSc0443		glycin-rich signal peptide protein	96	163	97	75	88	103.8	34.2447	59	94	26	29	34	171	68.8333	56.2189	83	110	450	214.333	204.539	55	50	49	51.3333	3.21455	90	71	45	68.6667	22.5906	80	99	240	139.667	87.409	-0.683337	1.17728	-0.220549	-0.526984	0.12759	0.237382	0.0867369	0.780639	0.468426	0.874864
RSc0444		putative signal peptide protein	116	61	70	58	96	80.2	24.984	46	32	26	18	22	18	27	10.7145	44	50	0	31.3333	27.3008	22	40	51	37.6667	14.6401	44	29	50	41	10.8167	86	39	12	45.6667	37.4477	-0.962821	-1.27158	-0.220206	-0.642501	-1.07809	0.150651	0.127061	0.811737	0.446688	0.188831
RSc0445		putative signal peptide protein	70	36	62	27	64	51.8	19.0316	22	17	15	11	16	9	15	4.60435	34	23	0	19	17.3494	10	30	34	24.6667	12.8582	25	9	22	18.6667	8.5049	53	18	48	39.6667	18.9297	-1.1057	-1.23498	-0.226245	-1.25882	-0.565887	0.0835712	0.116289	0.794256	0.106337	0.469414
RSc0446		lipoprotein	119	55	82	51	24	66.2	35.968	33	53	40	44	34	36	40	7.56307	47	35	0	27.3333	24.4199	16	58	44	39.3333	21.3854	60	51	67	59.3333	8.02081	109	71	48	76	30.8058	0.0238256	-1.26397	-0.0432436	0.00949907	-0.064709	0.9763	0.125219	0.963955	0.992451	0.945228
RSc0447		hypothetical protein	1906	1429	1209	1025	1656	1445	349.784	527	346	107	87	72	189	221.333	180.797	386	231	108	241.667	139.307	390	747	695	610.667	192.864	291	221	234	248.667	37.2335	1035	212	336	527.667	443.717	-2.45451	-2.63376	-0.550527	-2.46005	-1.95512	1.45397e-05	8.29512e-05	0.31217	0.000158708	0.00118143
RSc0448	queF	7-cyano-7-deazaguanine reductase	1991	2249	3673	2683	2176	2554.4	674.848	2045	3117	3203	3098	3064	3879	3067.67	587.502	2373	3787	4428	3529.33	1051.45	1429	1466	2063	1652.67	355.84	2365	4463	2932	3253.33	1085.28	2317	3577	4476	3456.67	1084.52	0.724659	0.800195	0.400212	0.641069	0.411338	0.00371458	0.00592501	0.16152	0.0240242	0.147086
RSc0449	ilvA	threonine dehydratase	8320	5630	5382	4743	4416	5698.2	1543.93	5055	8789	5270	5293	5293	5886	5931	1427.49	6017	9612	5328	6985.67	2300.41	2021	1957	2826	2268	484.301	4960	11444	3751	6718.33	4136.95	9644	9534	9408	9528.67	118.09	0.587664	0.461448	-0.498165	0.294871	0.593316	0.0156557	0.103501	0.0852904	0.312679	0.0362609
RSc0450		putative ATP-sensitive inward rectifier potassium channel related transmembrane protein	843	1085	1068	938	1296	1046	171.302	541	649	353	313	311	639	467.667	160.766	843	716	234	597.667	321.282	323	426	571	440	124.591	453	778	474	568.333	181.88	646	612	468	575.333	94.4951	-0.80095	-0.560257	-0.382607	-0.666767	-0.945701	0.0126407	0.148747	0.329371	0.0819921	0.0160559
RSc0451		hypothetical conserved protein	996	919	1067	795	664	888.2	160.85	269	233	159	95	111	117	164	71.5402	183	176	36	131.667	82.9237	464	1162	1085	903.667	382.704	268	207	327	267.333	60.0028	560	165	168	297.667	227.192	-1.93287	-2.75885	0.666076	-1.62807	-1.97964	0.000109245	3.92789e-05	0.185697	0.00356644	0.000806731
RSc0452		putative transmembrane protein	1378	773	1823	1474	496	1188.8	541.342	1148	927	1121	1011	1067	423	949.5	269.856	725	1006	666	799	181.678	467	906	946	773	265.757	869	909	1188	988.667	173.782	1520	979	672	1057	429.347	0.513017	-0.254677	0.262673	0.0175824	-0.196493	0.144964	0.571672	0.55352	0.971812	0.669638
RSc0453		hypothetical protein	1213	705	1624	1120	704	1073.2	386.327	974	688	667	530	618	477	659	174.113	640	832	414	628.667	209.23	508	785	996	763	244.743	789	761	744	764.667	22.723	1004	835	600	813	202.897	-0.0636672	-0.535782	0.308111	-0.286783	-0.500363	0.84504	0.113554	0.367656	0.409875	0.140019
RSc0454		putative oxidoreductase protein	19148	21550	15971	12231	14072	16594.4	3770.58	20653	31451	16507	16008	15914	28395	21488	6834.84	20662	31841	22644	25049	5964.94	5826	10004	10940	8923.33	2722.89	29399	36852	17544	27931.7	9737.27	25060	39086	30120	31422	7103.07	0.768846	0.743356	-0.170002	0.821003	0.718538	0.000161045	0.00110278	0.451521	0.000432443	0.00147803
RSc0455		hypothetical protein	1762	1398	1553	1457	928	1419.6	307.64	1554	2420	1964	1866	1816	1224	1807.33	401.965	853	2046	1386	1428.33	597.626	532	1546	1195	1091	514.938	1752	1938	2372	2020.67	318.159	2095	2585	1512	2064	537.171	0.986121	0.185918	0.3596	0.736582	0.421361	0.00109433	0.606816	0.286568	0.0259248	0.206109
RSc0456		ATP-binding transport ABC transporter protein	22479	25492	13581	20902	15608	19612.4	4920.95	15423	10745	4893	4876	4857	6147	7823.5	4362.89	19847	13094	11718	14886.3	4350.81	9311	12462	12451	11408	1816.06	14458	15209	10629	13432	2456.34	15954	11452	22692	16699.3	5656.95	-0.874962	-0.231847	-0.0222945	-0.437801	-0.401251	0.0117123	0.604088	0.963968	0.297727	0.348086
RSc0457		hypothetical protein	6022	8194	4658	5684	4576	5826.8	1465.67	4746	4732	1721	1653	1549	2241	2773.67	1540.95	5275	5960	3924	5053	1036	2749	4260	4221	3743.33	861.339	4319	5235	3525	4359.67	855.725	4595	5115	10452	6720.67	3241.87	-0.635558	-0.0949807	0.060811	-0.358432	-0.00714338	0.0540973	0.838053	0.89789	0.387017	0.988731
RSc0458	ubiE	ubiquinone/menaquinone biosynthesis methyltransferase	17649	18928	16731	13992	14344	16328.8	2124.89	12399	10542	7426	6951	6838	11790	9324.33	2546.92	14202	13752	13752	13902	259.808	7411	12792	13892	11365	3468.15	12017	13458	11301	12258.7	1098.62	16613	12990	22308	17303.7	4697.24	-0.402664	-0.0369513	0.214515	-0.276231	-0.104998	0.0682075	0.908167	0.436592	0.31242	0.724851
RSc0459		hypothetical protein	29731	52965	25377	26195	29544	32762.4	11460.4	32869	33476	11316	11720	11198	29331	21651.7	11308	42348	37873	37692	39304.3	2637.45	15820	18509	21146	18491.7	2663.04	26110	43194	18646	29316.7	12584.2	27720	36870	62772	42454	18180.9	-0.314465	0.429943	-0.0829026	-0.161433	0.165254	0.422571	0.357072	0.878263	0.752462	0.748325
RSc0460		hypothetical protein	1131	671	1165	1110	432	901.8	331.336	586	1064	1022	939	919	288	803	303.43	447	812	738	665.667	192.952	291	662	632	528.333	206.083	666	833	714	737.667	85.9787	1213	844	888	981.667	201.545	0.636305	-0.151311	0.0784157	-0.0277325	0.0728318	0.0386081	0.708147	0.854172	0.949825	0.864341
RSc0461	ubiB	putative ubiquinone biosynthesis protein UbiB	1768	1508	2169	1576	664	1537	551.651	1263	2415	1798	1605	1705	1368	1692.33	407.607	1203	2721	1512	1812	802.235	544	993	1128	888.333	305.746	1743	2665	1489	1965.67	618.813	2329	2740	2208	2425.67	278.863	0.813483	0.370798	-0.0495453	0.475798	0.503127	0.00418835	0.249975	0.897361	0.133607	0.111648
RSc0462		hypothetical protein	758	613	820	547	352	618	184.544	604	949	642	531	569	540	639.167	157.289	399	992	738	709.667	297.514	234	391	489	371.333	128.633	617	974	602	731	210.578	1013	1138	888	1013	125	0.642815	0.287557	-0.0421808	0.316672	0.511615	0.00427114	0.269113	0.891436	0.219499	0.0444193
RSc0463		sodium/solute symporter transmembrane protein	2453	2146	3388	3312	1200	2499.8	903.523	1421	1755	1784	1558	1500	1458	1579.33	154.459	1513	1841	702	1352	586.32	825	1279	1254	1119.33	255.206	1348	1884	1331	1521	314.482	2379	1685	1284	1782.67	553.995	-0.00600089	-0.62741	-0.281261	-0.478378	-0.564175	0.988196	0.100308	0.478497	0.20928	0.138904
RSc0464		hypothetical protein	2404	2706	3108	3401	1568	2637.4	708.404	1256	1910	1540	1786	1564	1206	1543.67	279.329	2306	1781	630	1572.33	857.263	1165	1333	1918	1472	395.276	655	1903	2405	1654.33	901.111	2181	1716	2100	1999	248.409	-0.145502	-0.387705	0.0771976	-0.377108	-0.435127	0.749558	0.450659	0.893167	0.46102	0.387145
RSc0465		hypothetical protein	3458	4590	5631	5396	2792	4373.4	1226.07	3391	4232	3167	3234	3067	3132	3370.5	436.266	5412	4780	2592	4261.33	1479.82	1492	1510	2154	1718.67	377.117	1540	5367	2652	3186.33	1968.66	3522	4779	5688	4663	1087.65	0.202507	0.299163	-0.416825	-0.296359	0.0162162	0.562266	0.464654	0.300281	0.472277	0.972464
RSc0466	aspS	aspartyl-tRNA synthetase	14181	12731	12919	10969	11984	12556.8	1188.36	21827	20090	14023	15760	14885	12591	16529.3	3628.54	19069	18636	13806	17170.3	2921.63	3990	4943	6790	5241	1423.59	13312	18984	11106	14467.3	4064.09	20046	21460	17112	19539.3	2217.84	0.967741	0.700546	-0.429474	0.382418	0.530957	7.63508e-06	0.00123104	0.0383271	0.0598246	0.0103823
RSc0467		hypothetical protein	4119	5511	4167	5947	2904	4529.6	1216.02	3507	2336	1591	1745	1457	612	1874.67	974.001	3234	2786	2664	2894.67	300.136	2720	3645	3511	3292	499.877	2576	3313	4479	3456	959.525	3384	2408	4548	3446.67	1071.38	-0.589689	-0.400961	0.382676	-0.173917	-0.547927	0.0630985	0.306983	0.321694	0.680887	0.156932
RSc0468	ntpA	dATP pyrophosphohydrolase	1859	2684	2487	2613	1976	2323.8	379.809	1899	1835	1106	997	1003	828	1278	465.308	2175	2028	1260	1821	491.368	1150	1405	1531	1362	194.106	1455	1814	1811	1693.33	206.408	1650	1861	3204	2238.33	842.92	-0.288852	-0.105978	0.080054	-0.257015	-0.194395	0.325029	0.788949	0.842656	0.481845	0.605633
RSc0469		hypothetical protein	1431	1356	2456	1721	1032	1599.2	538.074	1137	1280	1219	1115	1196	612	1093.17	242.996	1200	1473	954	1209	259.617	684	1135	1384	1067.67	354.824	1679	1624	1958	1753.67	179.082	1455	1552	1632	1546.33	88.636	0.151893	-0.103606	0.258566	0.385977	-0.111681	0.521878	0.729447	0.342524	0.144042	0.706067
RSc0470		hypothetical protein	1303	1141	1837	1263	832	1275.2	364.341	857	1132	944	901	953	819	934.333	109.46	708	1457	1836	1333.67	574.025	640	1091	1178	969.667	288.795	1496	1083	1604	1394.33	274.977	1397	1247	2496	1713.33	681.946	0.152552	0.259714	0.443093	0.357771	0.262603	0.567122	0.393123	0.129964	0.226522	0.386395
RSc0471		putative transferase protein	1014	638	1590	1157	648	1009.4	396.059	779	574	703	714	699	405	645.667	135.377	502	674	792	656	145.836	419	967	888	758	296.228	636	563	1445	881.333	489.512	1076	588	1104	922.667	290.168	0.0694633	-0.271329	0.547862	0.0790107	-0.166053	0.852915	0.503798	0.149274	0.860048	0.693887
RSc0472		putative transcription regulator protein	7445	7307	8028	6494	7152	7285.2	552.608	4734	6997	4956	3978	4124	5490	5046.5	1104.51	6648	9386	6606	7546.67	1593.05	2497	4758	4369	3874.67	1208.84	9590	6952	5462	7334.67	2090.44	6422	6239	4320	5660.33	1164.36	-0.0583071	0.271814	-0.118437	0.201399	-0.494597	0.801218	0.267304	0.657587	0.424697	0.0441578
RSc0473		putative acyl-CoA dehydrogenase oxidoreductase protein	32694	26280	12342	16076	17144	20907.2	8346.56	13733	15789	11626	10236	8867	22446	13782.8	4908.67	19727	30615	28836	26392.7	5840.77	8013	12016	13797	11275.3	2962.28	32827	21433	20568	24942.7	6841.72	29149	15089	37476	27238	11315.2	-0.274134	0.511541	-0.153672	0.373151	0.169782	0.444554	0.216478	0.741232	0.37865	0.713191
RSc0474		putative 3-hydroxyacyl-CoA dehydrogenase oxidoreductase protein	37267	28381	13105	17695	25248	24339.2	9415.98	12968	11773	8293	8095	6895	17145	10861.5	3866.12	20109	18928	29880	22972.3	6011.29	6522	16073	11773	11456	4783.38	18938	14883	15567	16462.7	2170.81	30861	11974	40320	27718.3	14432	-0.835659	0.167808	-0.308079	-0.388275	-0.000773736	0.0417486	0.764103	0.562266	0.455229	0.998972
RSc0475		acetyl-CoA acetyltransferase	17143	11329	7330	8154	12416	11274.4	3906.47	5995	4522	3696	3719	3158	3123	4035.5	1085.76	8987	5092	4572	6217	2412.94	2755	8248	5873	5625.33	2754.86	5208	5023	6834	5688.33	996.479	14828	4316	8844	9329.33	5272.78	-0.882625	-0.613161	-0.157248	-0.693426	-0.459354	0.0206903	0.183987	0.759504	0.135002	0.328325
RSc0476		enoyl-CoA hydratase	6606	5530	3842	4055	4824	4971.4	1131.48	1893	1986	1670	1650	1546	1602	1724.5	174.45	3015	2293	2718	2675.33	362.886	1100	3332	2541	2324.33	1131.66	1879	2366	2481	2242	319.583	5118	1910	4368	3798.67	1678.07	-0.986815	-0.62699	-0.318647	-0.93084	-0.54928	0.00286859	0.10029	0.418641	0.0171429	0.151096
RSc0477		hypothetical protein	2116	1144	688	533	960	1088.2	621.355	704	1456	347	343	379	639	644.667	427.083	782	1593	270	881.667	667.107	185	365	390	313.333	111.841	1005	1803	531	1113	642.841	1810	1888	1368	1688.67	280.431	-0.336552	-0.413261	-1.08109	-0.0366402	0.395509	0.389165	0.382687	0.0224196	0.947359	0.395373
RSc0478		ABC transporter ATP-binding protein	2322	1645	2065	1795	1184	1802.2	431.912	1981	1725	1473	1398	1418	747	1457	413.705	1503	1732	1368	1534.33	184.012	621	1566	1639	1275.33	567.844	1782	2017	2522	2107	378.12	2912	1733	1344	1996.33	816.495	0.376069	-0.0173763	0.24317	0.426467	-0.01226	0.131615	0.961945	0.432191	0.150445	0.97301
RSc0479		putative transcription regulator protein	3561	3183	6288	5646	4128	4561.2	1345.93	1935	1949	2144	1828	1931	2088	1979.17	115.799	2278	2278	1674	2076.67	348.72	1889	3490	3855	3078	1045.75	1569	2686	3059	2438	775.341	2966	2089	1776	2277	616.874	-0.657887	-0.7008	0.399679	-0.541896	-0.92563	0.0206011	0.0425475	0.240233	0.113174	0.00939738
RSc0480	gdhA	glutamate dehydrogenase (NAD(P)+) oxidoreductase protein	58727	53878	53889	46353	54712	53511.8	4476.71	100430	80201	40945	43365	41677	81360	64663	25861.2	92236	87673	83394	87767.7	4421.76	16715	20452	30484	22550.3	7120.29	60560	91648	40800	64336	25633.4	78951	85269	81564	81928	3174.69	0.636859	0.93592	-0.467527	0.370424	0.467502	0.00862771	0.00167772	0.103503	0.192542	0.096737
RSc0481		amino-acid-binding periplasmic (PBP) ABC transporter protein	53692	63627	38066	29779	65656	50164	15776.7	113422	104496	23652	26889	28392	111771	68103.7	45905.6	78162	75617	130284	94687.7	30853.6	18583	19284	31711	23192.7	7385.41	95018	75114	20737	63623	38450.6	53227	81056	70416	68233	14042.3	0.574236	1.21199	-0.341991	0.312386	0.275802	0.229721	0.0327661	0.580903	0.611102	0.656155
RSc0482	gltJ	glutamate/aspartate transmembrane ABC transporter protein	6148	4341	9825	6651	9808	7354.6	2405.97	10443	10000	6700	7405	7919	9765	8705.33	1558.79	6877	8893	9900	8556.67	1539.31	2425	2971	4501	3299	1076.17	8050	7937	3743	6576.67	2454.68	6826	9629	8232	8229	1401.5	0.763389	0.648458	-0.161576	0.212581	0.261744	0.00912484	0.0552603	0.670146	0.565922	0.466905
RSc0483	gltK	glutamate/aspartate transmembrane ABC transporter protein	6096	4294	9975	6190	6624	6635.8	2069.09	10273	10329	7514	8405	8500	9621	9107	1141.57	6190	8316	11196	8567.33	2512.45	2534	3146	4549	3409.67	1033.05	8955	7543	3973	6823.67	2567.72	7235	9739	8580	8518	1253.15	0.983484	0.703051	-0.0462161	0.34035	0.374452	0.00119542	0.0352992	0.909581	0.325826	0.27415
RSc0484	gltL	putative glutamate/aspartate transport ATP- binding ABC transporter protein	7892	7540	10898	6336	8736	8280.4	1698.47	19322	15878	7988	8902	8701	9423	11702.3	4718.83	8041	11361	11772	10391.3	2045.8	3237	4670	6498	4801.67	1634.48	13670	9804	5626	9700	4023.01	10531	12888	9360	10926.3	1796.92	1.01351	0.535286	-0.0353248	0.346196	0.248203	0.00111417	0.116511	0.932719	0.327	0.494822
RSc0485		hypothetical protein	4466	4889	2696	2510	2872	3486.6	1104.82	3447	4735	1932	1614	1803	2565	2682.67	1207.43	4829	4980	2358	4055.67	1472.16	1564	1717	2119	1800	286.658	3513	5861	2495	3956.33	1726.24	4340	5927	5052	5106.33	794.894	0.0682732	0.292991	-0.209361	0.17668	0.322034	0.807463	0.326319	0.502711	0.574454	0.276452
RSc0486	ttuD2	putative hydroxypyruvate reductase oxidoreductase protein	1124	835	1016	713	696	876.8	188.249	563	866	674	625	700	531	659.833	119.588	470	923	576	656.333	236.944	361	548	624	511	135.348	723	795	871	796.333	74.009	1241	838	1044	1041	201.517	0.18371	-0.228158	0.0169199	0.0494887	0.101046	0.386414	0.36905	0.95477	0.863624	0.708915
RSc0487	pyrC	dihydroorotase	2087	2065	2539	1468	1640	1959.8	420.374	1632	3230	1847	1858	2109	1809	2080.83	583.276	1807	2868	1962	2212.33	573.088	923	949	1394	1088.67	264.746	2709	3081	1843	2544.33	635.214	2497	3996	2688	3060.33	815.919	0.634927	0.35848	-0.0194421	0.526972	0.495182	0.00922324	0.206717	0.955489	0.0605765	0.0778243
RSc0488		putative transmembrane protein	1170	558	1235	924	520	881.4	333.667	722	1198	1017	916	960	486	883.167	248.084	528	895	828	750.333	195.439	248	418	445	370.333	106.8	612	863	864	779.667	145.204	1462	1378	684	1174.67	427	0.720047	0.0267953	-0.402407	0.0556999	0.377925	0.0267144	0.954225	0.311682	0.903645	0.336732
RSc0489		hypothetical protein	3070	3249	2232	2153	1672	2475.2	663.446	2312	2315	1723	1596	1726	2637	2051.5	424.605	2638	2970	1908	2505.33	543.288	1460	2001	2325	1928.67	437.013	2041	2944	2358	2447.67	458.129	2876	2713	2952	2847	122.111	0.18591	0.172267	0.39258	0.115191	0.0127866	0.377878	0.50266	0.104013	0.667246	0.965555
RSc0490	rplM	50S ribosomal protein L13	14727	21684	10563	6164	9696	12566.8	5938.06	28911	77959	46735	48465	46419	74412	53816.8	18766.1	16127	74340	94950	61805.7	40879.1	7154	6435	12043	8544	3051.47	42334	65822	23063	43739.7	21414.1	30717	100279	46752	59249.3	36426	2.59104	2.43953	0.293718	1.84423	1.96035	4.08527e-05	0.000275417	0.653346	0.00271788	0.00167887
RSc0491	rpsI	30S ribosomal protein S9	13377	18752	13143	6849	7856	11995.4	4808.78	30396	63118	49680	53605	49402	35622	46970.5	12012.6	13677	46839	32220	30912	16619.6	7688	7273	13826	9595.67	3669.45	42123	45741	26844	38236	10030.2	28744	64422	18768	37311.3	24002.5	2.68038	1.4374	0.484163	1.79017	1.3827	3.50185e-06	0.00433206	0.336191	0.000690476	0.00590802
RSc0492		hypothetical protein	2372	2472	2281	1337	1960	2084.4	459.805	1918	2500	1534	1294	1420	1989	1775.83	448.85	1935	2902	1674	2170.33	646.941	728	1337	1321	1128.67	347.08	2140	2591	1929	2220	338.173	2037	2691	3348	2692	655.501	0.242825	0.179768	-0.176721	0.195109	0.165715	0.188527	0.430943	0.444084	0.390126	0.472993
RSc0493		hypothetical protein	3993	3216	2624	1866	3632	3066.2	842.251	2963	2965	2125	1902	1965	3897	2636.17	781.717	3010	3266	2790	3022	238.227	1078	2107	2041	1742	575.987	3325	3529	2869	3241	337.923	3908	3096	4296	3766.67	612.357	0.181112	0.223927	-0.0216875	0.276963	0.175553	0.406366	0.387966	0.943927	0.276349	0.509615
RSc0494		iron-sulfur cluster insertion protein ErpA	10717	23818	5955	4740	7176	10481.2	7782.96	6808	14538	3925	3571	3323	12510	7445.83	4914.46	11752	13501	12762	12671.7	877.992	2284	4608	5173	4021.67	1531.15	16014	17491	7555	13686.7	5361.29	9207	11822	15984	12337.7	3417.8	-0.235881	0.444126	-0.732831	0.387161	0.0237272	0.577528	0.361837	0.12926	0.427664	0.967025
RSc0495	anmK	anhydro-N-acetylmuramic acid kinase	3297	3951	4494	3284	2488	3502.8	758.849	2743	3517	2307	1991	2188	2151	2482.83	566.929	2579	3252	1242	2357.67	1023.12	1417	2278	2536	2077	585.953	4112	3541	3647	3766.67	303.727	3172	4086	2052	3103.33	1018.74	0.0515378	-0.430939	-0.0103852	0.269116	-0.35587	0.872382	0.193492	0.979332	0.423089	0.286161
RSc0496	tyrS	tyrosyl-tRNA synthetase	3532	2634	2734	2028	1856	2556.8	663.16	2724	3486	1801	1911	1769	2259	2325	673.288	2892	4025	2178	3031.67	931.387	940	1503	1967	1470	514.295	2652	4020	2318	2996.67	901.83	4029	4195	4284	4169.33	129.423	0.370453	0.359289	-0.0983143	0.300027	0.497356	0.0169957	0.0487922	0.625293	0.10033	0.00780177
RSc0497	dtd	D-tyrosyl-tRNA deacylase	1406	1050	1381	1151	968	1191.2	195.918	1481	1495	1173	1166	1139	1026	1246.67	194.32	763	1497	522	927.333	507.849	497	767	874	712.667	194.284	889	1321	1081	1097	216.444	1668	1720	1476	1621.33	128.52	0.640298	-0.194167	0.0697998	0.0799637	0.328463	0.00318269	0.459979	0.807463	0.777437	0.185644
RSc0498		hypothetical protein	788	699	983	843	696	801.8	118.831	790	790	777	729	759	558	733.833	89.1592	522	689	432	547.667	130.408	364	529	579	490.667	112.509	630	791	688	703	81.5414	866	976	804	882	87.1091	0.476351	-0.251822	0.186889	0.0756458	0.097488	0.0117534	0.269571	0.419406	0.763501	0.691781
RSc0499	gpmB	putative phosphoglycerate mutase 2 protein	1649	1438	1417	1266	928	1339.6	267.504	1280	1696	1106	1094	1114	1089	1229.83	239.527	841	1321	2664	1608.67	944.932	509	822	968	766.333	234.509	1639	1442	1215	1432	212.177	1765	1829	2328	1974	308.239	0.428076	0.443927	-0.0540459	0.250573	0.383777	0.114443	0.174787	0.889457	0.458962	0.239098
RSc0500	ruvB	Holliday junction DNA helicase B	2927	2718	1684	1312	1624	2053	720.31	2082	3208	1087	1066	1093	1566	1683.67	846.465	2194	3403	1224	2273.67	1091.68	702	907	1193	934	246.611	1890	3670	1492	2350.67	1159.78	2971	3909	3624	3501.33	480.881	0.164253	0.150571	-0.440832	0.15218	0.514487	0.559363	0.662154	0.168783	0.658856	0.0990193
RSc0501	ruvA	Holliday junction DNA helicase motor protein	1261	982	1187	1100	968	1099.6	127.316	410	653	428	473	407	621	498.667	110.183	488	855	594	645.667	188.877	597	780	1052	809.667	228.946	480	838	527	615	194.548	916	801	936	884.333	72.8583	-0.711213	-0.510626	0.41925	-0.625091	-0.391596	0.000145541	0.011934	0.0322635	0.00292652	0.0484111
RSc0502	glpQ	putative glycerophosphoryl diester phosphodiesterase, periplasmic precursor protein	1882	3473	1859	1757	3376	2469.4	873.825	602	951	310	284	291	855	548.833	300.652	1087	1014	990	1030.33	50.5206	1448	1200	1873	1507	340.357	1173	1324	530	1009	421.641	1024	1197	1776	1332.33	393.843	-1.91557	-0.972242	0.192227	-1.148	-0.983766	5.61086e-05	0.046643	0.717608	0.020157	0.0440393
RSc0503	ruvC	Holliday junction resolvase	675	459	413	284	248	415.8	169.253	598	691	440	408	491	144	462	187.778	407	584	396	462.333	105.51	164	267	306	245.667	73.3644	572	549	535	552	18.6815	619	740	252	537	254.124	0.927959	0.267162	-0.0640894	0.523507	0.114405	0.0023221	0.451809	0.875439	0.121369	0.767517
RSc0504	purH	bifunctionalphosphoribosylaminoimidazolecarboxamide formyltransferase/IMP cyclohydrolase	3015	3301	2494	1492	2384	2537.2	694.526	9674	14962	6014	6472	6944	10341	9067.83	3385.4	6345	11059	11844	9749.33	2974.25	1154	916	1501	1190.33	294.188	11128	12462	3763	9117.67	4685	6045	18495	8280	10940	6637.57	2.28027	2.12147	-0.271209	1.86146	1.865	4.18833e-06	4.05501e-05	0.573238	0.000160793	0.000162658
RSc0505	fis	DNA-binding protein Fis	397	381	291	148	192	281.8	110.863	271	639	235	231	234	702	385.333	222.269	433	664	684	593.667	139.5	126	106	191	141	44.441	288	595	201	361.333	206.984	471	795	1536	934	545.937	0.693077	1.11492	-0.312759	0.278138	1.37731	0.0665279	0.0130273	0.520253	0.562242	0.00311615
RSc0506		NIFR3-like protein	1247	1146	1128	927	752	1040	198.458	724	1076	651	584	569	999	767.167	217.854	1078	1430	432	980	506.166	487	426	651	521.333	116.363	428	1344	564	778.667	494.293	1443	1414	2400	1752.33	561.083	-0.0288244	0.0244058	-0.194275	-0.379154	0.564883	0.941184	0.958906	0.646422	0.342135	0.137472
RSc0507		amino acid dehydrogenase transmembrane protein	1330	799	1619	1308	632	1137.6	408.681	616	941	770	732	775	441	712.5	169.014	383	985	360	576	354.391	443	783	938	721.333	253.196	774	815	994	861	116.991	1222	895	1032	1049.67	164.214	0.0284725	-0.733648	0.181825	-0.140509	-0.179669	0.937822	0.0452403	0.639656	0.724268	0.646338
RSc0508	ubiH	hypothetical protein	2575	2760	4134	3697	3136	3260.4	649.893	1319	2587	1679	1717	1792	1215	1718.17	484.638	1038	2177	1026	1413.67	661.093	1761	2458	2822	2347	539.139	2249	1898	2508	2218.33	306.154	2308	1996	3192	2498.67	620.378	-0.333854	-0.868018	0.508933	-0.186573	-0.379954	0.157417	0.00412206	0.0695754	0.540304	0.186039
RSc0509	pepP	XAA-Pro aminopeptidase	5196	8273	6270	4982	7104	6365	1367.01	3053	5786	2573	2470	2635	3051	3261.33	1261.26	3647	5440	3438	4175	1100.49	2195	2878	3379	2817.33	594.327	6792	5358	3249	5133	1782.18	4587	5916	7104	5869	1259.16	-0.49086	-0.385684	-0.325624	-0.101855	-0.232477	0.062443	0.233912	0.321216	0.780281	0.490598
RSc0510		hypothetical protein	1000	599	1066	834	672	834.2	201.773	369	338	267	244	237	144	266.5	80.0019	287	297	54	212.667	137.5	328	724	636	562.667	207.936	337	323	426	362	55.8659	865	276	228	456.333	354.729	-1.00334	-1.81962	0.251687	-0.950935	-1.1263	0.0187473	0.00159525	0.647888	0.0655531	0.0323886
RSc0511		nucleotidyl transferase family protein	841	534	1304	847	440	793.2	338.39	664	882	1020	911	946	369	798.667	242.077	367	736	90	397.667	324.09	408	536	686	543.333	139.145	510	775	1112	799	301.717	1028	878	480	795.333	283.198	0.777808	-0.717684	0.342764	0.268256	-0.00522345	0.115835	0.245762	0.586541	0.67517	0.99464
RSc0512		Branched-chain amino acid transport	330	228	451	310	272	318.2	83.8344	240	350	468	374	436	162	338.333	117.067	164	398	126	229.333	147.3	163	220	285	222.667	61.0437	337	377	476	396.667	71.5565	400	437	384	407	27.1846	0.78128	-0.174656	0.409226	0.622665	0.35765	0.0173523	0.687513	0.297398	0.101999	0.367508
RSc0513		hypothetical protein	692	683	1085	862	416	747.6	247.057	468	1059	984	850	931	774	844.333	209.621	423	1217	756	798.667	398.716	375	422	620	472.333	130.024	707	1204	838	916.333	257.593	799	1323	1080	1067.33	262.23	0.772402	0.311614	0.268251	0.527588	0.457815	0.0128092	0.401583	0.478474	0.138733	0.202648
RSc0514		hypothetical protein	1766	2361	1801	1416	1224	1713.6	435.254	1186	2990	1397	1308	1501	1539	1653.5	667.281	1450	3161	1458	2023	985.545	687	603	942	744	176.542	1921	3373	1154	2149.33	1126.98	1843	3641	3492	2992	997.848	0.444999	0.327687	-0.343541	0.362843	0.599264	0.126272	0.357261	0.344185	0.303134	0.0807702
RSc0515		organic solvent tolerance transmembrane protein	8436	8683	9513	5651	7696	7995.8	1462.52	5877	9332	4818	4492	4520	9513	6425.33	2376.33	7571	11086	8964	9207	1770.05	2931	3842	5046	3939.67	1060.88	7145	10574	5184	7634.33	2728.11	7899	10366	15192	11152.3	3709.54	0.0210292	0.3692	-0.258249	0.0248933	0.282277	0.928936	0.109546	0.278162	0.929805	0.228102
RSc0516	surA	peptidyl-prolyl cis-trans isomerase	10092	7763	10206	7752	8616	8885.8	1205.9	11396	9596	7022	6979	6729	6327	8008.17	2024.5	7575	10045	5382	7667.33	2332.87	3902	5596	6466	5321.33	1303.88	6848	10605	8402	8618.33	1887.82	11992	10920	7992	10301.3	2070.52	0.410063	-0.001897	0.0756213	0.1538	0.0904183	0.0366362	0.995148	0.777973	0.541077	0.732068
RSc0517	pdxA	4-hydroxythreonine-4-phosphate dehydrogenase	1471	1424	2043	1549	1592	1615.8	247.63	1095	1557	1186	1082	1169	1188	1212.83	174.763	1024	1604	1710	1446	369.286	741	871	1044	885.333	152.008	1153	1666	1182	1333.67	288.174	1817	1854	1536	1735.67	173.903	0.105971	0.133871	0.0635945	-0.0260855	0.0699008	0.598683	0.578425	0.805189	0.923487	0.783394
RSc0518	ksgA	dimethyladenosine transferase	1672	1034	1453	1174	1400	1346.6	248.781	1455	1539	1172	1131	1168	1080	1257.5	190.304	1006	1531	1224	1253.67	263.754	565	888	1043	832	243.871	1150	1538	1230	1306	204.861	1996	1740	1464	1733.33	266.063	0.463522	0.181951	0.162558	0.204966	0.301342	0.00601813	0.36827	0.425778	0.305052	0.122678
RSc0519		hypothetical protein	1954	992	1198	1079	840	1212.6	434.52	250	826	777	702	703	216	579	272.297	240	713	144	365.667	304.605	430	691	699	606.667	153.05	566	844	477	629	191.439	2079	844	720	1214.33	751.386	-0.266272	-1.60432	-0.159818	-0.755947	-0.162737	0.585518	0.00628971	0.794059	0.166672	0.790566
RSc0520	gloA	lactoylglutathione lyase	1803	1786	1198	957	1224	1393.6	380.536	233	1237	795	719	730	765	746.5	318.746	557	1378	1026	987	411.887	792	835	990	872.333	104.146	1667	1825	440	1310.67	758.147	1692	1682	2868	2080.67	681.869	-0.374203	-0.317835	0.182488	-0.00574296	0.453886	0.415351	0.577577	0.75666	0.993348	0.400136
RSc0521		hypothetical protein	1328	410	726	544	232	648	421.011	704	823	927	922	930	324	771.667	236.397	348	703	342	464.333	206.713	275	594	595	488	184.464	858	722	1299	959.667	301.636	1332	740	528	866.667	416.698	1.2003	-0.220789	0.424075	0.826095	0.28329	0.0121647	0.717928	0.452486	0.121879	0.628258
RSc0522		putative acyltransferase transmembrane protein	792	549	649	400	280	534	201.548	952	1010	874	925	896	441	849.667	205.719	445	971	1080	832	339.554	259	436	571	422	156.47	939	913	1097	983	99.5791	1033	1148	612	931	282.183	1.4321	0.770077	0.348113	1.0067	0.623841	0.000108424	0.0381858	0.366059	0.00781357	0.0921665
RSc0523		D,D-heptose 1,7-bisphosphate phosphatase	1377	1723	979	752	824	1131	409.87	2125	3029	985	930	967	1512	1591.33	842.944	1254	2682	2664	2200	819.309	411	830	947	729.333	281.823	1975	2793	1664	2144	583.165	1887	3444	2604	2645	779.309	0.926177	0.996441	-0.0548638	0.902402	0.894653	0.00154276	0.00348997	0.889468	0.00686354	0.00733216
RSc0524	glyS	glycyl-tRNA synthetase subunit beta	4443	6105	3563	2256	3768	4027	1406.23	6298	9519	3951	3891	4162	6228	5674.83	2186.97	4770	8991	9432	7731	2573.76	1369	1345	2109	1607.67	434.333	7072	9629	3279	6660	3194.99	6206	11416	8796	8806	2605.01	0.958055	1.08183	-0.548254	0.737253	0.886833	0.00394297	0.00543445	0.157412	0.0489652	0.018929
RSc0525		putative signal peptide protein	1053	962	998	712	648	874.6	181.988	832	2035	989	915	1018	900	1114.83	455.631	539	1557	1242	1112.67	521.178	487	374	550	470.333	89.1759	683	1229	725	879	303.835	1205	1764	1740	1569.67	316.038	0.879179	0.439038	-0.025752	0.084575	0.63869	0.00335552	0.198325	0.950938	0.830585	0.0573797
RSc0526	glyQ	glycyl-tRNA synthetase subunit alpha	2646	2978	2138	1486	2000	2249.6	579.987	1802	4199	1862	1808	1906	1908	2247.5	957.129	2855	4507	2700	3354	1001.53	850	782	1213	948.333	231.716	1348	4220	1355	2307.67	1656.13	2937	4588	5328	4284.33	1224.08	0.51171	0.71089	-0.41543	-0.00155394	0.727955	0.0703002	0.0338186	0.232148	0.997352	0.0303449
RSc0527	lnt	apolipoprotein N-acyltransferase	1516	426	747	295	184	633.6	536.511	1022	1621	1267	1246	1250	243	1108.17	465.463	571	1380	792	914.333	418.144	85	339	319	247.667	141.228	1602	791	1903	1432	575.162	1655	1301	1236	1397.33	225.5	1.9591	0.682152	-0.664311	1.31926	0.937149	0.00108733	0.279462	0.314775	0.0314078	0.125288
RSc0528		hypothetical protein	3811	1761	897	497	792	1551.6	1347.81	3508	4825	1791	1687	1872	729	2402	1487.18	1862	2859	2124	2281.67	516.862	223	502	637	454	211.133	3319	1780	2238	2445.67	790.237	3591	3948	3816	3785	180.508	1.53712	0.643716	-1.14379	0.711251	1.03187	0.00115663	0.209745	0.0334797	0.16241	0.0416706
RSc0529		putative metalloprotease	2182	2759	1199	736	1552	1685.6	799.214	2336	4347	1758	1652	1761	2925	2463.17	1041.78	3245	4029	4932	4068.67	844.199	622	989	1281	964	330.211	5981	4813	3234	4676	1378.61	3018	5720	3624	4120.67	1417.82	1.02957	1.45992	-0.113374	1.56301	1.03732	0.00356644	0.000711981	0.807447	0.000348792	0.00990641
RSc0530	phoH	PHOH-like protein	1493	1566	1375	917	984	1267	297.796	1343	2619	1840	1883	1945	1908	1923	407.434	2059	2858	3132	2683	557.495	638	688	1040	788.667	219.092	2714	3438	2841	2997.67	386.591	2011	3703	3204	2972.67	869.398	1.13862	1.27423	0.120876	1.38994	1.0534	0.000107416	0.00015096	0.719253	5.8112e-05	0.000967087
RSc0531		hypothetical protein	4182	4025	3465	2928	2672	3454.4	660.368	3163	4926	2812	2568	2603	5526	3599.67	1291.41	5087	5214	3690	4663.67	845.608	1336	1278	1820	1478	297.597	3132	6173	3844	4383	1590.54	4562	6145	6360	5689	981.913	0.387499	0.609952	-0.424323	0.434308	0.532347	0.0718266	0.0183699	0.105278	0.0905611	0.0380206
RSc0532		hypothetical protein	4502	4700	3312	3266	2352	3626.4	971.098	3115	4655	2246	2102	2098	4797	3168.83	1264.83	4318	5362	3852	4510.67	773.218	1587	1252	1723	1520.67	242.405	1872	6361	1755	3329.33	2626.15	4566	5979	5856	5467	782.709	0.134326	0.458267	-0.429545	-0.186375	0.383024	0.68106	0.197248	0.240107	0.634768	0.286835
RSc0533		putative transmembrane protein	2012	2365	1391	1205	1512	1697	478.376	1431	3048	890	983	1089	1134	1429.17	814.03	1784	2933	2088	2268.33	595.349	574	662	936	724	188.796	1994	2716	1262	1990.67	727.006	1854	2972	3432	2752.67	811.543	0.216937	0.550892	-0.461185	0.283123	0.495513	0.43268	0.0811006	0.156162	0.388899	0.11861
RSc0534		lipoprotein transmembrane	2007	1856	1962	1543	1512	1776	233.635	186	290	162	109	113	144	167.333	66.8182	266	332	324	307.333	36.0185	1297	1647	2086	1676.67	395.336	232	331	430	331	99	931	306	492	576.333	320.921	-2.92369	-2.39782	0.634721	-2.3153	-1.88817	8.56961e-09	1.53899e-06	0.0586911	2.29241e-06	1.90614e-05
RSc0536	fabG	3-ketoacyl-(acyl-carrier-protein) reductase	2617	3051	2631	2653	2624	2715.2	188.203	718	1045	473	561	469	468	622.333	228.557	615	1344	576	845	432.586	662	1257	1234	1051	337.08	505	681	940	708.667	218.816	1720	601	1392	1237.67	575.243	-1.59909	-1.50361	-0.565088	-1.69043	-1.24528	2.25163e-05	0.000410279	0.13045	0.000142494	0.0021425
RSc0537	fadE	acyl-CoA dehydrogenase	5224	5574	6971	7130	8232	6626.2	1227.25	1452	1740	1017	908	646	1782	1257.5	468.969	1465	2531	900	1632	828.225	1843	2953	3252	2682.67	742.382	1972	1396	2111	1826.33	379.105	3163	1057	3108	2442.67	1200.34	-2.03473	-1.72438	-0.399055	-1.53632	-1.51553	1.24923e-05	0.000650086	0.384183	0.00168585	0.00192094
RSc0538		putative transcription regulator protein	8123	7584	9779	9483	13344	9662.6	2252.19	3097	3104	1953	1583	1590	1881	2201.33	712.373	3082	2756	2916	2918	163.009	2571	4219	4292	3694	973.231	3393	1899	4494	3262	1302.45	4935	1466	2868	3089.67	1745.09	-1.58196	-1.36154	-0.432578	-1.23232	-1.73309	9.36072e-05	0.00266756	0.312014	0.00571956	0.000369397
RSc0539	rhlE1	ATP-dependent RNA helicase protein	1594	919	1256	330	728	965.4	485.24	956	3414	3743	4111	3523	2898	3107.5	1126.97	562	3563	1710	1945	1514.24	312	237	405	318	84.1606	1317	2092	1204	1537.67	483.38	2509	4759	4584	3950.67	1251.58	2.44438	1.04662	-0.753943	0.774606	1.84092	0.000324812	0.114206	0.27688	0.242655	0.00641656
RSc0540		serine/threonine protein kinase	866	567	1041	274	384	626.4	322.402	759	1915	2844	2858	2774	873	2003.83	986.4	244	1537	792	857.667	648.996	206	269	355	276.667	74.7953	701	1165	1192	1019.33	276.015	1557	2821	624	1667.33	1102.65	2.5573	0.473923	-0.391257	0.82653	1.29475	0.000326465	0.52375	0.61122	0.232787	0.0624194
RSc0541		pirin-like protein	1020	1737	838	643	1032	1054	413.433	975	914	326	294	277	396	530.333	323.962	816	882	630	776	130.675	237	363	476	358.667	119.559	759	734	551	681.333	113.562	907	640	1368	971.667	368.283	-0.540388	-0.381148	-0.930857	-0.612934	-0.391094	0.129036	0.393771	0.0344439	0.159041	0.38434
RSc0542		transcription regulator protein	1388	2050	2361	1399	1784	1796.4	420.701	1291	1377	1162	995	1013	900	1123	185.728	1128	1438	468	1011.33	495.412	386	833	746	655	236.987	1262	1547	1341	1383.33	147.141	1257	1515	1680	1484	213.197	-0.0915505	-0.623843	-0.687807	-0.187453	-0.411505	0.769146	0.064775	0.0412831	0.603029	0.221347
RSc0543		response regulator transcription regulator protein	550	206	268	140	152	263.2	168.146	104	163	81	72	73	108	100.167	34.4175	124	162	108	131.333	27.7369	74	87	94	85	10.1489	147	171	136	151.333	17.8979	595	160	228	327.667	234.001	-0.762824	-0.873996	-0.900296	-0.693348	-0.0674322	0.0183525	0.0248476	0.0217528	0.0709241	0.880155
RSc0544		hypothetical protein	507	381	636	511	344	475.8	116.442	486	513	411	411	384	891	516	190.267	487	742	342	523.667	202.505	157	238	244	213	48.5901	745	792	502	679.667	155.648	581	669	576	608.667	52.31	0.428627	0.3685	-0.312222	0.716249	0.267925	0.0548743	0.169025	0.257399	0.00827101	0.32712
RSc0545		oxidoreductase protein	1030	1030	1098	863	1272	1058.6	147.468	1583	1715	973	832	996	1602	1283.5	389.937	1253	2072	1134	1486.33	510.68	229	417	406	350.667	105.51	1623	2152	1126	1633.67	513.083	1323	2160	1536	1673	434.993	0.686398	0.707489	-0.773938	0.802666	0.558545	0.0011946	0.00383983	0.00251048	0.00134357	0.0187582
RSc0546		hypothetical protein	97	12	14	6	8	27.4	39.0359	7	1	3	10	4	0	4.16667	3.76386	7	4	0	3.66667	3.51188	3	3	4	3.33333	0.57735	6	4	6	5.33333	1.1547	74	10	0	28	40.1497	-1.22275	-2.54553	-1.78979	-1.74708	-0.511558	0.252121	0.0501297	0.171043	0.162165	0.658895
RSc0547		putative sugar transporter transmembrane protein	5201	2280	12238	8336	26016	10814.2	9268.28	1547	1341	498	538	484	1638	1007.67	557.474	775	584	900	753	159.145	4383	6798	9329	6836.67	2473.23	1096	368	733	732.333	364	2094	361	2220	1558.33	1038.83	-2.58224	-2.90507	0.884472	-3.0446	-2.43384	0.000565994	0.00132689	0.254945	0.000945666	0.00467686
RSc0548		hypothetical protein	130	80	289	256	80	167	99.1363	22	39	49	41	38	9	33	14.6833	12	36	0	16	18.3303	107	330	283	240	117.554	66	21	112	66.3333	45.5009	80	40	60	60	20	-1.44333	-2.79073	1.59837	-0.894869	-1.31829	0.0469242	0.00597836	0.0532405	0.309218	0.134273
RSc0549		transmembrane sensor histidine kinase transcription regulator protein	911	892	1212	918	704	927.4	182.013	260	365	203	206	177	261	245.333	67.512	177	265	0	147.333	134.968	465	1044	1008	839	324.393	488	188	438	371.333	160.728	569	201	324	364.667	187.34	-1.45937	-2.58336	0.58935	-1.11499	-1.57072	0.0448622	0.00866527	0.511485	0.214078	0.0820144
RSc0550		response regulator transcription regulator protein	1804	3374	3922	2559	3232	2978.2	816.441	815	1335	823	771	714	1197	942.5	257.289	1093	1234	396	907.667	448.69	1361	2360	2586	2102.33	651.882	1395	1177	1330	1300.67	111.921	1190	1062	1044	1098.67	79.6074	-1.24864	-1.45068	0.328808	-0.925896	-1.5192	0.000613375	0.0012376	0.423966	0.0242479	0.000777046
RSc0551	recA	recombinase A	15764	15142	12516	11342	9240	12800.8	2699.55	16175	16449	10705	11152	9668	10080	12371.5	3095.7	23612	20843	14004	19486.3	4945.59	3079	7761	6458	5766	2416.49	11936	15383	16758	14692.3	2484.09	17572	14168	27624	19788	6996.35	0.508798	0.774301	-0.452474	0.351595	0.432083	0.0623743	0.0178702	0.173994	0.290292	0.188017
RSc0552	recX	recombination regulator RecX	597	468	434	321	320	428	115.445	601	555	319	320	301	243	389.833	149.142	701	588	522	603.667	90.5226	133	257	251	213.667	69.9238	242	545	660	482.333	215.931	672	520	1020	737.333	256.323	0.465294	0.626923	-0.327597	0.26894	0.517072	0.125498	0.0807788	0.391491	0.485891	0.153538
RSc0553		hypothetical protein	2233	1604	2178	1242	936	1638.6	569.298	1537	2828	1599	1501	1606	2673	1957.33	617.575	2284	3684	1296	2421.33	1199.91	562	602	1000	721.333	242.16	1613	3187	1116	1972	1081.17	1975	3968	4740	3561	1426.72	0.704747	0.624458	-0.465289	0.258095	0.88723	0.0309748	0.10203	0.239535	0.528765	0.0209186
RSc0554	sucC	succinyl-CoA synthetase subunit beta	19437	16937	14157	6960	15352	14568.6	4690	68940	73985	32706	34239	36943	54504	50219.5	18286.5	28451	60844	108846	66047	40449.3	5960	5498	9998	7152	2475.51	41710	70223	16314	42749	26969.5	41846	98760	46308	62304.7	31650	2.28701	2.38566	-0.262962	1.52156	1.85776	2.89643e-05	8.94211e-05	0.649493	0.0045199	0.000899584
RSc0555	sucD	succinyl-CoA synthetase subunit alpha	13524	12096	12040	5970	13736	11473.2	3174.92	60333	57750	25909	26909	29008	43308	40536.2	15674.6	21194	49879	91044	54039	35110.3	5255	4572	7313	5713.33	1426.82	34983	51847	11275	32701.7	20382	29647	71420	34368	45145	22876.9	2.31013	2.48389	-0.183522	1.52245	1.78326	4.4449e-05	9.943e-05	0.769987	0.00663581	0.00200481
RSc0556		hypothetical protein	440	299	532	342	288	380.2	103.89	298	431	330	300	286	612	376.167	127.119	332	434	450	405.333	64.0104	170	224	232	208.667	33.7244	490	478	288	418.667	113.32	381	637	300	439.333	175.91	0.325601	0.316714	-0.0384748	0.299225	0.0964023	0.249367	0.353606	0.925037	0.383895	0.802993
RSc0557	pilA1	type 4 fimbrial pilin signal peptide protein	300	196	539	267	376	335.6	130.829	125	314	274	233	253	639	306.333	174.857	197	608	270	358.333	219.277	88	187	208	161	64.0859	263	378	180	273.667	99.43	363	267	228	286	69.4766	0.0486155	0.364708	-0.179375	-0.00198519	-0.198832	0.914837	0.439741	0.725724	0.997366	0.693723
RSc0558	pilA	type 4 fimbrial pilin signal peptide protein	23838	12475	43736	24088	33472	27521.8	11726.8	32889	38338	45590	41329	43758	47493	41566.2	5327.16	19586	49881	44874	38113.7	16239.6	11963	24847	39685	25498.3	13872.5	47006	40548	40750	42768	3671.61	48260	30069	26820	35049.7	11555.2	1.14853	0.921764	0.845997	1.09894	0.527425	0.0023706	0.0297007	0.0447605	0.0104884	0.220334
RSc0559		hypothetical protein	1385	578	1966	1378	952	1251.8	521.449	971	1232	1746	1617	1723	1098	1397.83	338.991	726	1755	1080	1187	522.778	353	630	693	558.667	180.877	1270	1349	748	1122.33	326.58	1898	1297	1572	1589	300.86	0.813612	0.32383	-0.176869	0.219707	0.401171	0.028381	0.485622	0.721187	0.648829	0.373956
RSc0560	moaC	molybdenum cofactor biosynthesis protein C	1119	1958	1095	767	1072	1202.2	446.094	1767	2397	891	820	899	3366	1690	1033.03	1991	2887	6084	3654	2151.6	428	630	856	638	214.112	3721	3136	1270	2709	1280.08	1437	2935	5496	3289.33	2052.57	0.612676	1.71312	-0.26718	1.21749	1.13817	0.176849	0.00270213	0.657221	0.0241306	0.0354383
RSc0561		putative signal peptide protein	3443	2952	4121	3876	3024	3483.2	513.745	1684	2222	1675	1629	1592	2034	1806	258.538	1830	2770	1638	2079.33	605.79	1242	2298	2420	1986.67	647.779	2050	2989	2313	2450.67	484.401	3036	2725	3648	3136.33	469.609	-0.465908	-0.449686	0.0569315	-0.246889	-0.203182	0.00512486	0.0222164	0.797159	0.206987	0.304631
RSc0562		hypothetical protein	1109	133	231	129	88	338	434.194	124	225	154	90	126	72	131.833	54.0312	116	252	0	122.667	126.132	110	96	131	112.333	17.6163	238	204	216	219.333	17.2434	883	182	60	375	444.15	-0.0284584	-1.27164	-0.611688	-0.203211	-0.349267	0.980545	0.28714	0.611307	0.87608	0.777823
RSc0563		hypothetical protein	1835	1176	1194	797	968	1194	393.665	729	1532	836	739	830	873	923.167	303.674	834	1840	936	1203.33	553.723	436	582	696	571.333	130.328	1488	1747	1125	1453.33	312.446	1596	1976	2124	1898.67	272.363	0.163658	0.106588	-0.318063	0.378664	0.470333	0.516332	0.737322	0.273784	0.179843	0.0935389
RSc0564		hypothetical protein	2664	3187	1536	1187	1960	2106.8	817.114	1942	3842	1044	1001	1150	2628	1934.5	1131.32	2643	4376	3222	3413.67	882.255	717	806	957	826.667	121.327	3820	4289	1098	3069	1722.97	2353	4582	4836	3923.67	1366.15	0.16795	0.810565	-0.596817	0.490986	0.682356	0.666517	0.0544016	0.171199	0.252051	0.107211
RSc0565	rfaF	ADP-heptose--lipopolysaccharide heptosyltransferase II protein	4523	5450	2791	2268	2592	3524.8	1386.63	3172	6909	2504	2285	2418	4428	3619.33	1796.86	4108	9060	4734	5967.33	2696.56	1372	1343	1766	1493.67	236.293	5128	9026	2603	5585.67	3235.87	5059	10254	10932	8748.33	3212.99	0.423698	0.786995	-0.464091	0.589927	1.06439	0.184434	0.0363229	0.235452	0.116227	0.00622975
RSc0566		hypothetical protein	3355	10975	1979	1791	3696	4359.2	3790.71	2824	6376	1463	1285	1462	11979	4231.5	4257.24	7980	9788	12528	10098.7	2289.86	1268	759	1299	1108.67	303.217	7156	14141	1351	7549.33	6404.07	3496	12196	16104	10598.7	6453.99	-0.226268	1.53377	-0.959928	0.651329	1.13548	0.761788	0.0556644	0.257399	0.425811	0.159412
RSc0567	ilvE1	branched-chain amino acid aminotransferase	10514	23608	5863	5964	9448	11079.4	7302.83	9212	13859	4324	3956	4252	17406	8834.83	5727.17	18773	15725	18828	17775.3	1775.85	3847	2938	4162	3649	635.568	14369	24644	4867	14626.7	9891.02	10692	20352	23160	18068	6540.28	-0.174061	0.944951	-0.740981	0.295102	0.535123	0.750083	0.10554	0.223001	0.640858	0.376059
RSc0568		hypothetical protein	1247	964	928	757	384	856	317.141	672	945	665	541	505	540	644.667	162.831	568	1328	360	752	509.557	192	282	310	261.333	61.655	407	1242	684	777.667	425.307	1170	1184	1728	1360.67	318.197	0.229212	-0.198895	-1.02087	-0.140527	0.421087	0.499208	0.63592	0.0110029	0.745185	0.272531
RSc0569		Branched-chain amino acid transport	306	112	274	170	88	190	96.6954	63	191	200	207	213	90	160.667	66.1594	96	241	36	124.333	105.396	55	105	108	89.3333	29.7714	190	205	269	221.333	41.9563	282	168	300	250	71.5821	0.563078	-0.356136	-0.237913	0.47776	0.288592	0.32199	0.622921	0.747132	0.474137	0.680123
RSc0570		hypothetical protein	430	154	348	234	56	244.4	149.127	153	299	336	307	297	99	248.5	97.4182	102	351	72	175	153.157	64	189	156	136.333	64.7791	309	256	317	294	33.1512	372	290	432	364.667	71.2835	1.04006	-0.325745	-0.0738423	0.477036	0.438232	0.077328	0.668315	0.928835	0.492764	0.532415
RSc0571	pgk	phosphoglycerate kinase	8782	10402	5130	3630	6568	6902.4	2726.81	7886	12150	3575	3508	3505	10116	6790	3818.17	8978	13674	7866	10172.7	3082.8	1724	1511	2447	1894	490.611	6983	15790	2646	8473	6697.48	9547	14875	14796	13072.7	3053.57	0.244849	0.637135	-1.08696	0.123905	0.698832	0.517777	0.133607	0.0157584	0.801114	0.100295
RSc0572	pykA1	pyruvate kinase	7045	9366	6947	5365	7376	7219.8	1429.67	6128	10382	5083	5014	5186	10584	7062.83	2680.65	7004	11671	9558	9411	2336.97	3025	3159	4349	3511	728.815	7864	13040	4250	8384.67	4418.07	8033	12551	14832	11805.3	3460.29	0.291985	0.586324	-0.182878	0.294761	0.562356	0.257429	0.0522085	0.582962	0.345641	0.0629154
RSc0573	fbaA	fructose-1,6-bisphosphate aldolase	18840	16521	9975	7808	12672	13163.2	4543.81	17076	26803	12442	12754	13401	14607	16180.5	5469.15	15403	19631	25560	20198	5102.18	5621	6601	8963	7061.67	1717.96	14899	25131	10998	17009.3	7299.01	20379	27383	19788	22516.7	4224.72	0.836952	0.856129	-0.116754	0.430631	0.58811	0.00376637	0.0105782	0.755005	0.190737	0.0709054
RSc0574	hemH	phosphoribosylaminoimidazole-succinocarboxamidesynthase	2517	2413	1617	1215	2048	1962	546.776	1956	3999	1520	1469	1724	3384	2342	1077.05	2443	4602	3186	3410.33	1096.84	783	667	1066	838.667	205.242	1770	5074	1214	2686	2086.67	3130	5716	6540	5128.67	1779.25	0.572279	0.945137	-0.371897	0.408225	1.20791	0.0854655	0.0176745	0.374142	0.3153	0.00346905
RSc0575	purE	phosphoribosylaminoimidazole carboxylase catalytic subunit protein	1366	982	1159	962	672	1028.2	257.203	948	1883	1177	1117	1249	1224	1266.33	320.62	850	1719	1314	1294.33	434.834	525	555	743	607.667	118.158	1314	1848	944	1368.67	454.473	1708	2419	2556	2227.67	455.228	0.840266	0.503794	0.0720963	0.544423	0.961819	0.00192696	0.0929807	0.838879	0.0687381	0.00225862
RSc0576	purK	phosphoribosylaminoimidazole carboxylase ATPase subunit	3220	3183	3288	2149	1872	2742.4	676.319	3467	6762	3543	3600	3853	3825	4175	1276.72	3048	5976	4752	4592	1470.54	1680	1398	2364	1814	496.745	4358	6898	2750	4668.67	2091.38	3934	8836	5856	6208.67	2469.96	1.14446	0.867301	0.224318	0.818307	0.96136	0.000375576	0.0117939	0.541077	0.0169166	0.00601256
RSc0577		hypothetical protein	1786	1535	2451	1850	1152	1754.8	476.028	1995	2978	2154	2097	2203	1233	2110	556.153	1326	2447	1350	1707.67	640.394	933	1089	1374	1132	223.622	1164	2686	1888	1912.67	761.3	2220	3382	1716	2439.33	854.382	0.926705	0.168905	0.243074	0.288161	0.381616	0.00147951	0.633732	0.475987	0.389355	0.245586
RSc0580		putative lipase / esterase protein	2883	2887	3469	2527	4744	3302	874.023	1383	1686	1208	990	939	1818	1337.33	360.758	1474	1712	1476	1554	136.836	1172	1931	2210	1771	537.179	2086	1691	2172	1983	256.509	1950	1495	1296	1580.33	335.247	-0.871293	-0.739068	0.00651738	-0.40885	-1.07533	0.000597795	0.0105874	0.984967	0.146709	0.000592461
RSc0581		putative phosphoglycolate phosphatase protein	1320	678	875	850	728	890.2	253.926	171	266	170	156	156	207	187.667	42.674	215	407	468	363.333	132.032	675	591	830	698.667	121.245	285	421	197	301	112.854	927	306	348	527	347.046	-1.73641	-0.999967	0.519134	-1.3714	-0.944807	1.90614e-05	0.0144934	0.180515	0.00156466	0.0194486
RSc0583	mobB2	molybdopterin-guanine dinucleotide biosynthesis protein B	400	284	599	341	568	438.4	139.095	261	375	285	299	270	423	318.833	65.227	354	548	198	366.667	175.343	147	221	302	223.333	77.5263	404	505	359	422.667	74.7685	378	474	588	480	105.128	-0.000336829	0.119883	-0.0330703	0.287681	0.151832	0.999288	0.749116	0.934575	0.398924	0.675496
RSc0584		D-alanyl-D-alanine carboxypeptidase	1313	1338	1531	1146	1680	1401.6	207.049	811	1445	762	740	753	1350	976.833	328.109	1215	1860	612	1229	624.118	446	568	820	611.333	190.728	1505	1836	1076	1472.33	381.052	1295	1783	2448	1842	578.76	-0.151336	0.0626006	-0.319392	0.305537	0.322616	0.585853	0.86402	0.316748	0.332238	0.303164
RSc0585		putative transport transmembrane protein	2063	1852	2229	2572	1536	2050.4	389.902	876	1026	970	832	917	927	924.667	68.3276	1062	1355	306	907.667	541.262	1031	1235	1477	1247.67	223.27	648	1250	842	913.333	307.274	1681	1315	1236	1410.67	237.424	-0.589503	-0.922073	0.20952	-0.899208	-0.582407	0.0588521	0.0180995	0.604304	0.0199001	0.124185
RSc0586		hypothetical protein	11682	20073	21669	16111	35352	20977.4	8916.44	9852	9762	6513	5602	5109	23103	9990.17	6740.77	16599	11068	14688	14118.3	2809.16	11698	17925	25263	18295.3	6790.08	18143	11386	14079	14536	3401.6	8336	9574	13896	10602	2919.07	-0.922838	-0.101647	0.767619	-0.118552	-0.933712	0.0159487	0.849187	0.0841277	0.821885	0.0427293
RSc0587		hypothetical protein	2974	2541	4055	3371	4320	3452.2	738.58	1961	1735	1499	1397	1302	1629	1587.17	240.255	1770	1740	1224	1578	306.94	1804	4612	5044	3820	1759.22	1617	1769	3838	2408	1240.75	2285	1484	1896	1888.33	400.555	-0.586733	-0.722237	1.04794	-0.159174	-0.850385	0.064584	0.0636462	0.00695449	0.710191	0.0300588
RSc0588		hypothetical protein	2799	2040	4386	3623	1768	2923.2	1090.81	2096	1953	1934	1768	1844	1647	1873.67	156.709	2070	2175	612	1619	873.666	1003	2420	2393	1938.67	810.424	1809	2079	3011	2299.67	630.652	2532	1553	1548	1877.67	566.675	-0.0109228	-0.525101	0.266777	-0.0491764	-0.681682	0.981293	0.263482	0.583318	0.928689	0.139302
RSc0589		amidase	882	822	994	903	904	901	61.7738	481	684	415	436	475	306	466.167	124.041	303	486	252	347	123.049	381	557	499	479	89.6883	503	409	640	517.333	116.165	727	476	408	537	168.021	-0.359185	-1.09386	0.00758422	-0.480957	-0.802604	0.138163	0.000781993	0.983277	0.102625	0.00848094
RSc0590		putative transcription regulator protein	3255	1444	1616	1792	504	1722.2	990.837	253	381	258	224	274	63	242.167	103.041	215	286	18	173	138.849	1125	1652	1985	1587.33	433.632	192	307	337	278.667	76.5398	1623	283	144	683.333	816.738	-1.82676	-3.25099	0.72299	-2.29217	-1.76949	0.0105495	0.000927804	0.367656	0.00951065	0.0372084
RSc0591		hypothetical protein	5530	5091	2508	2565	2592	3657.2	1517.51	1107	947	379	337	306	639	619.167	340.946	1622	1057	630	1103	497.597	1262	3973	3697	2977.33	1491.92	1048	1486	1127	1220.33	233.44	2682	1074	1320	1692	866.143	-2.18265	-1.71928	0.296141	-1.54447	-1.48368	7.64037e-06	0.000818692	0.536206	0.00200111	0.00269647
RSc0592		hypothetical protein	832	764	2046	1654	1304	1320	544.557	4986	8307	10142	10370	10288	17208	10216.8	3997.99	8256	10029	6336	8207	1846.99	214	870	1540	874.667	663.012	13395	15794	10080	13089.7	2869.21	2097	4144	2592	2944.33	1068.02	3.29901	3.25733	0.27337	3.86376	1.39809	1.15619e-07	5.39863e-07	0.580369	7.99835e-08	0.00335728
RSc0593		hypothetical protein	8066	5743	2780	5982	1816	4877.4	2544.99	28694	14138	17204	14382	14394	7416	16038	6998.97	22573	11371	21564	18502.7	6196.78	1116	2616	2472	2068	827.594	13017	19082	26798	19632.3	6906.96	17027	12124	5760	11637	5649.27	2.54222	2.2174	-0.438282	2.31383	1.08714	3.64281e-05	0.000493123	0.481245	0.000357104	0.0568769
RSc0594		hypothetical protein	1835	937	1701	1536	1000	1401.8	410.084	4127	1810	1057	980	1048	828	1641.67	1264.86	4396	1780	2700	2958.67	1327.04	3336	533	787	1552	1550.2	1690	2698	1638	2008.67	597.546	3564	5786	7848	5732.67	2142.5	0.744197	1.21276	0.950903	0.719687	1.98256	0.205858	0.0769824	0.183176	0.30864	0.00560552
RSc0595		putative outer membrane receptor signal peptide protein	7127	1992	4824	2869	5320	4426.4	2037.26	42034	4404	1749	2204	2735	5931	9842.83	15846.4	25697	6469	36990	23052	15431.5	5669	1132	2163	2988	2378.35	7241	15273	1390	7968	6969.99	16853	50143	60144	42380	22665.5	1.17728	2.59224	0.0533592	1.03351	3.36474	0.234935	0.0237647	0.968861	0.393771	0.00528408
RSc0596		hypothetical protein	410	49	278	135	136	201.6	142.56	580	76	97	107	157	99	186	194.889	376	101	702	393	300.86	420	141	229	263.333	142.634	89	295	145	176.333	106.514	505	816	948	756.333	227.447	0.511075	1.22929	1.32467	0.375743	2.12028	0.507273	0.152976	0.120952	0.707863	0.0170473
RSc0598		hypothetical protein	1201	696	926	1165	832	964	216.369	200	88	80	70	70	45	92.1667	54.7738	106	57	0	54.3333	53.0503	427	629	433	496.333	114.932	31	71	121	74.3333	45.0925	573	59	0	210.667	315.173	-2.82569	-4.18465	-0.0466199	-3.13606	-2.92449	0.00767905	0.00423721	0.973573	0.0191139	0.0291955
RSc0599		putative transcription regulator protein	2284	2027	2263	1731	1496	1960.2	342.422	2327	1872	1433	1377	1512	918	1573.17	479.308	2396	1601	756	1584.33	820.127	556	1137	1149	947.333	338.958	1112	1815	3025	1984	967.633	2300	1940	1572	1937.33	364.007	0.312567	-0.120875	-0.312128	0.227222	-0.18872	0.386821	0.803565	0.482546	0.619093	0.683777
RSc0600		hypothetical protein	152	219	530	344	128	274.6	165.574	87	191	237	257	232	189	198.833	60.9997	61	162	306	176.333	123.127	248	356	472	358.667	112.024	133	114	399	215.333	159.343	137	160	336	211	108.862	0.204812	-0.342401	1.55858	-0.0221979	-0.335952	0.664652	0.526771	0.00283057	0.970931	0.535546
RSc0601		hypothetical protein	1036	831	1014	456	600	787.4	254.949	588	882	364	385	407	774	566.667	220.203	485	925	954	788	262.806	275	457	543	425	136.836	942	841	524	769	218.103	966	833	1380	1059.67	285.276	-0.0659438	0.0844672	-0.239925	0.00880549	0.152497	0.807732	0.792442	0.414507	0.979832	0.616171
RSc0602		hypothetical protein	386	537	574	236	128	372.2	191.218	112	362	140	112	126	432	214	143.844	227	456	486	389.667	141.67	84	141	152	125.667	36.5011	320	440	156	305.333	142.567	258	394	876	509.333	324.742	-0.528356	0.0553716	-0.944132	-0.295385	0.0465153	0.173637	0.919393	0.0437372	0.545504	0.932469
RSc0603		hypothetical protein	483	534	1436	663	352	693.6	429.712	170	435	261	247	237	297	274.5	88.9174	239	474	324	345.667	118.989	186	337	369	297.333	97.736	247	451	363	353.667	102.32	317	470	636	474.333	159.544	-0.740131	-0.743941	-0.35132	-0.758031	-0.665706	0.0192856	0.0494705	0.365893	0.0450237	0.0761345
RSc0604		hydrolase oxidoreductase protein	3209	4605	5681	4231	7416	5028.4	1600.93	2925	4702	2397	2376	2655	4428	3247.17	1043.75	3146	5030	4176	4117.33	943.369	1573	2014	2706	2097.67	571.115	4420	5230	1975	3875	1694.56	3406	5254	5136	4598.67	1034.56	-0.209406	0.117988	-0.239836	-0.0226967	-0.0777847	0.47396	0.754273	0.502337	0.956265	0.842656
RSc0605	adhC2	bifunctional: glutathione-dependent formaldehyde dehydrogenase/alcohol dehydrogenase class III	6548	9441	7313	5490	12040	8166.4	2604.8	6336	9158	3857	3783	4037	10476	6274.5	2933.57	8140	10118	8136	8798	1143.16	2404	3321	4600	3441.67	1102.96	11247	11438	3680	8788.33	4424.98	7234	10113	9840	9062.33	1589.26	-0.0884438	0.439743	-0.345469	0.308774	0.115879	0.794256	0.218195	0.351363	0.40393	0.774667
RSc0606		putative methyl-accepting chemotaxis transmembrane protein	133	87	170	129	72	118.2	39.1369	616	1417	905	1059	1084	2295	1229.33	583.501	1366	1629	504	1166.33	588.478	18	67	142	75.6667	62.4526	1580	2289	848	1572.33	720.531	399	487	276	387.333	105.983	3.64805	3.57457	0.0487181	3.925	1.65623	2.15557e-07	8.952e-07	0.940917	2.93971e-07	0.00231594
RSc0607	gstC	putative glutathione S-transferase protein	32	22	43	26	16	27.8	10.3053	30	27	28	26	31	9	25.1667	8.13429	31	40	0	23.6667	20.9841	14	26	22	20.6667	6.1101	12	25	36	24.3333	12.0139	64	24	72	53.3333	25.7164	0.622313	0.000131073	0.397666	0.0195262	0.747163	0.380878	0.999626	0.661549	0.9847	0.358647
RSc0609		putative lipoprotein	288	426	397	349	288	349.6	62.5963	439	837	431	409	386	1341	640.5	382.666	1085	1137	756	992.667	206.602	125	255	373	251	124.048	865	1025	657	849	184.521	330	869	432	543.667	286.326	0.982914	1.76445	0.256395	1.46169	0.467077	0.00110469	1.39576e-05	0.466753	0.000109245	0.162057
RSc0610		putative signal peptide protein	270	249	325	309	320	294.6	33.3961	281	296	275	240	244	351	281.167	40.5237	506	392	342	413.333	84.0555	91	190	209	163.333	63.3588	389	358	344	363.667	23.029	293	292	240	275	30.315	0.385425	0.862638	0.0352551	0.622171	-0.0975004	0.0998607	0.0031302	0.918567	0.0264059	0.760514
RSc0611	apbE	thiamine biosynthesis lipoprotein apbE precursor transmembrane	227	105	206	178	104	164	57.0307	160	218	171	177	161	117	167.333	32.5617	150	176	126	150.667	25.0067	47	138	134	106.333	51.4231	140	172	296	202.667	82.3974	196	182	108	162	47.2864	0.68569	0.164537	0.179868	0.574877	-0.0605598	0.0533699	0.727894	0.704022	0.1731	0.905734
RSc0612		hypothetical protein	838	51	119	128	32	233.6	340.43	71	72	55	66	67	81	68.6667	8.5479	56	64	72	64	8	16	54	72	47.3333	28.589	43	63	100	68.6667	28.9194	330	73	72	158.333	148.669	-0.385298	-1.09638	-0.92593	-0.928853	-0.601381	0.676015	0.277218	0.373575	0.366985	0.551548
RSc0613		hypothetical protein	9276	24162	10193	12484	9200	13063	6344.76	306	275	85	88	102	297	192.167	110.702	470	244	90	268	191.133	4123	6799	12629	7850.33	4349.37	383	409	223	338.333	100.724	2978	210	300	1162.67	1572.77	-5.96325	-5.71311	-0.0428154	-5.30429	-4.14428	4.06817e-07	1.07536e-05	0.965586	1.8337e-05	0.000195124
RSc0614		hypothetical protein	154	160	179	118	104	143	31.0322	105	94	44	42	43	27	59.1667	32.0463	59	78	54	63.6667	12.6623	41	67	74	60.6667	17.3877	54	72	54	60	10.3923	112	97	36	81.6667	40.2534	-0.69244	-1.09051	-0.580882	-1.20757	-1.10999	0.0295783	0.00673251	0.132389	0.00329001	0.00598987
RSc0615		transcription regulator protein	874	767	1152	792	768	870.6	163.275	1813	1605	845	839	740	657	1083.17	494.103	830	1289	1242	1120.33	252.532	168	482	458	369.333	174.772	947	1132	1209	1096	134.659	1129	1374	684	1062.33	349.798	0.885032	0.528497	-0.571217	0.479273	0.110521	0.00406108	0.131704	0.112836	0.173614	0.784799
RSc0616		hypothetical protein	242	192	110	109	128	156.2	58.7384	157	513	188	172	159	1296	414.167	453.528	714	405	252	457	235.349	66	86	135	95.6667	35.5012	317	494	114	308.333	190.148	244	519	312	358.333	143.235	1.06256	1.7114	0.0542795	0.925292	0.992111	0.0125687	0.00111573	0.929308	0.058072	0.0428187
RSc0617		putative secreted aspartic protease	203	76	92	108	96	115	50.5074	115	248	208	169	127	630	249.5	192.915	350	245	198	264.333	77.8224	47	93	145	95	49.0306	170	242	146	186	49.96	165	294	72	177	111.485	1.15955	1.47196	0.515394	0.895288	0.550496	0.0123839	0.00677261	0.356538	0.0923823	0.321432
RSc0618	rdgC	recombination associated protein	1666	942	1315	843	800	1113.2	369.704	1309	2002	1329	1361	1260	1242	1417.17	289.842	1115	2252	1350	1572.33	600.222	366	298	402	355.333	52.8141	826	2068	572	1155.33	800.531	1920	2111	1704	1911.67	203.628	0.939457	0.635589	-0.822777	0.0694172	0.596967	0.00273511	0.0688632	0.0244152	0.869948	0.0874486
RSc0619		putative transmembrane hydrogenase cytochrome B- type subunit	741	351	411	289	536	465.6	178.958	215	264	194	162	151	243	204.833	44.5215	222	265	126	204.333	71.1641	198	462	523	394.333	172.744	299	215	248	254	42.3202	640	247	420	435.667	196.968	-0.660228	-0.947623	0.580295	-0.6439	-0.261384	0.025836	0.0102066	0.0958283	0.0709054	0.481854
RSc0620		putative sulfate oxidase protein	1306	762	1020	770	1288	1029.2	265.641	591	526	507	466	379	603	512	83.124	551	491	1044	695.333	303.441	503	872	1067	814	286.438	642	552	545	579.667	54.0956	1009	373	900	760.667	340.124	-0.50587	-0.237771	0.548754	-0.54791	-0.555191	0.0984107	0.550062	0.131503	0.141406	0.1364
RSc0621		hypothetical protein	1559	1005	752	646	1760	1144.4	493.12	693	611	464	421	409	1494	682	413.444	605	666	4032	1767.67	1961.21	392	835	1075	767.333	346.491	937	847	530	771.333	213.79	1169	531	1524	1074.67	503.176	-0.550942	0.983845	0.27819	-0.28979	-0.17711	0.366439	0.18169	0.723312	0.713288	0.830763
RSc0622	dbpA	ATP-dependent RNA helicase DbpA	5576	4796	3255	2470	5856	4390.6	1474.38	4041	5578	2158	2098	2031	5958	3644	1813.98	5027	7022	4680	5576.33	1263.95	1171	1761	2306	1746	567.649	6490	6757	2505	5250.67	2381.56	5938	6715	8820	7157.67	1491.12	0.0234795	0.570743	-0.517229	0.3649	0.619342	0.945243	0.0848605	0.128309	0.280533	0.0626536
RSc0623		hypothetical protein	1071	2253	850	518	1672	1272.8	690.898	775	2018	502	416	390	3267	1228	1172.65	2008	2769	2448	2408.33	382.048	326	398	554	426	116.55	2543	2974	528	2015	1305.69	1008	3118	4284	2803.33	1660.51	-0.20507	1.15619	-0.742254	0.712891	0.97754	0.724586	0.0613721	0.254564	0.257661	0.117112
RSc0624		zinc-dependent alcohol dehydrogenase oxidoreductase protein	571	356	552	409	432	464	93.4157	354	268	268	288	272	324	295.667	35.652	349	362	306	339	29.3087	190	350	349	296.333	92.0887	451	310	358	373	71.6868	546	283	1368	732.333	565.991	-0.142086	-0.146767	0.240753	-0.0663326	0.473685	0.677848	0.724761	0.545313	0.881068	0.205825
RSc0625		transcription regulator protein	1641	1605	2275	1812	1640	1794.6	280.415	2158	1440	1255	1208	1197	1764	1503.67	385.559	2154	1808	1872	1944.67	184.091	823	1356	1716	1298.33	449.284	2230	1980	2054	2088	128.421	1549	1545	2388	1827.33	485.556	0.200983	0.394605	0.344449	0.443701	-0.0845934	0.380864	0.136603	0.196629	0.0925204	0.781042
RSc0626		aldehyde dehydrogenase subunit III	218	250	500	323	240	306.2	115.283	243	365	278	235	258	729	351.333	190.881	389	532	252	391	140.011	109	199	252	186.667	72.2934	804	557	402	587.667	202.747	258	465	3168	1297	1623.64	0.411879	0.731172	0.150619	1.29821	1.75454	0.453565	0.249629	0.838314	0.0378146	0.00688542
RSc0627		putative dehydrogenase large chain transmembrane protein	747	274	548	365	352	457.2	190.63	426	413	296	284	295	558	378.667	108.051	515	694	162	457	270.701	116	250	275	213.667	85.5005	556	663	549	589.333	63.8931	866	591	4104	1853.67	1953.69	0.148869	0.23188	-0.314941	0.55749	1.78354	0.794085	0.730046	0.63592	0.361108	0.00435624
RSc0628		hypothetical protein	380	46	124	62	48	132	142.232	77	76	67	61	54	27	60.3333	18.5436	71	101	54	75.3333	23.7978	27	59	68	51.3333	21.5484	84	98	125	102.333	20.8407	484	103	888	491.667	392.556	-0.0432779	-0.462421	-0.459811	-0.0733257	1.62982	0.954429	0.561465	0.569593	0.93416	0.0224428
RSc0629		putative oxidoreductase cytochrome C552 precursor signal peptide protein	61	38	73	32	24	45.6	20.5985	79	36	26	32	53	27	42.1667	20.5272	68	51	144	87.6667	49.521	17	42	46	35	15.7162	32	70	63	55	20.2237	81	59	204	114.667	78.143	0.62514	1.04912	0.319405	0.385457	0.997522	0.206868	0.0616802	0.614254	0.526226	0.0745134
RSc0631		hypothetical protein	554	430	414	214	416	405.6	121.97	705	563	212	162	175	270	347.833	229.25	718	503	630	617	108.088	86	227	215	176	78.1729	535	544	308	462.333	133.732	535	523	732	596.667	117.356	0.214312	0.678886	-0.627824	0.149894	0.250772	0.533571	0.0757315	0.112439	0.728401	0.543669
RSc0632		putative NADP-dependent alcohol dehydrogenase oxidoreductase protein	339	233	226	162	168	225.6	71.199	194	213	148	120	138	117	155	39.7291	257	236	162	218.333	49.9032	78	137	125	113.333	31.1823	283	243	227	251	28.8444	303	198	528	343	168.597	0.0601926	0.0824578	-0.271617	0.249956	0.367424	0.847743	0.823162	0.418914	0.450353	0.254385
RSc0633		putative NAD(P)H:quinone oxidoreductase	255	224	228	146	232	217	41.4729	191	210	123	104	82	153	143.833	50.0616	290	203	234	242.333	44.0946	56	147	156	119.667	55.3203	169	198	205	190.667	19.0875	221	199	588	336	218.515	-0.138146	0.337013	-0.202285	-0.0792405	0.358405	0.715476	0.424385	0.655049	0.870365	0.396548
RSc0634		transcription regulator protein	1390	612	1085	761	376	844.8	398.726	754	488	594	528	524	423	551.833	113.723	658	607	558	607.667	50.0033	274	674	570	506	207.538	640	565	1012	739	239.38	1285	463	576	774.667	445.558	0.116691	-0.262001	0.0732445	0.0129322	-0.362041	0.775679	0.569956	0.885742	0.980482	0.417485
RSc0635		transcription regulator protein	487	319	559	316	464	429	107.655	491	443	395	364	313	432	406.333	62.9338	478	524	792	598	169.576	84	302	333	239.667	135.699	513	495	674	560.667	98.5613	454	467	1032	651	330.02	0.452584	0.723676	-0.108991	0.602727	0.427074	0.117059	0.034756	0.785745	0.0779116	0.219113
RSc0636		hypothetical protein	84	127	118	72	56	91.4	30.2457	68	103	55	49	28	90	65.5	27.5735	86	150	252	162.667	83.7218	22	55	66	47.6667	22.8983	58	102	74	78	22.2711	62	89	252	134.333	102.793	-0.122765	0.823387	-0.417362	-0.250224	0.118751	0.773195	0.0612259	0.378514	0.608281	0.819103
RSc0639		heat shock protein	787	539	416	333	392	493.4	180.472	509	611	321	347	277	495	426.667	130.644	487	706	468	553.667	132.266	126	218	214	186	52	378	739	342	486.333	219.555	847	739	852	812.667	63.8462	0.256142	0.293713	-0.695002	0.0209146	0.512397	0.227117	0.246148	0.00846519	0.945939	0.0394571
RSc0641	groES	co-chaperonin GroES	31717	37603	25348	24672	23808	28629.6	5910.44	38562	32807	21567	22893	19090	55026	31657.5	13650.3	50011	45728	83286	59675	20559.6	7262	9363	13731	10118.7	3300.04	25357	57504	22788	35216.3	19344.4	38952	61398	85608	61986	23333.6	0.411554	1.28818	-0.758256	0.33698	0.915434	0.220826	0.00212678	0.0629989	0.414524	0.0218157
RSc0642	groEL	chaperonin GroEL	119727	152749	61174	70547	98040	100447	37247.1	407724	230031	87236	91536	84798	169074	178400	126459	215092	208981	334566	252880	70808.4	22919	35514	48006	35479.7	12543.5	163782	242555	82988	163108	79785.6	185285	279199	269508	244664	51651.5	1.20998	1.57322	-0.811209	0.649872	1.069	0.00949855	0.00512233	0.144655	0.228751	0.0462738
RSc0643		hypothetical protein	2630	2856	5439	5211	5256	4278.4	1406.49	1636	1614	1831	1688	1524	3123	1902.67	606.343	2101	1960	1620	1893.67	247.266	1473	2100	2636	2069.67	582.093	1600	2180	1562	1780.67	346.354	2117	1713	2112	1980.67	231.82	-0.784959	-0.622175	0.0550327	-0.788543	-0.945932	0.00292851	0.0432684	0.87827	0.0120198	0.00350521
RSc0644		putative transmembrane protein	1652	1518	2857	2570	2712	2261.8	627.898	788	951	732	742	719	864	799.333	91.2001	742	1012	342	698.667	337.095	636	1097	1177	970	292.005	787	933	775	831.667	87.9621	1380	952	696	1009.33	345.585	-0.984351	-1.28128	-0.214802	-1.04158	-1.07823	0.00205547	0.00147492	0.585204	0.00658632	0.00541238
RSc0645		hypothetical protein	212	76	268	194	104	170.8	79.2666	92	62	82	68	61	90	75.8333	13.9487	92	95	90	92.3333	2.51661	63	110	99	90.6667	24.5832	67	63	73	67.6667	5.03322	148	67	120	111.667	41.138	-0.604976	-0.530623	0.0634587	-1.02952	-0.687431	0.0705248	0.194529	0.895034	0.0141576	0.090211
RSc0646		hypothetical protein	402	301	417	345	176	328.2	96.8489	200	128	127	107	95	99	126	38.8124	136	160	90	128.667	35.5715	148	397	306	283.667	125.993	156	129	160	148.333	16.8622	247	110	72	143	92.0489	-0.772767	-1.21452	0.510946	-0.996881	-1.47159	0.0228863	0.00492391	0.20206	0.0169301	0.00115533
RSc0647		Major facilitator superfamily MFS-1-related protein	1657	323	671	555	328	706.8	551.814	240	160	177	160	146	126	168.167	39.0918	248	200	216	221.333	24.4404	211	450	384	348.333	123.427	223	190	224	212.333	19.3477	1003	179	264	482	453.196	-1.23669	-1.33407	-0.0241537	-1.40522	-0.876835	0.00556304	0.0129379	0.968861	0.00957115	0.0887375
RSc0648		putative transmembrane protein	1073	303	173	83	304	387.2	394.573	199	138	44	48	52	144	104.167	65.1473	220	131	162	171	45.1774	64	90	130	94.6667	33.2466	124	199	71	131.333	64.3143	943	143	360	482	413.719	-1.28335	-0.896023	-1.13305	-1.34711	-0.0309084	0.024908	0.191415	0.101999	0.051911	0.968861
RSc0649	tadG1	putative transmembrane protein	206	150	130	80	104	134	48.1456	68	66	24	44	25	99	54.3333	29.0011	103	62	72	79	21.3776	37	32	73	47.3333	22.3681	75	81	45	67	19.2873	177	61	144	127.333	59.769	-1.0632	-0.669436	-0.858441	-0.960925	-0.41897	0.00793476	0.150407	0.0692324	0.0404065	0.378334
RSc0650	tadC1	putative tight adherence TadC-related transmembrane protein	262	172	197	157	176	192.8	41.2395	99	71	43	52	47	90	67	23.5372	116	88	36	80	40.5956	45	77	108	76.6667	31.5013	80	74	82	78.6667	4.16333	244	59	132	145	93.1826	-1.14678	-1.10339	-0.555547	-1.09659	-0.680444	0.00226124	0.0127731	0.198743	0.0131701	0.111168
RSc0651	tadB1	putative tight adherence TadB-related transmembrane protein	206	167	206	165	168	182.4	21.5708	173	82	55	65	59	117	91.8333	45.7664	163	84	90	112.333	43.9811	64	92	108	88	22.2711	101	97	94	97.3333	3.51188	214	77	252	181	92.0489	-0.639552	-0.522046	-0.271114	-0.749482	-0.26681	0.0647276	0.218101	0.54506	0.0750355	0.550001
RSc0652	cpaF1	secretion ATPase protein	372	348	378	340	328	353.2	21.2415	347	212	122	123	138	189	188.5	85.9506	307	270	342	306.333	36.0046	133	168	230	177	49.1223	245	322	213	260	56.0268	380	255	300	311.667	63.3114	-0.468799	0.0183032	-0.224357	-0.297474	-0.358624	0.0716194	0.961792	0.501662	0.35904	0.261588
RSc0653	cpaE1	putative pilus assembly protein	367	331	327	253	376	330.8	48.5304	292	166	120	111	91	144	154	72.4734	243	165	198	202	39.1535	102	128	174	134.667	36.46	215	213	149	192.333	37.5411	388	191	264	281	99.5942	-0.642835	-0.5158	-0.535014	-0.654264	-0.456216	0.0354252	0.164235	0.149849	0.0765363	0.21939
RSc0654		lipoprotein	158	112	99	99	112	116	24.3619	120	55	37	52	31	81	62.6667	33.0374	114	43	54	70.3333	38.2143	32	48	51	43.6667	10.2144	59	56	59	58	1.73205	180	71	132	127.667	54.6291	-0.561739	-0.561572	-0.600928	-0.805151	-0.0895134	0.114631	0.197675	0.170482	0.0646579	0.857354
RSc0655	cpaC	outer membrane channel protein	919	456	414	388	600	555.4	219.141	473	315	170	151	141	279	254.833	128.637	471	258	144	291	165.979	105	202	234	180.333	67.1739	315	383	265	321	59.2284	692	279	444	471.667	207.885	-0.701896	-0.807812	-0.814164	-0.601564	-0.44811	0.0353754	0.0474559	0.0473016	0.139143	0.274127
RSc0656	cpaB	pilus assembly transmembrane protein	181	181	130	97	216	161	47.1222	95	97	45	36	31	198	83.6667	63.1179	164	93	126	127.667	35.5293	38	77	96	70.3333	29.5691	109	102	68	93	21.9317	148	77	216	147	69.5054	-0.950963	-0.133107	-0.475703	-0.678565	-0.335829	0.0158611	0.80279	0.322173	0.148243	0.496059
RSc0657	cpaA1	probable prepilin peptidase transmembrane protein	49	69	49	49	80	59.2	14.4983	25	40	22	20	17	180	50.6667	63.8676	44	41	0	28.3333	24.5832	17	40	42	33	13.8924	51	41	34	42	8.544	28	46	216	96.6667	103.737	-0.755219	-0.768074	0.00318831	-0.197045	0.672868	0.328582	0.426842	0.997772	0.852001	0.475221
RSc0658		putative pilin transmembrane protein	24	52	47	26	56	41	14.9666	19	34	10	10	8	72	25.5	24.7528	44	33	252	109.667	123.387	10	14	22	15.3333	6.1101	15	30	20	21.6667	7.63763	19	37	48	34.6667	14.6401	-0.821753	1.60922	-0.617848	-0.746393	-0.418169	0.177724	0.0219618	0.429803	0.314412	0.583932
RSc0659		putative pilin protein	97	82	128	94	56	91.4	26.073	80	47	46	54	49	45	53.5	13.3679	68	46	18	44	25.0599	65	128	131	108	37.2693	28	59	102	63	37.1618	83	50	108	80.3333	29.0918	-0.160908	-0.79239	1.02689	-0.32246	-0.352102	0.768676	0.185702	0.0672407	0.610141	0.570758
RSc0660		putative pilin transmembrane protein	227	166	169	169	200	186.2	26.7152	194	63	72	67	69	54	86.5	53.0311	168	72	90	110	51.0294	77	168	172	139	53.7308	68	88	138	98	36.0555	210	47	240	165.667	103.857	-0.565799	-0.537662	0.418858	-0.655679	-0.404012	0.243702	0.37076	0.484897	0.271505	0.512196
RSc0661		hypothetical protein	153	140	153	148	160	150.8	7.39594	136	62	51	51	45	63	68	34.0353	152	100	108	120	28	50	119	120	96.3333	40.129	45	76	85	68.6667	20.9841	156	39	180	125	75.4387	-0.681312	-0.0862744	0.158111	-0.904472	-0.498439	0.104984	0.885164	0.781663	0.0791177	0.341138
RSc0662		putative glycine rich transmembrane protein	2061	1556	1456	1932	1264	1653.8	333.107	1238	873	517	644	525	297	682.333	330.805	1006	1000	774	926.667	132.247	763	1336	1117	1072	289.138	966	902	1505	1124.33	331.216	1573	884	1452	1303	367.874	-0.647176	-0.583332	0.22646	-0.287046	-0.480211	0.0164878	0.0714526	0.502252	0.393592	0.138813
RSc0663		lipoprotein	5718	4888	3759	5138	3600	4620.6	912.068	4048	3220	1433	1608	1379	891	2096.5	1242.38	3758	3442	2178	3126	836.057	1944	3126	2293	2454.33	607.291	2355	3580	3318	3084.33	645.063	4305	3163	4764	4077.33	824.424	-0.563625	-0.384175	-0.117281	-0.372752	-0.32736	0.0402059	0.255714	0.753567	0.273	0.339504
RSc0664		dihydrodipicolinate synthase-like transmembrane protein	9765	12544	8307	10139	6896	9530.2	2118.02	9309	7077	3370	3335	3107	4041	5039.83	2561.41	12970	9165	9144	10426.3	2202.9	4596	4647	6060	5101	830.91	7029	11780	6050	8286.33	3064.95	7656	9060	16224	10980	4595.37	-0.441464	0.297564	-0.14656	-0.151432	-0.00205671	0.20899	0.501736	0.757745	0.749145	0.997135
RSc0665	hemL	glutamate-1-semialdehyde 2,1-aminomutase	1188	1438	1118	726	1536	1201.2	316.653	792	919	432	434	426	1341	724	369.19	834	1082	720	878.667	185.087	276	210	319	268.333	54.9029	610	958	187	585	386.107	1295	1062	1740	1365.67	344.48	-0.508338	-0.240124	-1.28597	-0.993154	0.0681752	0.145886	0.597831	0.00462764	0.0220949	0.891525
RSc0666		rubredoxin protein	2740	2426	3066	2104	2192	2505.6	398.42	2524	3464	2392	2359	2499	3519	2792.83	545.027	2630	3921	4248	3599.67	855.525	1038	1308	1812	1386	392.851	2196	4437	2152	2928.33	1306.73	3399	4022	6204	4541.67	1472.94	0.59556	0.740593	-0.0338272	0.366035	0.701833	0.00355598	0.00234	0.904287	0.115058	0.00362546
RSc0667	pilG	twitching motility two-component response regulator transcription regulator protein	2347	2258	3208	1888	2056	2351.4	511.006	1427	2107	2188	1804	1861	3222	2101.5	610.627	2674	3297	2916	2962.33	314.074	1182	2053	3029	2088	923.997	2561	3027	3253	2947	352.868	1822	2494	4728	3014.67	1521.36	0.211192	0.596873	0.587332	0.533695	0.17774	0.35035	0.0222368	0.0242737	0.0396765	0.523005
RSc0668	pilH	putative twitching motility two-component response regulator transcription regulator protein	11387	17702	13441	10806	9280	12523.2	3256.55	7012	10110	5908	5058	5038	12240	7561	2968.33	12612	12977	8910	11499.7	2250.13	4856	6493	8309	6552.67	1727.27	7593	13165	5444	8734	3984.96	9391	11438	15360	12063	3033.18	-0.42765	0.0503179	-0.188515	-0.485282	-0.260483	0.0675875	0.880897	0.532596	0.0877819	0.37405
RSc0669	pilI	putative twitching motility protein	11706	8354	8781	7709	8120	8934	1597.42	8010	6943	6694	5865	5861	11799	7528.67	2238.57	13357	10194	6174	9908.33	3600.01	4177	7100	9035	6770.67	2445.69	5289	11975	8518	8594	3343.65	12279	8831	11352	10820.7	1784.35	0.112227	0.381733	0.384951	0.142208	0.14416	0.69027	0.213585	0.208793	0.67366	0.667755
RSc0670	pilJ	putative twitching motility transmembrane protein	10155	4541	5583	5259	5992	6306	2216.28	4591	4645	3824	3432	3506	6084	4347	998.353	6530	6605	4248	5794.33	1339.69	2549	4350	4700	3866.33	1154.19	2780	6814	4884	4826	2017.63	11183	5832	7116	8043.67	2793.51	-0.100706	0.144683	0.150037	-0.111088	0.231507	0.742068	0.687712	0.676871	0.766675	0.501127
RSc0671		putative composite two component regulatory (sensor histidine kinase and response regulator hybrid) transcription regulator protein	24952	19198	21045	16189	23632	21003.2	3497.88	22992	25324	13310	13437	12341	37584	20831.3	9887.74	35934	29563	31950	32482.3	3218.69	7170	14248	15329	12249	4431.63	23574	34847	16899	25106.7	9071.63	34950	27946	43488	35461.3	7783.61	0.213536	0.889926	-0.00247504	0.403184	0.626935	0.357104	0.00169819	0.994511	0.133865	0.0202731
RSc0672	chpA	hypothetical protein	22874	17204	29708	20254	16936	21395.2	5245.06	26419	29628	16994	17312	17859	15714	20654.3	5840.34	24550	23795	17748	22031	3728.35	7367	16379	16879	13541.7	5353.26	24339	25859	19818	23338.7	3142.28	34898	30819	25236	30317.7	4850.47	0.518209	0.26638	0.0910009	0.294283	0.36667	0.0170977	0.309799	0.75441	0.257629	0.153594
RSc0674	rsuA	ribosomal small subunit pseudouridine synthase A protein	1734	2078	2085	1385	1736	1803.6	291.171	1135	2360	1241	1220	1247	2133	1556	541.145	1659	3334	2808	2600.33	856.592	708	709	1139	852	248.55	1964	2920	1140	2008	890.815	1586	2861	4296	2914.33	1355.79	0.153619	0.705338	-0.225804	0.295112	0.508407	0.602057	0.0286567	0.517776	0.378275	0.115109
RSc0675		hypothetical protein	6536	7515	8914	6935	3848	6749.6	1855.38	7250	7781	4225	3695	3535	3717	5033.83	1943.48	7222	7469	1944	5545	3121	2183	5051	6379	4537.67	2144.58	7998	7056	7112	7388.67	528.44	5387	6113	9012	6837.33	1917.98	0.14519	-0.172369	0.0491371	0.232837	-0.219826	0.695329	0.703033	0.920006	0.591707	0.617246
RSc0676		Holliday junction resolvase-like protein	2897	1536	3331	2511	1104	2275.8	932.078	3603	3002	2482	2342	2323	963	2452.5	880.234	1809	2583	1494	1962	560.39	626	1990	2236	1617.33	867.286	3511	2603	3977	3363.67	698.748	2690	3191	3780	3220.33	545.592	0.894144	0.022042	0.226214	0.768679	0.381248	0.00513939	0.960788	0.566502	0.033161	0.304008
RSc0677	pyrR	pyrimidine regulatory protein PyrR	1883	1042	1419	928	416	1137.6	549.678	1915	1725	1369	1365	1431	459	1377.33	501.277	1065	1588	846	1166.33	381.238	242	848	893	661	363.562	1767	1833	2536	2045.33	426.209	1824	1999	2016	1946.33	106.284	1.15141	0.151262	-0.171486	0.960953	0.55682	0.00198835	0.741603	0.709375	0.0182304	0.170308
RSc0678	pyrB	aspartate carbamoyltransferase catalytic subunit	4339	2692	2725	1672	1232	2532	1199.76	4004	5888	3784	3606	3956	3645	4147.17	867.694	4967	6790	8118	6625	1581.97	529	1266	1658	1151	573.218	10759	7097	5831	7895.67	2559.24	4844	6607	10488	7313	2887.47	1.38495	1.49257	-0.544751	1.70443	1.26343	0.000266208	0.000471257	0.177619	0.000117975	0.00215955
RSc0679	pyrX	dihydroorotase	5377	3991	4298	3063	2136	3773	1232.87	6092	7284	5356	5328	5422	4383	5644.17	970.825	5736	7619	7020	6791.67	962.042	902	2040	2248	1730	724.572	9350	8003	7389	8247.33	1003.07	6093	7323	8280	7232	1096.34	1.22902	0.998103	-0.455949	1.24566	0.73271	8.95234e-06	0.00040419	0.082779	3.80443e-05	0.00575456
RSc0680	plsC	1-acyl-sn-glycerol-3-phosphate acyltransferase transmembrane protein	995	603	1229	955	304	817.2	363.812	956	1090	1350	1313	1207	693	1101.5	247.301	669	1305	846	940	328.254	225	642	518	461.667	214.132	1076	1224	1808	1369.33	387.037	1282	1216	1008	1168.67	143.001	1.23275	0.468146	0.00811372	0.997551	0.478192	0.00185807	0.283806	0.988349	0.0199265	0.272937
RSc0681	apaH	diadenosine tetraphosphatase	1334	1649	678	377	696	946.8	525.08	692	1688	445	380	464	756	737.5	488.677	892	1742	882	1172	493.66	352	337	476	388.333	76.2911	1398	1730	486	1204.67	644.141	1447	1905	1680	1677.33	229.012	0.1008	0.311184	-0.557522	0.226561	0.549928	0.780853	0.428962	0.1523	0.579246	0.144979
RSc0682	rfbB	dTDP-glucose 4,6-dehydratase protein	6741	9089	7341	4860	4336	6473.4	1925.96	3676	11420	6413	6517	6704	13599	8054.83	3691.11	6409	14957	14706	12024	4864.35	2701	2552	3980	3077.67	784.987	9322	15150	5279	9917	4962.33	7377	15198	28008	16861	10415.6	0.61198	1.00619	-0.218514	0.701162	1.12074	0.106716	0.023824	0.661511	0.113305	0.0131695
RSc0683	rfbD	dTDP-4-dehydrorhamnose reductase oxidoreductase protein	4876	2538	4345	3085	2336	3436	1122.44	2439	4818	4288	4236	4243	2745	3794.83	961.873	2311	4957	3690	3652.67	1323.4	1581	2271	2523	2125	487.676	3346	4533	3657	3845.33	615.503	5234	5238	5484	5318.67	143.197	0.791341	0.31417	0.157855	0.372674	0.535982	0.00506269	0.339421	0.65331	0.2491	0.0913289
RSc0684	rfbA	glucose-1-phosphate thymidylyltransferase protein	3534	3146	5082	2621	2088	3294.2	1138.4	2792	6775	5209	5243	5590	4698	5051.17	1307.84	3634	6456	6462	5517.33	1631.02	1351	1567	2106	1674.67	388.845	4799	6643	3434	4958.67	1610.45	4945	7770	6900	6538.33	1446.81	1.20885	0.937567	-0.132294	0.753374	0.853108	0.000290668	0.00781357	0.737142	0.0295375	0.0146154
RSc0685	rfbC	dTDP-4-dehydrorhamnose 3,5-epimerase protein	1993	1217	3411	1902	1520	2008.6	843.163	2003	2851	3636	3408	3734	2682	3052.33	664.924	1821	2606	3384	2603.67	781.503	862	1214	1299	1125	231.696	1584	3131	2448	2387.67	775.263	3137	3226	3168	3177	45.1774	1.21947	0.717789	0.166868	0.559006	0.706185	0.00043664	0.0489598	0.68342	0.127994	0.0539228
RSc0686		putative lipopolysaccharide O-SIDE chain biosynthesis transmembrane protein	1218	637	2004	1083	832	1154.8	525.025	845	1264	1678	1476	1595	1107	1327.5	316.834	644	1293	882	939.667	328.32	358	769	651	592.667	211.618	1153	1161	1053	1122.33	60.1775	1581	1326	1680	1529	182.639	0.847468	0.0471943	-0.00925016	0.282727	0.405264	0.0149919	0.924244	0.985625	0.509664	0.327261
RSc0687	rfbF	dTDP-rhamnosyl transferase rfbf protein	1845	1360	2378	1604	1696	1776.6	379.54	1080	1412	1436	1407	1388	2358	1513.5	434.627	1045	1650	2880	1858.33	935.071	909	1445	1737	1363.67	419.949	1249	1570	1399	1406	160.614	1877	1605	2808	2096.67	630.866	0.135371	0.345145	0.528636	-0.0449534	0.177178	0.585518	0.210497	0.0517727	0.891347	0.545313
RSc0688		glycosyl transferase protein	7093	1575	2845	1794	1592	2979.8	2358.08	1021	1552	1528	1366	1373	1530	1395	200.88	983	1663	1620	1422	380.793	669	1371	1322	1120.67	391.921	1232	1426	1046	1234.67	190.014	5433	1592	1284	2769.67	2311.65	-0.304557	-0.727528	-0.527699	-1.01873	-0.368208	0.54506	0.203325	0.365332	0.07364	0.535179
RSc0689	wecA	putative undecaprenyl phosphate N- acetylglucosaminyltransferase transmembrane protein	4121	1957	3871	2020	2248	2843.4	1061.42	1487	2325	2234	1929	2051	2304	2055	317.949	1359	2519	1944	1940.67	580.007	1120	1592	1994	1568.67	437.467	2485	2137	1344	1988.67	584.784	3952	2429	2064	2815	1001.44	0.101639	-0.318525	-0.0500686	-0.344027	-0.152011	0.750708	0.365577	0.901872	0.324525	0.684919
RSc0690		Lipopolysaccharide biosynthesis protein	2571	1922	3985	2157	3160	2759	830.992	1765	2438	2509	2459	2444	4986	2766.83	1122.67	1205	2909	5598	3237.33	2214.83	1236	1919	2441	1865.33	604.29	2238	2458	1820	2172	324.08	2998	2629	5004	3543.67	1278.07	0.310266	0.503261	0.399671	0.0254112	0.33678	0.306298	0.155588	0.265012	0.95302	0.354289
RSc0691		putative phosphomannomutase or phosphoglucomutase protein	6286	3910	7801	4834	6128	5791.8	1487.67	4422	6115	5638	5655	5491	5580	5483.5	563.6	2659	5354	5436	4483	1580.16	2232	3861	4795	3629.33	1297.11	5973	5725	3987	5228.33	1082.15	7591	5646	5148	6128.33	1290.95	0.464588	-0.047268	0.215931	0.155238	0.0818171	0.0566615	0.892601	0.481529	0.625407	0.808198
RSc0692	rfaC1	lipopolysaccharide heptosyltransferase protein	2125	1152	2282	1525	1080	1632.8	550.477	1248	1784	1774	1655	1817	900	1529.67	373.756	605	1582	720	969	533.978	447	1107	1023	859	359.266	1637	1541	1195	1457.67	232.485	2554	1866	1188	1869.33	683.006	0.60995	-0.548649	-0.133515	0.0501969	0.0982999	0.0671483	0.176885	0.7675	0.916318	0.831315
RSc0693	kdtA	3-deoxy-D-manno-octulosonic-acid transferase	709	355	1097	563	288	602.4	323.11	326	657	665	567	582	261	509.667	173.161	201	707	216	374.667	287.907	160	334	328	274	98.7725	501	607	514	540.667	57.8129	822	690	372	628	231.318	0.542552	-0.523397	-0.342902	0.046971	-0.0071985	0.240197	0.360486	0.558687	0.942771	0.992024
RSc0694		hypothetical protein	1692	1252	974	1270	584	1154.4	409.208	1080	1053	679	749	720	432	785.5	245.036	1224	1509	756	1163	380.188	762	876	1040	892.667	139.747	533	1743	1545	1273.67	649.031	1686	1470	2172	1776	359.55	0.145106	0.191397	0.447193	0.347005	0.481085	0.698865	0.664533	0.271111	0.410011	0.234941
RSc0695		porin (omp) ABC transporter protein	3543	3554	3340	2601	1688	2945.2	803.569	2381	3533	2705	2614	2717	3204	2859	425.603	2559	3760	2790	3036.33	637.268	977	1551	1741	1423	397.759	3592	4754	2577	3641	1089.33	4201	4629	4068	4299.33	293.142	0.50336	0.209271	-0.30295	0.405476	0.365346	0.0138165	0.394658	0.210833	0.0853515	0.121792
RSc0696		hypothetical protein	2381	3048	2214	1750	1248	2128.2	677.327	1997	4101	2034	1950	2069	5193	2890.67	1404.15	2903	5508	6408	4939.67	1820.3	764	1057	1314	1045	275.196	3507	5958	1854	3773	2064.89	2685	6250	8616	5850.33	2985.63	0.707412	1.33221	-0.291128	0.836827	1.18928	0.0343088	0.00140727	0.491034	0.032583	0.00365544
RSc0697	pcm	protein-L-isoaspartate O-methyltransferase	3728	4154	3029	2330	2040	3056.2	896.835	2829	5229	2466	2369	2444	5040	3396.17	1357.21	3789	5674	6138	5200.33	1244.07	872	1154	1407	1144.33	267.631	3318	6804	1868	3996.67	2537.02	3867	6845	8880	6530.67	2521.24	0.499009	0.901003	-0.691298	0.343967	0.844457	0.0853722	0.0101577	0.05089	0.331346	0.0154264
RSc0698		putative transcription regulator protein	2508	3706	2557	1255	1448	2294.8	987.92	1571	2075	1028	814	859	1089	1239.33	490.136	1769	1980	918	1555.67	562.223	355	1101	718	724.667	373.045	1336	1849	1143	1442.67	364.887	2018	2126	2124	2089.33	61.7846	-0.326703	-0.554263	-1.14158	-0.702109	-0.45454	0.14556	0.0419586	0.000237005	0.0115355	0.0927299
RSc0699		hypothetical protein	199	208	100	69	80	131.2	67.0052	107	293	97	83	108	108	132.667	79.1471	113	310	90	171	120.926	53	39	69	53.6667	15.0111	71	303	109	161	124.435	168	387	396	317	129.116	0.551598	0.264325	-0.514937	0.125824	0.964049	0.210889	0.638861	0.352599	0.83533	0.0595178
RSc0700		hypothetical protein	694	958	1187	837	768	888.8	192.96	351	705	366	322	412	729	480.833	185.39	506	823	306	545	260.697	362	397	402	387	21.7945	400	868	308	525.333	300.302	648	949	1236	944.333	294.028	-0.569955	-0.50419	-0.270886	-0.652902	-0.0395544	0.0623026	0.178634	0.49107	0.0799821	0.929199
RSc0701	uppP	undecaprenyl pyrophosphate phosphatase	4785	4165	4833	3920	3080	4156.6	718.944	1973	3544	2484	2361	2678	2637	2612.83	521.787	2292	3596	1998	2628.67	850.535	1730	1942	2227	1966.33	249.392	1997	3880	1557	2478	1233.94	4162	3757	4428	4115.67	337.891	-0.14446	-0.456011	-0.212523	-0.622953	-0.135077	0.546599	0.0906772	0.448961	0.0227059	0.644793
RSc0702		putative NADH-dependent flavin oxidoreductase oxidoreductase protein	911	644	1029	668	632	776.8	181.697	680	734	585	540	688	486	618.833	96.7397	513	794	522	609.667	159.701	321	378	460	386.333	69.8737	392	574	593	519.667	110.97	893	691	840	808	104.733	0.272793	-0.114573	-0.154197	-0.371938	-0.061993	0.16539	0.657509	0.541454	0.115676	0.819531
RSc0703	trmB	tRNA (guanine-N(7))-methyltransferase	756	548	771	419	176	534	248.515	380	934	608	566	538	720	624.333	187.546	447	1206	630	761	396.095	128	153	283	188	83.2166	220	1081	422	574.333	450.26	816	1197	1500	1171	342.74	0.850523	0.521785	-0.837474	0.00854653	0.847463	0.0380416	0.27415	0.0859217	0.9887	0.0683288
RSc0704		Nitrilase superfamily protein	1630	1136	1304	1013	1496	1315.8	252.66	812	1226	794	747	747	1530	976	326.9	943	1581	1386	1303.33	326.935	366	553	677	532	156.56	1758	1452	787	1332.33	496.438	1786	1612	2100	1832.67	247.324	-0.0868663	0.261618	-0.461186	0.225929	0.397797	0.700686	0.292562	0.0629154	0.370185	0.10125
RSc0705		hypothetical protein	2691	2354	1842	1357	4000	2448.8	1004.25	1799	1912	1256	1222	1276	3168	1772.17	746.179	2116	2831	4302	3083	1114.57	1035	1509	1946	1496.67	455.625	2368	2890	2319	2525.67	316.472	2865	2584	4284	3244.33	911.274	-0.111296	0.729673	0.230933	0.376884	0.413443	0.742671	0.0418393	0.548124	0.301402	0.255422
RSc0706		hypothetical protein	2242	5396	2961	1920	4856	3475	1565.24	1904	3039	1430	1218	1361	6669	2603.5	2099.89	3281	3985	10656	5974	4069.98	1159	1528	2008	1565	425.708	3678	4592	1804	3358	1421.28	2033	4084	6876	4331	2430.93	-0.416399	1.0921	-0.258056	0.174987	0.174982	0.381115	0.0487985	0.674694	0.780639	0.781273
RSc0708		hypothetical protein	2210	2526	2528	1851	1896	2202.2	327.167	1470	2540	1359	1266	1329	3033	1832.83	757.865	2282	3634	2952	2956	676.009	804	1051	1481	1112	342.597	2399	3205	1621	2408.33	792.041	2156	2714	4680	3183.33	1325.84	0.0101219	0.600399	-0.213023	0.251389	0.340135	0.967371	0.0152028	0.409653	0.316897	0.167847
RSc0709		Lytic transglycosylase-like protein	4548	4222	7369	3693	5000	4966.4	1425.16	5239	5281	7956	7023	6412	3816	5954.5	1476.19	3398	5482	3492	4124	1177	1738	2232	2749	2239.67	505.544	1931	4425	4276	3544	1398.88	5429	4855	5268	5184	296.076	0.932721	0.0341242	-0.229238	-0.251109	0.0256999	0.00192435	0.933401	0.525318	0.481854	0.94984
RSc0710		aminotransferase	1669	1462	1423	741	968	1252.6	383.733	1855	3081	1660	1583	1669	2025	1978.83	563.307	1373	3474	954	1933.67	1350.32	561	478	864	634.333	203.181	2706	3656	1377	2579.67	1144.74	2363	3875	2724	2987.33	789.648	1.19121	0.600248	-0.22013	1.03762	1.00633	0.000342358	0.0867743	0.567239	0.00418835	0.00526663
RSc0711	nusB	transcription antitermination protein NusB	2331	3104	1231	662	2000	1865.6	951.271	2780	5536	1997	1787	1948	6012	3343.33	1919.83	2213	6377	11088	6559.33	4440.31	592	476	995	687.667	272.405	6388	6617	1413	4806	2940.65	3489	7295	8760	6514.67	2720.76	1.13114	1.96446	-0.669708	1.38005	1.55639	0.0423692	0.00453102	0.334065	0.0332452	0.0180995
RSc0712	ribH	riboflavin synthase subunit beta	2864	4333	1606	1053	2240	2419.2	1266.92	3217	7299	2230	2102	2335	7443	4104.33	2560.97	3667	8112	12690	8156.33	4511.66	713	644	1051	802.667	217.813	7381	8603	1506	5830	3794.21	4224	9180	9756	7720	3041.29	0.984832	1.94117	-0.802754	1.22671	1.42954	0.0526706	0.0025177	0.201291	0.0396874	0.0182395
RSc0713	ribAB	bifunctional 3,4-dihydroxy-2-butanone 4- phosphate synthase/GTP cyclohydrolase II protein	4242	4687	3681	2641	2912	3632.6	864.292	3318	6567	2995	2948	3227	5895	4158.33	1625.39	4083	7594	6534	6070.33	1800.84	1320	1364	2163	1615.67	474.515	3705	8675	2714	5031.33	3194.17	5112	7978	11244	8111.33	3068.17	0.544411	0.864095	-0.390172	0.458604	0.930763	0.0505312	0.0100673	0.254373	0.166672	0.00619995
RSc0714	ribE	riboflavin synthase subunit alpha	1563	827	1918	1344	1104	1351.2	418.947	1365	1419	1421	1374	1457	1062	1349.67	144.911	1308	1959	936	1401	517.802	473	933	1101	835.667	325.117	1622	1612	1857	1697	138.654	1820	1766	1884	1823.33	59.0706	0.622127	0.382483	0.173797	0.623152	0.414272	0.011968	0.190236	0.580422	0.0303449	0.152148
RSc0715	ribD	diaminohydroxyphosphoribosylaminopyrimidinedeaminase/5-amino-6-(5-phosphoribosylamino)uracilreductase	3220	3604	4177	2532	2936	3293.8	630.49	2768	3945	2244	2026	2151	2745	2646.5	707.547	3533	4705	2556	3598	1075.97	1016	1469	1939	1474.67	461.526	4381	4673	2767	3940.33	1026.57	3280	4642	4980	4300.67	899.934	0.16195	0.285527	-0.417974	0.37602	0.199718	0.409756	0.210232	0.0680149	0.0952111	0.394086
RSc0716		putative type 4 fimbrial pilin related transmembrane protein	497	874	609	314	496	558	205.887	272	668	104	99	90	459	282	237.681	687	890	54	543.667	436.042	107	163	188	152.667	41.4769	592	739	148	493	307.687	445	775	1464	894.667	519.933	-0.997817	-0.23262	-1.27294	-0.389717	0.424667	0.105437	0.785408	0.0958666	0.631524	0.593347
RSc0717		putative type-4 frimbrial pilin-related signal peptide protein	109	63	60	71	16	63.8	33.1466	57	36	25	23	17	36	32.3333	14.222	48	24	54	42	15.8745	20	56	45	40.3333	18.4481	59	51	46	52	6.55744	100	34	60	64.6667	33.2466	-0.39496	-0.435591	0.0615376	-0.208602	-0.300543	0.358788	0.395425	0.916856	0.69882	0.565512
RSc0718		putative type 4 fimbrial biogenesis PILY1- related protein transmembrane	373	194	273	265	88	238.6	105.609	124	124	117	92	88	108	108.833	15.7787	117	171	0	96	87.4128	87	166	139	130.667	40.1539	118	147	161	142	21.9317	337	141	264	247.333	99.0572	-0.453391	-1.23023	-0.0872344	-0.54635	-0.154922	0.55203	0.166163	0.93193	0.548652	0.875946
RSc0719		signal peptide protein	281	40	84	61	24	98	104.754	29	31	36	25	32	27	30	3.89872	37	45	0	27.3333	24.0069	33	46	45	41.3333	7.23418	41	20	42	34.3333	12.4231	277	19	36	110.667	144.299	-0.567438	-1.56743	-0.203265	-1.10736	-0.382029	0.532007	0.138616	0.862009	0.284726	0.723511
RSc0720		hypothetical protein	227	103	198	153	120	160.2	52.0356	104	102	106	78	87	72	91.5	14.5568	88	124	18	76.6667	53.9011	60	130	112	100.667	36.3501	98	131	138	122.333	21.362	229	113	72	138	81.431	-0.178503	-0.89003	0.14516	-0.150143	-0.389027	0.719575	0.109522	0.815248	0.80811	0.496522
RSc0721		hypothetical protein	131	111	134	111	128	123	11.158	88	187	102	85	93	162	119.5	43.7116	149	185	270	201.333	62.1316	34	86	60	60	26	226	326	93	215	116.889	158	354	288	266.667	99.7263	0.306233	0.999675	-0.247161	0.953041	0.987564	0.375493	0.0128235	0.57787	0.0172074	0.0137414
RSc0722		putative type 4 fimbrial pilin related transmembrane protein	1299	1214	1224	948	912	1119.4	176.451	2736	2189	1369	1203	1283	1827	1767.83	605.21	2512	2434	2430	2458.67	46.2313	297	871	954	707.333	357.774	2851	2870	1683	2468	679.896	2062	2958	2040	2353.33	523.772	1.12226	1.3039	-0.0284937	1.21096	0.859541	6.4174e-05	7.06784e-05	0.935027	0.000155427	0.0036385
RSc0723		type-4 fimbrial pilin-like transmembrane protein	1671	2019	1458	1106	1440	1538.8	336.034	3570	3365	1544	1393	1302	2898	2345.33	1047.15	4386	3737	3024	3715.67	681.251	386	1027	1315	909.333	475.546	4165	4490	1862	3505.67	1432.7	2673	4240	2820	3244.33	865.4	0.9597	1.40827	-0.141783	1.18235	0.821879	0.00161296	0.000207277	0.711651	0.0010918	0.0162115
RSc0724		putative type-4 fimbrial biogenesis pily1- related signal peptide protein	9468	12022	11047	8428	9056	10004.2	1485.76	17395	19660	10160	9533	8924	23112	14797.3	6053.78	29110	23072	23328	25170	3414.54	2690	5397	6982	5023	2170.3	22281	26082	9993	19452	8409.31	13601	21997	24852	20150	5848.49	0.848371	1.54075	-0.318278	1.02552	0.812183	0.00338542	5.74058e-05	0.355703	0.00284866	0.0145106
RSc0725		hypothetical protein	2957	2774	2199	1822	1968	2344	498.887	2999	3893	1903	1885	1642	6597	3153.17	1891.34	5966	5221	7740	6309	1294.05	718	1214	1881	1271	583.591	4275	5129	2146	3850	1536.24	3084	3787	6060	4310.33	1555.49	0.532283	1.60912	-0.230103	0.758813	0.652771	0.0526322	3.43997e-05	0.515221	0.0208913	0.0466157
RSc0726		hypothetical protein	4623	4455	3426	3244	2280	3605.6	958.75	3241	4474	2731	2329	2116	8199	3848.33	2291.13	8005	6450	4320	6258.33	1849.96	1066	1715	2372	1717.67	653.004	5112	6916	3139	5055.67	1889.13	4254	4485	6348	5029	1148.11	0.229721	0.932282	-0.393938	0.519244	0.26084	0.331139	0.00136659	0.159843	0.0572855	0.358788
RSc0727		putative type-4 fimbrial biogenesis PILV-related transmembrane protein	3627	2973	4708	4176	1896	3476	1093.16	2294	2493	2616	2248	2135	3402	2531.33	460.518	4643	3681	2376	3566.67	1137.82	921	1966	2378	1755	751.068	2321	3976	2901	3066	839.747	3331	2508	1968	2602.33	686.379	0.039928	0.326437	-0.200975	0.0326466	-0.500794	0.906635	0.347572	0.58468	0.936624	0.145295
RSc0728		transcriptional regulator NrdR	1600	1409	1263	1002	888	1232.4	291.097	1573	2140	1322	1293	1203	1755	1547.67	354.701	2903	2138	1872	2304.33	535.248	322	576	744	547.333	212.455	1440	2293	1368	1700.33	514.525	1635	2326	2268	2076.33	383.304	0.806003	1.09121	-0.479647	0.54621	0.557402	0.000445962	0.00010547	0.0573534	0.0271806	0.0244973
RSc0729	glyA	serine hydroxymethyltransferase	13526	9668	5843	4937	6296	8054	3544.1	16514	21988	12016	12122	11967	14283	14815	3945.11	41651	21305	14436	25797.3	14152.7	2102	3179	4510	3263.67	1206.23	8799	22107	13275	14727	6771.78	18113	26830	32508	25817	7250.77	1.44397	1.83238	-0.587821	0.967553	1.51305	0.000479456	0.000196566	0.195513	0.0279978	0.00125102
RSc0730		oxidoreductase protein	3416	3123	2537	2783	2248	2821.4	462.509	2320	2040	2102	1894	1923	2574	2142.17	260.683	2720	3260	3348	3109.33	340.031	835	1339	1349	1174.33	293.914	1733	3438	2182	2451	883.757	3497	3036	3492	3341.67	264.727	0.083834	0.397909	-0.442963	-0.0274241	0.126672	0.728401	0.120589	0.0894667	0.930393	0.654042
RSc0731		putative thioesterase protein	2595	3981	3011	2428	1888	2780.6	782.552	1742	2620	1165	966	808	2304	1600.83	744.932	3151	3577	1278	2668.67	1223.04	650	1158	1309	1039	345.24	1851	3435	1276	2187.33	1118.11	1875	3219	4932	3342	1532.21	-0.503219	0.0123739	-0.777647	-0.395698	-0.0038048	0.11078	0.979241	0.0450745	0.312382	0.993962
RSc0732	tolQ	TOLQ-like transport transmembrane protein	5216	2679	2977	2459	1624	2991	1341.63	3761	3624	2061	1981	1933	1341	2450.17	996.539	3736	4132	2430	3432.67	890.623	754	1372	1472	1199.33	388.898	2880	4393	3123	3465.33	812.519	4641	4184	5784	4869.67	824.146	0.386461	0.305633	-0.629536	0.299285	0.480372	0.0870861	0.263015	0.0233389	0.275231	0.0731835
RSc0733	tolR	putative TOLR-related transport transmembrane protein	4313	2245	1482	1450	952	2088.4	1326.65	2985	2880	1183	1081	1107	1431	1777.83	903.519	3724	3670	3744	3712.67	38.2797	615	1149	1319	1027.67	367.349	3798	4147	2359	3434.67	947.758	4041	3352	5304	4232.33	989.966	0.359946	0.95044	-0.366536	0.721942	0.781816	0.232796	0.00869216	0.323995	0.0408695	0.0284566
RSc0734	tolA	TOLA-like transport transmembrane protein	4492	2155	1846	1719	1600	2362.4	1208.31	2619	2347	1123	1280	1109	1035	1585.5	705.031	2250	3029	2124	2467.67	490.194	906	2142	2031	1693	683.818	2010	2552	3042	2534.67	516.218	3839	2375	5604	3939.33	1616.84	0.0337787	0.200411	0.21754	0.265591	0.524001	0.93531	0.657443	0.629243	0.550163	0.207341
RSc0735	tolB	translocation protein TolB	10482	10598	11984	10832	7816	10342.4	1533.14	12908	10021	9294	9100	10014	6705	9673.67	1999.18	14263	11700	15192	13718.3	1808.59	7003	10098	12450	9850.33	2731.93	5361	13656	16877	11964.7	5941.38	10949	13174	18744	14289	4015.34	0.529917	0.689905	0.762287	0.389887	0.335984	0.0705697	0.0468436	0.0283073	0.273934	0.349634
RSc0736	pal	peptidoglycan-associated lipoprotein precursor	21972	26107	15414	12380	20408	19256.2	5424.03	28578	23692	14007	13523	14262	20898	19160	6238.24	30121	29381	47610	35704	10317.5	9487	16211	17208	14302	4199.6	20573	38374	21672	26873	9975.3	25609	36378	45492	35826.3	9952.97	0.470583	1.11565	0.299157	0.55867	0.703257	0.127838	0.0036966	0.435758	0.127838	0.0554411
RSc0737		hypothetical protein	6387	5635	3011	2713	4744	4498	1606.16	6219	5593	2441	2299	2475	7182	4368.17	2210.11	9745	8059	12960	10254.7	2489.93	1652	2192	2600	2148	475.529	4025	10052	3683	5920	3582.5	6584	9732	17364	11226.7	5543.25	0.217027	1.41984	-0.329242	0.403285	1.15087	0.613819	0.00401306	0.518896	0.4132	0.0170372
RSc0738		putative signal peptide protein	865	875	1075	789	672	855.2	147.262	673	956	780	759	897	558	770.5	145.119	733	1030	756	839.667	165.234	365	420	524	436.333	80.7486	580	1114	644	779.333	291.591	949	1123	1296	1122.67	173.5	0.461027	0.225902	-0.0888906	0.0418622	0.289631	0.02516	0.367741	0.748551	0.8855	0.237382
RSc0739		hypothetical protein	760	697	1054	949	896	871.2	143.87	462	668	678	730	668	657	643.833	92.7328	452	767	918	712.333	237.761	332	543	582	485.667	134.5	637	778	603	672.667	92.7919	753	766	1104	874.333	199.003	0.0823054	0.103162	0.159331	0.00420137	0.0491586	0.760937	0.750002	0.609936	0.991039	0.885624
RSc0740		hypothetical protein	944	880	1411	1514	344	1018.6	468.844	90	77	37	31	32	36	50.5	25.9904	92	61	72	75	15.7162	210	607	495	437.333	204.686	77	60	75	70.6667	9.29157	407	50	60	172.333	203.289	-3.70352	-3.58736	-0.444311	-3.68872	-3.02556	4.30416e-06	6.77336e-05	0.535988	5.24692e-05	0.000347282
RSc0741	che	chemotaxis response regulator transcription regulator protein	1509	1703	1403	1445	1952	1602.4	226.715	499	842	907	755	787	2151	990.167	585.53	584	1367	540	830.333	465.287	1061	1966	2326	1784.33	651.773	960	1949	838	1249	609.279	873	869	372	704.667	288.105	-0.510579	-0.682481	1.07888	-0.116298	-1.18475	0.0760585	0.0518868	0.0025199	0.766675	0.00182539
RSc0742	cheZ2	chemotaxis regulator CheZ	3492	4206	2002	2270	2120	2818	979.054	965	1643	1525	1335	1289	2088	1474.17	379.68	898	2131	1512	1513.67	616.502	1363	3039	3157	2519.67	1003.44	2305	3980	1432	2572.33	1294.87	3396	2117	588	2033.67	1405.85	-0.443041	-0.693006	0.599147	-0.0594661	-0.669199	0.290977	0.166819	0.219722	0.920259	0.18399
RSc0743	aroG2	phospho-2-dehydro-3-deoxyheptonate aldolase	7286	9745	6916	7068	6296	7462.2	1328.15	4377	9643	7447	6942	6346	11628	7730.5	2557.85	5695	12702	13734	10710.3	4373.95	2609	4146	5128	3961	1269.65	10573	20191	4150	11638	8073.36	10464	14537	14268	13089.7	2277.87	0.407368	0.765531	-0.0739373	0.734996	0.709382	0.205918	0.0431223	0.871053	0.0517086	0.0595061
RSc0744		putative DNA/RNA non-specific endonuclease protein	1659	79	181	86	80	417	695.635	84	258	168	201	194	135	173.333	59.7316	97	268	162	175.667	86.3153	26	50	65	47	19.6723	83	194	119	132	56.6304	2158	365	456	993	1009.95	0.567261	-0.354784	-1.76792	-0.799088	1.15677	0.586978	0.783009	0.137714	0.510562	0.270271
RSc0745		hypothetical protein	358	162	309	203	192	244.8	84.1528	153	195	225	170	176	81	166.667	48.6402	98	229	72	133	84.1487	65	130	129	108	37.2424	146	224	138	169.333	47.5114	379	184	120	227.667	134.909	0.181051	-0.706201	-0.386269	-0.353984	-0.278751	0.664141	0.131746	0.421784	0.461941	0.572908
RSc0746	tauD	putative alpha-ketoglutarate-dependent taurine dioxygenase oxidoreductase protein	533	272	336	205	264	322	126.758	241	222	157	158	151	108	172.833	49.4264	184	239	126	183	56.5066	100	150	164	138	33.6452	303	264	191	252.667	56.8536	554	269	552	458.333	163.971	-0.228769	-0.650255	-0.455601	-0.233036	0.287821	0.35741	0.0271927	0.119093	0.439175	0.324769
RSc0747		putative Nudix hydrolase protein	521	336	443	309	152	352.2	140.487	318	343	219	214	183	171	241.333	71.8461	272	408	144	274.667	132.02	112	217	231	186.667	65.041	397	404	625	475.333	129.662	557	362	528	482.333	105.216	0.132498	-0.275609	-0.249149	0.544726	0.190025	0.683755	0.457121	0.506916	0.116286	0.615464
RSc0748		hypothetical protein	741	760	978	582	488	709.8	187.718	692	831	412	413	368	315	505.167	206.508	650	896	738	761.333	124.649	229	352	432	337.667	102.256	673	1090	899	887.333	208.745	743	1062	1092	965.667	193.418	0.10996	0.213198	-0.389635	0.378463	0.196359	0.595592	0.365502	0.0928252	0.0955578	0.407615
RSc0749		ABC transporter ATP-binding protein	1158	1151	1590	1003	872	1154.8	270.39	1208	1302	827	620	683	522	860.333	322.716	730	1195	864	929.667	239.354	462	497	684	547.667	119.358	701	1181	1133	1005	264.363	947	1368	1608	1307.67	334.605	0.181777	-0.19148	-0.310558	-0.120866	-0.0533516	0.422027	0.490254	0.246723	0.675976	0.862958
RSc0750		hypothetical protein	4151	8476	6660	7536	6248	6614.2	1621.69	6446	4707	3557	2822	2814	6183	4421.5	1623.13	4745	3293	1494	3177.33	1628.58	2496	6714	5013	4741	2122.11	5497	4820	6468	5595	828.359	4114	3779	3576	3823	271.685	-0.23133	-0.832343	0.282595	0.0156848	-0.916847	0.597802	0.097164	0.58802	0.979308	0.0646958
RSc0751		hypothetical protein	5422	3132	3057	2432	1776	3163.8	1375.99	2719	1834	1931	1937	2079	1143	1940.5	504.519	1733	2666	2484	2294.33	494.573	1503	2197	2403	2034.33	471.535	2002	2511	3266	2593	635.977	5183	2412	4932	4175.67	1532.53	0.0235614	-0.291079	0.121254	-0.131992	0.155602	0.949692	0.445434	0.766783	0.748825	0.696648
RSc0752		hypothetical protein	4017	4727	3305	2486	2960	3499	884.68	2145	2420	2010	1867	1973	1629	2007.33	265.805	2103	4033	3906	3347.33	1079.49	1806	2521	3174	2500.33	684.234	1924	3993	3304	3073.67	1053.56	3749	3795	10860	6134.67	4092.32	-0.217516	0.0490373	0.263894	-0.115524	0.520671	0.502337	0.911243	0.491805	0.78202	0.155565
RSc0753		hypothetical protein	38705	49254	17193	12843	17440	27087	15970.3	24019	25173	6809	6309	6645	11718	13445.5	8871.72	28643	31491	17586	25906.7	7345.26	15117	27517	38116	26916.7	11511.2	19578	40429	27938	29315	10493.5	32161	29678	70848	44229	23086.1	-0.563085	-0.11924	0.477628	0.0032436	0.330737	0.207588	0.849591	0.385917	0.996611	0.571245
RSc0754		antioxidant oxidoreductase protein	15845	15546	8052	7284	10592	11463.8	4053.71	7312	7932	3881	3473	3984	8577	5859.83	2320.22	7047	6946	11286	8426.33	2477.06	4731	7816	10966	7837.67	3117.56	7931	9409	3837	7059	2886.53	12104	7929	8004	9345.67	2389.08	-0.629221	-0.214164	0.146592	-0.676997	-0.532678	0.0394918	0.596441	0.720278	0.0683976	0.152421
RSc0755		hypothetical protein	1597	444	239	253	200	546.6	594.73	227	326	177	189	168	54	190.167	88.3344	90	92	162	114.667	41.0041	105	293	333	243.667	121.743	303	78	238	206.333	115.794	1368	85	132	528.333	727.552	-0.350394	-1.8163	-0.180125	-1.18009	-0.725169	0.652081	0.0447605	0.85668	0.181118	0.41418
RSc0756	gcdH	glutaryl-CoA dehydrogenase oxidoreductase	1587	1433	2139	1252	1856	1653.4	350.343	1507	1306	1054	1402	1240	936	1240.83	213.961	557	786	900	747.667	174.684	697	912	1041	883.333	173.782	871	754	1140	921.667	197.925	1814	823	900	1179	551.272	0.189212	-0.825635	0.0121209	-0.549971	-0.560047	0.516767	0.0153429	0.976086	0.0985877	0.0938169
RSc0757		putative transcription regulator protein	469	309	540	286	232	367.2	130.846	245	391	279	321	290	108	272.333	94.4027	95	339	162	198.667	126.065	110	162	168	146.667	31.8957	125	193	222	180	49.7896	578	403	360	447	115.469	0.315211	-0.768835	-0.53256	-0.865259	0.13125	0.361685	0.0597301	0.191528	0.0342286	0.769753
RSc0758	kynA	putative tryptophan-2,3-dioxygenase	1054	832	793	774	672	825	141	761	1398	918	781	602	2007	1077.83	530.342	1651	1452	1566	1556.33	99.8516	333	512	573	472.667	124.741	2100	3196	1452	2249.33	881.538	1117	2606	1236	1653	827.464	0.59461	1.15698	-0.0365548	1.53403	0.822529	0.0260649	0.000698277	0.925227	3.69659e-05	0.0108127
RSc0759	kynU	Kynureninase protein	923	721	531	504	704	676.6	169.134	701	1196	752	639	525	1287	850	313.89	1449	1193	1656	1432.67	231.932	236	262	373	290.333	72.7622	1446	2680	1004	1710	868.629	1052	2000	1104	1385.33	532.952	0.669099	1.3571	-0.406341	1.4158	0.88009	0.0351382	0.000810769	0.301099	0.000527024	0.019966
RSc0760	kynB	putative peptidase protein	267	229	170	181	336	236.6	67.8034	212	365	197	182	158	648	293.667	188.43	377	387	918	560.667	309.5	73	106	109	96	19.975	678	721	304	567.667	229.352	298	501	720	506.333	211.051	0.417934	1.59407	-0.380036	1.5231	1.04211	0.315293	0.00195858	0.468122	0.00251073	0.0314201
RSc0761		transcription regulator protein	396	372	514	315	408	401	72.5948	286	328	274	251	229	432	300	72.8313	240	471	486	399	137.902	143	306	359	269.333	112.571	250	439	340	343	94.5357	388	412	444	414.667	28.0951	-0.0213672	0.202499	0.182825	-0.0466086	-0.0612274	0.935992	0.459989	0.511058	0.881573	0.842021
RSc0762		hypothetical protein	5631	9151	3413	5464	3192	5370.2	2395.12	3001	4583	2931	2239	2073	7398	3704.17	2015.76	2686	5806	20520	9670.67	9524.42	1642	7872	5456	4990	3141.03	8783	8280	3751	6938	2771.46	6422	6033	4704	5719.67	900.841	-0.333089	1.12739	0.473555	0.479201	-0.0963351	0.573447	0.097712	0.49189	0.486825	0.902994
RSc0763		putative monooxygenase oxidoreductase protein	7628	720	506	332	464	1930	3188.33	1463	1802	488	472	511	558	882.333	591.593	808	1208	558	858	327.872	157	331	281	256.333	89.5842	1112	1000	701	937.667	212.472	8733	1647	1320	3900	4188.69	0.318168	-0.510887	-1.58469	-0.420684	0.763072	0.678959	0.577493	0.0723686	0.649555	0.352702
RSc0764	msrA	methionine sulfoxide reductase A	7446	6345	7349	6367	6904	6882.2	522.078	10301	4841	4506	4107	4246	4311	5385.33	2421.56	7776	4945	4248	5656.33	1868.47	2759	5610	5986	4785	1764.61	5051	5745	8988	6594.67	2101.53	8121	4561	7548	6743.33	1911.55	0.1654	-0.056366	0.265096	0.172395	-0.196938	0.632471	0.902033	0.508874	0.681201	0.637298
RSc0765		hypothetical protein	4382	2699	2280	1999	1608	2593.6	1076.2	417	792	581	495	514	1080	646.5	247.613	1252	1259	1170	1227	49.4874	1036	1581	1978	1531.67	472.934	606	1235	1108	983	332.609	4299	1194	1632	2375	1680.56	-1.61722	-0.911068	-0.0351127	-1.2522	-0.407129	0.000166578	0.0436967	0.948092	0.00798505	0.377825
RSc0766	cfa2	putative cyclopropane-fatty-acyl-phospholipid synthase protein	5557	11457	5769	4434	8712	7185.8	2863.79	2945	2746	1127	941	897	2655	1885.17	989.916	5100	3217	3150	3822.33	1107	2607	3547	4755	3636.33	1076.78	2952	3748	2051	2917	849.041	3449	3326	3756	3510.33	221.464	-1.6383	-0.721475	-0.264182	-1.24627	-1.24769	0.000203712	0.126588	0.599702	0.0103431	0.0103481
RSc0767	pdxH1	pyridoxamine 5'-phosphate oxidase	808	807	181	150	472	483.6	321.253	701	993	141	126	178	567	451	359.437	825	1278	774	959	277.436	96	95	124	105	16.4621	844	1179	187	736.667	504.635	724	1249	1440	1137.67	370.756	0.148689	1.09317	-1.43686	0.401048	1.10666	0.80776	0.0839284	0.034566	0.553016	0.0846071
RSc0770		putative transmembrane dehydrogenase (small subunit) oxidoreductase protein	690	981	266	244	848	605.8	336.485	79	145	16	23	22	45	55	49.8197	52	103	18	57.6667	42.7824	247	234	278	253	22.6053	182	118	46	115.333	68.0392	297	87	168	184	105.91	-3.07411	-3.37746	-0.295047	-2.30632	-1.74972	9.34586e-06	4.63999e-05	0.667499	0.0012582	0.00914328
RSc0771		putative transmembrane dehydrogenase (large subunit) oxidoreductase protein	3090	3054	2083	1895	3008	2626	586.006	247	463	139	151	114	423	256.167	152.116	222	441	180	281	140.146	1256	1679	2036	1657	390.465	731	491	237	486.333	247.033	1303	442	804	849.667	432.313	-3.16412	-3.11032	0.132569	-2.36433	-1.80961	2.9461e-08	6.21581e-07	0.767754	1.06283e-05	0.000158123
RSc0772		putative oxidoreductase dehydrogenase (cytochrome C subunit) signal peptide protein	2193	1165	2794	2219	1312	1936.6	683.03	550	591	744	669	774	225	592.167	199.304	311	583	360	418	144.979	909	1984	1888	1593.67	594.878	478	491	1045	671.333	323.67	1414	568	540	840.667	496.719	-0.945121	-1.82492	0.680533	-1.20303	-1.17628	0.01377	0.00049135	0.124107	0.0108891	0.0128676
RSc0773		hypothetical protein	3238	3506	2700	2885	3192	3104.2	315.627	1357	1911	640	546	549	828	971.833	551.6	1876	1669	900	1481.67	514.261	1642	1993	2378	2004.33	368.131	1860	2290	1346	1832	472.622	1966	1749	1416	1710.33	277.031	-1.276	-0.924429	0.14556	-0.660277	-1.0583	5.27957e-05	0.00633506	0.679342	0.0421928	0.00228055
RSc0774		hypothetical protein	1125	589	1542	1189	744	1037.8	378.293	559	661	826	774	813	495	688	139.057	536	757	450	581	158.37	427	518	713	552.667	146.118	453	692	915	686.667	231.046	1034	710	600	781.333	225.622	0.0775972	-0.432048	0.0697244	-0.241749	-0.351219	0.838314	0.281727	0.880259	0.566261	0.389307
RSc0777		hypothetical protein	3799	2457	2096	2400	1440	2438.4	861.263	1631	2961	2613	2335	2198	900	2106.33	738.788	1337	3252	2052	2213.67	967.682	908	2620	3003	2177	1115.55	3074	4924	1963	3320.33	1495.79	4402	3787	2088	3425.67	1198.57	0.537655	0.0258937	0.538497	0.543459	0.336112	0.112491	0.958296	0.179952	0.173443	0.41768
RSc0778		hypothetical protein	765	556	858	753	592	704.8	126.77	685	580	441	424	479	315	487.333	129.294	446	712	774	644	174.253	238	354	445	345.667	103.751	642	551	644	612.333	53.1256	763	559	1500	940.667	495.02	0.0942238	0.140361	-0.170347	0.0441824	0.264573	0.704266	0.632551	0.558863	0.890698	0.336782
RSc0779		putative thioredoxin protein	1152	904	1646	1352	1288	1268.4	272.163	1210	703	723	674	733	387	738.333	265.162	800	843	684	775.667	82.2456	463	646	805	638	171.14	606	636	1201	814.333	335.199	1145	748	1932	1275	602.61	-0.11045	-0.330059	-0.0434035	-0.346324	-0.0834162	0.704721	0.311369	0.909356	0.286656	0.820388
RSc0780	fadD2	acyl-CoA synthetase	2433	2038	2430	1440	2296	2127.4	416.502	1568	2070	622	651	538	1341	1131.67	625.766	1229	1862	918	1336.33	481.066	738	913	1244	965	256.977	2218	1222	603	1347.67	814.801	1627	1152	1968	1582.33	409.83	-0.591127	-0.593517	-0.44079	-0.662529	-0.663425	0.0720555	0.138875	0.276809	0.100473	0.0978629
RSc0781		Ankyrin repeat-containing protein	2013	1996	1707	1611	1432	1751.8	250.979	1099	1181	684	628	652	765	834.833	242.261	1124	1274	720	1039.33	286.54	774	1317	1344	1145	321.579	1583	1544	1515	1547.33	34.1223	1588	1529	1752	1623	115.547	-0.572172	-0.594534	0.131942	-0.022117	-0.286684	0.00222553	0.00742716	0.563832	0.931919	0.183214
RSc0782		hypothetical protein	3159	4110	5586	4557	3048	4092	1049.88	2769	2486	2044	1614	1659	1431	2000.5	532.64	2019	2567	990	1858.67	800.632	2264	3572	3594	3143.33	761.604	2030	2550	3147	2575.67	558.942	2341	2874	2736	2650.33	276.634	-0.426809	-0.913026	0.440324	-0.463841	-0.749791	0.141855	0.0123825	0.20641	0.190262	0.0348263
RSc0784	fkpA	FKBP-type peptidyl-prolyl cis-trans isomerase	4144	2626	2064	1317	1704	2371	1102.11	2557	4188	2314	2140	2416	2772	2731.17	745.279	2051	4767	4014	3610.67	1402.2	1236	1973	2453	1887.33	613.006	3972	4751	2875	3866	942.481	4965	4807	4380	4717.33	302.632	0.779582	0.720069	0.352954	0.759617	0.756545	0.0049991	0.023198	0.27051	0.0163501	0.0167824
RSc0785		hypothetical protein	1384	2083	1069	539	624	1139.8	628.745	1023	3590	1167	1141	1313	2448	1780.33	1029.33	1320	4492	4518	3443.33	1838.91	507	371	604	494	117.043	2268	3445	647	2120	1404.86	1612	4651	5184	3815.67	1926.95	1.07544	1.62301	-0.387076	0.799698	1.42172	0.0319127	0.0067233	0.545911	0.16812	0.0154227
RSc0786		hypothetical protein	2104	2291	4033	4118	2488	3006.8	985.447	1112	1390	1308	1198	1120	1089	1202.83	121.807	1121	1436	630	1062.33	406.19	1160	2078	1940	1726	495.003	829	1211	1578	1206	374.525	1763	1076	1176	1338.33	371.155	-0.730684	-1.08082	0.199991	-0.936094	-1.10427	0.0222301	0.0076921	0.629697	0.0175447	0.00658632
RSc0787		hypothetical protein	922	541	1303	1094	656	903.2	311.807	353	437	436	416	445	261	391.333	72.1461	257	298	180	245	59.9083	354	717	746	605.667	218.432	217	316	576	369.667	185.419	875	355	240	490	338.342	-0.527813	-1.47529	0.381339	-0.93039	-0.849573	0.189869	0.00470572	0.441928	0.0578584	0.0851015
RSc0788		hypothetical protein	708	476	752	645	440	604.2	139.356	618	656	782	652	693	324	620.833	155.89	377	683	342	467.333	187.591	310	464	567	447	129.341	568	682	989	746.333	217.748	790	701	336	609	240.576	0.735365	-0.104917	0.424492	0.572905	-0.0184496	0.0200848	0.808795	0.259958	0.121391	0.967474
RSc0789		hypothetical protein	532	1098	572	398	608	641.6	267.221	464	1064	471	458	443	1305	700.833	382.431	645	1359	1422	1142	431.566	308	319	440	355.667	73.2416	1030	1465	611	1035.33	427.025	522	1512	1512	1182	571.577	0.342236	0.99317	0.028536	0.805623	0.644827	0.365304	0.0228941	0.958216	0.0624047	0.137958
RSc0790		signal peptide protein	1468	1622	1291	1203	1192	1355.2	185.625	1421	1988	1187	1086	1079	1845	1434.33	396.016	1339	2242	2340	1973.67	551.817	563	756	871	730	155.637	1882	2066	1298	1748.67	400.985	1750	2445	2568	2254.33	441.074	0.47738	0.739138	-0.0943644	0.512192	0.573473	0.0185287	0.00312603	0.727968	0.0324808	0.0174844
RSc0791	glnS	glutaminyl-tRNA synthetase	8728	8414	3765	3481	5288	5935.2	2504.79	8602	13058	4065	3714	3777	7974	6865	3739.11	8944	13911	9792	10882.3	2656.95	1542	2108	2903	2184.33	683.703	10540	14352	3986	9626	5243.09	9927	14861	17988	14258.7	4064.12	0.571396	0.974836	-0.741571	0.621169	1.05628	0.0809962	0.0139535	0.0661928	0.110504	0.00866359
RSc0792		hypothetical protein	121	37	156	99	24	87.4	55.967	58	78	80	79	94	36	70.8333	20.5759	57	104	0	53.6667	52.0801	43	93	78	71.3333	25.658	39	93	158	96.6667	59.5847	176	66	72	104.667	61.8493	0.629102	-0.332947	0.64394	0.453618	0.222199	0.494813	0.781273	0.549692	0.678699	0.849986
RSc0793		hypothetical protein	579	394	1126	751	424	654.8	299.297	416	627	600	603	665	477	564.667	96.3923	486	786	252	508	267.679	232	387	402	340.333	94.1187	519	798	691	669.333	140.756	664	572	864	700	149.292	0.428461	0.0325286	0.0302085	0.36102	0.103406	0.220764	0.949168	0.952163	0.394441	0.828081
RSc0794		hypothetical protein	680	432	1113	844	440	701.8	287.712	431	552	576	541	603	387	515	85.9651	430	628	486	514.667	102.065	204	271	359	278	77.7367	357	704	435	498.667	182.05	653	566	792	670.333	113.993	0.228571	-0.0720597	-0.375868	-0.174409	-0.0593054	0.437858	0.856131	0.278625	0.638527	0.882407
RSc0795		hypothetical protein	1366	1413	1584	1257	832	1290.4	282.043	816	1293	767	769	723	774	857	215.623	1025	1471	882	1126	307.215	599	758	1119	825.333	266.459	1650	1560	1139	1449.67	272.783	1317	1321	1440	1359.33	69.888	-0.0446521	-0.0268441	0.114059	0.31293	-0.0953447	0.830329	0.917951	0.625407	0.142774	0.687883
RSc0796		Acyl-CoA-transferase family III protein	2054	2230	2032	1760	1808	1976.8	192.752	1690	1925	1092	1077	1171	1179	1355.67	360.113	1987	1952	1638	1859	192.19	831	1052	1433	1105.33	304.523	1382	2555	1801	1912.67	594.419	1710	2247	1968	1975	268.568	-0.0265683	0.143893	-0.0413651	0.102415	-0.141878	0.909595	0.568455	0.882465	0.692116	0.576723
RSc0797	alaS	alanyl-tRNA synthetase	12097	12456	7403	6026	7248	9046	2999.56	11365	18447	8511	8580	8605	13392	11483.3	3942.04	10611	19704	15372	15229	4548.19	3049	3218	4639	3635.33	873.299	11403	22444	6372	13406.3	8221.15	16014	22321	21840	20058.3	3510.74	0.79464	0.885145	-0.541435	0.528795	0.940685	0.00415749	0.00630452	0.0931081	0.0921962	0.00399678
RSc0798		putative purine nucleoside permease protein	3400	4567	3843	4501	7624	4787	1657.84	270	250	147	156	127	189	189.833	58.2663	223	228	144	198.333	47.1204	2681	2623	3519	2941	501.402	290	326	156	257.333	89.5842	1427	245	432	701.333	635.363	-4.12915	-4.18536	0.333089	-3.88602	-2.85285	2.56121e-08	4.44089e-07	0.52253	9.02688e-07	2.03404e-05
RSc0799		putative purine nucleoside permease protein	3124	3035	4035	4811	5928	4186.6	1214.56	304	231	164	147	145	243	205.667	64.1301	231	254	180	221.667	37.8726	2073	2576	3629	2759.33	794.035	285	287	238	270	27.7308	1438	226	432	698.667	648.513	-3.87405	-3.79175	0.420774	-3.54618	-2.66801	2.56121e-08	5.90919e-07	0.379571	1.17372e-06	2.17416e-05
RSc0800		putative ferrisiderophore receptor signal peptide protein	462	151	993	428	456	498	305.53	73931	17738	10542	15970	14660	9333	23695.7	24818.2	51222	20809	28836	33622.3	15761.3	120	140	445	235	182.14	2947	5224	7253	5141.33	2154.19	4728	19715	13104	12515.7	7510.8	6.29643	6.40375	-0.383408	3.65376	4.85084	2.92741e-07	5.08015e-07	0.676975	0.000131793	1.03401e-05
RSc0801		putative lipoprotein transmembrane	756	113	338	195	280	336.4	249.574	62006	9815	7067	9953	9415	4212	17078	22120.2	27294	10371	19224	18963	8464.52	77	94	227	132.667	82.1361	4083	3540	8148	5257	2518.36	4980	10530	4920	6810	3221.75	6.25893	6.03767	-0.512568	4.3078	4.60126	1.05585e-07	3.24156e-07	0.542019	1.12738e-05	7.1252e-06
RSc0802		putative stomatin-like transmembrane protein	1124	717	549	692	832	782.8	215.682	261	207	78	87	78	90	133.5	79.8417	307	157	36	166.667	135.758	278	866	713	619	305.062	257	137	319	237.667	92.5275	2599	96	180	958.333	1421.48	-2.08094	-2.27034	0.573783	-1.30711	-0.468292	0.00555259	0.0144668	0.516525	0.14102	0.627499
RSc0803		hypothetical protein	1769	1807	1719	1806	1424	1705	161.135	915	589	257	274	225	162	403.667	291.362	520	434	504	486	45.7384	581	1864	1360	1268.33	646.393	481	384	990	618.333	325.506	1172	369	648	729.667	407.682	-1.53972	-1.66301	0.265297	-1.29968	-1.52164	0.00132757	0.00412304	0.645453	0.0201299	0.00764092
RSc0804		transcription regulator protein	569	738	1060	617	800	756.8	192.978	405	477	290	255	263	342	338.667	87.9106	226	501	252	326.333	151.823	195	391	459	348.333	137.074	468	471	301	413.333	97.2951	468	521	420	469.667	50.5206	-0.664215	-1.04232	-0.361924	-0.677098	-0.803453	0.00869513	0.00138426	0.231342	0.0258214	0.0094234
RSc0805		hypothetical protein	432	438	761	723	392	549.2	177.397	201	276	247	203	269	162	226.333	44.8092	182	223	108	171	58.2838	154	327	309	263.333	95.1122	238	239	258	245	11.2694	340	261	216	272.333	62.7721	-0.628189	-1.30291	-0.132337	-0.817601	-0.976452	0.0390741	0.00131599	0.747544	0.0278816	0.0104523
RSc0806		hypothetical protein	465	629	651	461	400	521.2	111.737	215	421	227	199	212	270	257.333	83.8061	273	528	162	321	187.662	227	291	357	291.667	65.0026	457	505	292	418	111.727	323	581	564	489.333	144.299	-0.55261	-0.598873	-0.0377058	-0.181916	-0.281566	0.042256	0.070248	0.924512	0.609194	0.4072
RSc0807		4-oxalocrotonate tautomerase	847	1290	678	514	864	838.6	289.67	899	936	425	364	432	1224	713.333	354.726	584	1287	1170	1013.67	376.673	384	436	639	486.333	134.745	1545	1626	514	1228.33	619.955	746	1446	1884	1358.67	574.005	0.0147785	0.391126	-0.0363188	0.582112	0.474112	0.974417	0.405796	0.948248	0.199273	0.305055
RSc0808	ltaA	low specificity L-threonine aldolase protein	2923	2791	3120	2634	3256	2944.8	249.132	2173	2330	1544	1492	1653	2106	1883	361.757	1922	2550	1656	2042.67	459.053	1043	1685	1901	1543	446.278	3273	3021	1974	2756	688.853	2978	2882	2724	2861.33	128.255	-0.181976	-0.25274	-0.0778838	0.134839	-0.10877	0.246808	0.180556	0.707773	0.493483	0.591375
RSc0809		hypothetical protein	988	718	1014	720	944	876.8	146.209	481	659	439	387	472	576	502.333	98.6502	582	941	594	705.667	203.893	361	570	631	520.667	141.599	799	925	720	814.667	103.394	913	789	804	835.333	67.6782	-0.338073	-0.0560227	0.0992861	0.1269	-0.148139	0.0252701	0.786135	0.613045	0.50586	0.431989
RSc0810		hypothetical protein	1952	1760	1993	1249	1040	1598.8	430.333	1242	2197	1249	1247	1318	2160	1568.83	473.219	1780	2742	1908	2143.33	522.396	479	771	1076	775.333	298.524	2184	3006	1609	2266.33	702.13	1461	3110	2112	2227.67	830.563	0.391406	0.554684	-0.352649	0.580218	0.256432	0.0846561	0.0381476	0.200368	0.0304502	0.357042
RSc0811	sorB	sulfite:cytochrome C oxidoreductase subunit B	2907	1133	1517	1660	1304	1704.2	701.811	148	174	116	96	95	108	122.833	31.6633	141	140	54	111.667	49.9433	1002	1678	2290	1656.67	644.265	176	144	208	176	32	1807	153	132	697.333	961.057	-3.17489	-3.69662	0.837881	-2.97414	-1.80986	1.15738e-05	3.79624e-05	0.192988	0.00026192	0.011257
RSc0814		hypothetical protein	5740	2988	1872	1846	1008	2690.8	1844.04	2548	1892	1494	1377	1391	639	1556.83	632.606	1976	1838	1872	1895.33	71.8981	1233	3274	3309	2605.33	1188.6	1255	1898	2423	1858.67	584.993	5768	2165	2448	3460.33	2003.5	0.0757092	-0.36477	0.638543	-0.359747	0.0327287	0.879016	0.489768	0.197385	0.502252	0.956839
RSc0815		hypothetical protein	8526	4754	9018	8658	9312	8053.6	1870.12	1820	527	491	407	426	351	670.333	566.649	839	411	576	608.667	215.862	6300	16586	13798	12228	5319.69	619	427	1719	921.667	697.152	4221	303	792	1772	2134.94	-3.08833	-3.4643	1.63904	-2.81132	-2.63729	6.17062e-05	0.000236466	0.0259248	0.0013374	0.00233349
RSc0816		hypothetical protein	258	4	14	17	8	60.2	110.69	2	1	15	8	13	0	6.5	6.47302	4	1	0	1.66667	2.08167	10	13	15	12.6667	2.51661	6	4	14	8	5.2915	101	3	0	34.6667	57.4659	-0.741874	-4.33532	-0.0767157	-1.37894	-1.19107	0.619618	0.0368257	0.975972	0.432808	0.432887
RSc0817	gst1	glutathione S-transferase protein	2730	2578	4536	2970	3048	3172.4	784.996	4853	4758	3409	3599	3528	4077	4037.33	637.59	2832	4935	4734	4167	1160.5	1470	2010	2986	2155.33	768.378	4427	4798	2418	3881	1280.5	4852	5187	3312	4450.33	999.954	0.864275	0.662605	0.280394	0.514043	0.43803	0.00140098	0.0275417	0.368085	0.0879258	0.147963
RSc0818		endoglucanase c-terminal domain harboring protein	1745	1168	1617	1548	1960	1607.6	291.528	270	181	164	145	149	99	168	56.9912	301	179	144	208	82.4197	1144	1432	1630	1402	244.385	146	175	244	188.333	50.3422	890	170	312	457.333	381.368	-2.63834	-2.63132	0.760659	-2.71811	-2.00939	3.33482e-07	5.2615e-06	0.0591549	3.76937e-06	8.08955e-05
RSc0820		putative transcription regulator protein	441	377	894	426	440	515.6	213.134	380	322	172	174	151	225	237.333	93.1744	449	353	252	351.333	98.5106	125	196	308	209.667	92.2623	285	299	182	255.333	63.8931	335	304	456	365	80.3181	-0.612206	-0.356064	-0.601049	-0.88562	-0.694055	0.0511928	0.365088	0.115191	0.0226293	0.0680902
RSc0821		putative NADPH nitroreductase protein	192	153	318	176	400	247.8	106.476	173	187	96	89	62	72	113.167	53.3345	211	233	0	148	128.643	81	103	178	120.667	50.856	82	115	62	86.3333	26.7644	149	145	252	182	60.6548	-0.470148	-0.418535	-0.127055	-1.22196	-0.444461	0.581653	0.697696	0.911067	0.21576	0.669391
RSc0822		hypothetical protein	88	60	47	30	88	62.6	25.5108	50	56	19	19	17	63	37.3333	21.2289	41	109	90	80	35.0856	21	27	32	26.6667	5.50757	22	46	25	31	13.0767	62	45	72	59.6667	13.6504	-0.466055	0.540553	-0.430165	-0.890941	-0.212175	0.269667	0.273907	0.414008	0.0789918	0.696152
RSc0830		hypothetical protein	170	66	352	323	104	203	128.705	870	814	2737	2558	2686	495	1693.33	1068.59	364	833	1188	795	413.312	134	219	283	212	74.7462	505	733	1839	1025.67	713.533	492	855	888	745	219.725	3.88167	2.58035	1.38659	2.86178	2.29496	1.73795e-06	0.000306991	0.0325979	0.000104384	0.000978626
RSc0833		hypothetical protein	15	10	34	20	32	22.2	10.4976	6	5	7	8	8	0	5.66667	3.01109	4	5	0	3	2.64575	7	8	16	10.3333	4.93288	3	12	9	8	4.58258	17	6	0	7.66667	8.62168	-1.11434	-2.25371	-0.00164756	-0.933742	-1.27695	0.147001	0.0341078	0.999329	0.327223	0.182623
RSc0834		hypothetical protein	29	6	32	26	32	25	10.9087	19	6	17	12	12	9	12.5	4.84768	14	5	0	6.33333	7.0946	9	12	26	15.6667	9.07377	7	17	19	14.3333	6.4291	42	14	0	18.6667	21.3854	-0.31054	-1.46767	0.425531	-0.168792	-0.329083	0.750838	0.208803	0.712682	0.894942	0.786346
RSc0836		hypothetical protein	108	27	71	54	32	58.4	32.8679	27	18	39	18	30	9	23.5	10.6348	27	25	0	17.3333	15.0444	23	36	35	31.3333	7.23418	16	12	28	18.6667	8.32666	83	20	24	42.3333	35.2751	-0.450879	-1.46804	0.0331002	-1.34564	-0.695857	0.551019	0.101301	0.973573	0.126344	0.425848
RSc0839		hypothetical protein	14	10	95	91	8	43.6	45.1697	15	13	55	39	63	9	32.3333	23.3124	12	15	0	9	7.93725	37	69	63	56.3333	17.0098	18	9	77	34.6667	36.9369	16	16	12	14.6667	2.3094	0.775037	-0.925075	2.16066	0.440363	-0.700986	0.472277	0.513251	0.0634005	0.731928	0.610416
RSc0844		putative dna modification methylase protein	11	8	177	100	8	60.8	75.9849	9	6	96	100	74	0	47.5	47.4795	2	7	0	3	3.60555	38	59	87	61.3333	24.5832	9	10	137	52	73.6139	13	10	36	19.6667	14.2244	0.910132	-2.49762	2.39387	0.426577	-0.634291	0.397625	0.119981	0.0450584	0.743031	0.652144
RSc0848		conserved hypothetical protein	14	30	5	15	32	19.2	11.4761	15	26	10	10	10	9	13.3333	6.56252	22	23	0	15	13	19	27	30	25.3333	5.68624	15	40	23	26	12.7671	25	16	0	13.6667	12.6623	0.160331	-0.0297655	1.61058	0.960915	-0.460081	0.874888	0.981525	0.108319	0.35508	0.692001
RSc0853		bacteriophage-like protein	82	53	142	114	16	81.4	49.5459	40	47	69	72	65	45	56.3333	13.8804	22	42	72	45.3333	25.1661	33	74	72	59.6667	23.1157	22	37	86	48.3333	33.4714	61	30	12	34.3333	24.7857	0.370073	-0.498523	0.547746	-0.440287	-1.06236	0.605366	0.543542	0.489876	0.595352	0.18398
RSc0857		bacteriophage-like protein	66	8	65	45	8	38.4	28.9879	12	12	16	20	15	9	14	3.84708	5	10	0	5	5	22	37	46	35	12.1244	11	14	43	22.6667	17.673	68	4	0	24	38.1576	-0.442298	-2.36187	0.95799	-0.274032	-0.932344	0.702221	0.0959158	0.429068	0.845807	0.474599
RSc0860		probable bacteriophage-related protein	12	6	162	79	8	53.4	67.9544	9	5	72	73	59	0	36.3333	35.1549	9	3	0	4	4.58258	33	78	87	66	28.931	6	6	112	41.3333	61.1991	11	10	12	11	1	0.718233	-1.9076	2.56492	0.16102	-1.03392	0.549057	0.254564	0.048192	0.916068	0.50586
RSc0867		putative hns-like transcription regulator protein	424	835	1506	985	632	876.4	410.579	468	769	1081	958	909	1044	871.5	226.209	792	990	1134	972	171.709	614	1724	2182	1506.67	806.276	589	871	2673	1377.67	1130.62	382	852	1032	755.333	335.609	0.524904	0.667908	1.6996	0.915877	-0.183332	0.161671	0.131041	0.000424351	0.0376213	0.712682
RSc0868	ripP1, popP2	Type III effector protein (acetyltransferase) PopP2	1084	671	599	354	520	645.6	271.945	504	580	335	292	283	972	494.333	263.281	1097	793	1260	1050	237.021	172	390	486	349.333	160.902	843	769	754	788.667	47.648	780	621	1560	987	502.56	-0.159292	0.815025	-0.279815	0.339963	0.30861	0.638527	0.0267144	0.478761	0.37076	0.42459
RSc0873		putative bacteriophage-related transmembrane protein	9	2	286	145	8	90	124.97	5	4	116	99	111	0	55.8333	58.1633	5	1	0	2	2.64575	68	147	168	127.667	52.7289	2	4	203	69.6667	115.474	9	1	0	3.33333	4.93288	0.798374	-3.10874	3.92081	0.233645	-2.48318	0.627316	0.2328	0.0278479	0.905636	0.303638
RSc0884		hypothetical protein	199	73	360	462	40	226.8	181.922	96	71	902	704	754	72	433.167	392.779	77	41	0	39.3333	38.527	129	241	326	232	98.8079	49	38	623	236.667	334.62	193	41	72	102	80.3181	1.95835	-1.35811	1.5901	0.520734	-0.631028	0.106117	0.358421	0.225946	0.724573	0.673464
RSc0885		hypothetical protein of unknown function duf1484	31	51	134	62	16	58.8	45.6366	11	58	56	36	61	81	50.5	24.0728	45	76	0	40.3333	38.2143	35	58	52	48.3333	11.9304	12	106	63	60.3333	47.0567	36	83	228	115.667	100.082	0.314368	0.0467328	0.823527	0.152793	0.764827	0.760514	0.970804	0.455292	0.902709	0.471517
RSc0886		hypothetical protein	832	178	392	403	168	394.6	269.1	355	476	448	542	437	477	455.833	61.4212	347	731	648	575.333	202.05	157	220	323	233.333	83.7994	257	727	270	418	267.681	865	677	456	666	204.722	0.91586	0.881757	0.121421	0.327896	0.701488	0.064393	0.125789	0.85906	0.607234	0.22515
RSc0888		activation/secretion protein	160	60	309	99	64	138.4	103.447	87	87	118	134	121	81	104.667	22.3129	99	111	0	70	60.918	41	78	116	78.3333	37.5011	109	111	148	122.667	21.9621	159	99	156	138	33.8083	0.422294	-0.543797	0.0230709	0.107817	-0.0602513	0.619798	0.603008	0.983807	0.92218	0.957234
RSc0889		hypothetical protein	262	169	239	130	120	184	63.9257	166	129	109	94	103	162	127.167	30.7858	119	171	144	144.667	26.0064	66	113	116	98.3333	28.0416	194	204	135	177.667	37.2872	257	184	144	195	57.2975	-0.0487708	-0.220855	-0.211459	0.00868268	-0.173117	0.870254	0.485993	0.50951	0.981184	0.593883
RSc0890		putative bacteriophage related protein	5	1	140	130	8	56.8	71.5171	3	11	60	43	71	0	31.3333	30.7549	0	1	0	0.333333	0.57735	84	126	170	126.667	43.0039	0	4	59	21	32.9697	3	2	0	1.66667	1.52753	0.789615	-5.30345	4.38429	-0.407578	-3.15151	0.547457	0.0434549	0.00331033	0.80561	0.138122
RSc0891		putative site-specific integrase/recombinase protein	75	15	177	168	24	91.8	77.2056	29	13	80	100	89	18	54.8333	39.0252	13	15	0	9.33333	8.14453	73	130	172	125	49.689	19	11	131	53.6667	67.092	66	7	36	36.3333	29.5014	0.260206	-1.99885	2.13786	-0.188073	-0.874634	0.816804	0.127186	0.0528357	0.887569	0.473791
RSc0892		putative phage-related protein	85	12	66	43	40	49.2	27.7074	15	6	27	22	23	54	24.5	16.2327	9	9	0	6	5.19615	30	39	65	44.6667	18.1751	7	8	49	21.3333	23.9653	62	0	72	44.6667	39.0043	-0.762944	-2.30177	1.02764	-0.817872	-0.37296	0.429112	0.0732975	0.351254	0.495599	0.758001
RSc0896		putative transmembrane protein	5553	7673	4700	3217	4176	5063.8	1686.6	3145	5239	1589	1563	1697	4365	2933	1588.97	4024	5578	4122	4574.67	870.293	2506	3457	4417	3460	955.504	5900	5580	2750	4743.33	1733.68	4539	6079	8628	6415.33	2065.14	-0.530025	-0.0703128	0.117542	-0.0904103	0.0801929	0.0524385	0.856173	0.751211	0.812662	0.834776
RSc0897		hydrolase protein	2105	2894	2537	1797	1520	2170.6	553.335	1315	2232	1305	1200	1309	2313	1612.33	513.773	1867	2894	1872	2211	591.501	1185	1330	1764	1426.33	301.281	1761	3392	1672	2275	968.373	2019	3122	3804	2981.67	900.737	-0.0447835	0.172331	0.194637	0.126774	0.249946	0.863553	0.539907	0.484297	0.661085	0.356086
RSc0898	ubiG	3-demethylubiquinone-9 3-methyltransferase	3594	3458	3496	2487	2520	3111	556.907	2526	3810	2188	1975	2177	3501	2696.17	770.089	3790	4006	1836	3210.67	1195.39	1140	1482	1849	1490.33	354.573	2702	4621	2580	3301	1144.78	3141	4206	4356	3901	662.439	0.200151	0.196331	-0.301453	0.170581	0.14217	0.344553	0.446021	0.230939	0.513565	0.594232
RSc0899		outer membrane lipoprotein transmembrane	24803	19418	22707	26712	18904	22508.8	3373.32	17766	6748	5385	5356	4796	2619	7111.67	5389.94	21992	7858	5526	11792	8910.08	11523	24451	21228	19067.3	6729.39	8114	10748	16984	11948.7	4555.26	14743	6449	15564	12252	5042.28	-1.09332	-0.781184	0.59578	-0.643971	-1.07416	0.0166798	0.158422	0.269996	0.246258	0.0518443
RSc0900		signal peptide protein	197129	176102	124615	117941	184456	160049	36252.5	226120	162694	117944	106336	106229	145476	144133	46085.5	188483	160956	166698	172046	14521.8	56614	103036	100691	86780.3	26151.1	165176	171118	128083	154792	23321	224325	141081	130068	165158	51535.2	0.343959	0.37323	-0.0749319	0.145031	-0.114429	0.189957	0.237031	0.838096	0.674	0.74663
RSc0901	gyrA	DNA gyrase subunit A	17863	14139	10766	10197	8792	12351.4	3653.68	16098	20019	12062	12003	11778	16416	14729.3	3345.34	18337	22121	21438	20632	2016.65	4259	5666	7492	5805.67	1621.02	14972	22073	10853	15966	5675.66	20275	18870	26988	22044.3	4338.59	0.742493	0.923228	-0.346803	0.446128	0.650101	0.00110029	0.00067581	0.176144	0.074195	0.0109458
RSc0902		signal peptide protein	26259	22743	6924	7015	14368	15461.8	8874.6	36209	25949	11797	11732	11260	23202	20024.8	10202	33498	30157	38736	34130.3	4324.31	4787	6548	8693	6676	1956.14	24619	36893	13536	25016	11683.6	32635	27129	32868	30877.3	3248.24	0.847966	1.40178	-0.454171	0.702126	0.825377	0.0354383	0.00482147	0.368628	0.139223	0.0834441
RSc0903	serC	phosphoserine aminotransferase	4035	2473	2583	1856	1480	2485.4	976.974	2772	4297	2974	3130	3204	2790	3194.5	567.539	3556	4382	2196	3378	1103.82	925	1182	1711	1272.67	400.767	2286	5333	2763	3460.67	1638.93	5353	4718	4908	4993	325.922	1.0055	0.582986	-0.218371	0.568771	0.819798	0.00064634	0.0629059	0.520253	0.0705477	0.0102479
RSc0904	pheA	bifunctional chorismate mutase/prephenate dehydratase	4168	3816	2731	1940	1568	2844.6	1135.33	4292	5794	3352	3388	3378	3969	4028.83	946.679	3933	6503	4140	4858.67	1427.79	1249	1428	1809	1495.33	286.008	3933	6548	3109	4530	1795.55	5852	6516	5184	5850.67	666.001	1.09793	0.852338	-0.207639	0.674191	0.785245	2.23559e-05	0.00132811	0.432474	0.00828183	0.00266048
RSc0905	hisC2	histidinol-phosphate aminotransferase	4154	3168	3781	3029	2232	3272.8	739.673	4321	4508	4299	4019	4060	3429	4106	377.649	3265	4705	3798	3922.67	728.05	1496	1893	2046	1811.67	283.877	4939	5222	3284	4481.67	1046.82	5189	4430	3864	4494.33	664.839	0.939309	0.473052	-0.0329827	0.605808	0.313592	3.07347e-05	0.0331363	0.902451	0.00764936	0.15939
RSc0906	tyrA	putative prephenate dehydrogenase oxidoreductase protein	1367	1325	1497	1046	928	1232.6	236.701	691	1661	1089	1083	1213	945	1113.67	321.896	827	1934	1224	1328.33	560.826	484	605	769	619.333	143.04	652	1678	980	1103.33	524.001	1383	1978	2460	1940.33	539.487	0.403422	0.266308	-0.144345	-0.0515102	0.498547	0.104797	0.381092	0.658856	0.884061	0.0878178
RSc0907	aroA	3-phosphoshikimate 1-carboxyvinyltransferase	2028	1903	2914	1549	1552	1989.2	558.818	2146	3791	2556	2493	2644	2952	2763.67	566.233	1967	4275	3798	3346.67	1218.4	903	761	1278	980.667	267.107	2493	3970	1789	2750.67	1113.1	2767	4419	4428	3871.33	956.391	0.990414	0.917292	-0.154901	0.602316	0.806459	0.00065808	0.00454784	0.658634	0.0543673	0.0111991
RSc0908	cmk	cytidylate kinase protein	3326	3619	4339	2732	1992	3201.6	889.808	3221	9600	6526	6611	6264	6453	6445.83	2020.65	3241	10064	5490	6265	3476.9	1454	1776	2561	1930.33	569.409	3639	11162	3883	6228	4274.71	4856	16897	5172	8975	6862.47	1.53057	1.03262	0.1149	0.94687	1.2241	0.000320539	0.0192856	0.823449	0.0313921	0.00714562
RSc0909	rpsA	30S ribosomal protein S1	34286	36060	22811	14384	19448	25397.8	9435.02	66564	160597	79601	79624	79990	98676	94175.3	34117	43524	116250	118224	92666	42569.7	9130	10708	15652	11830	3402.69	104715	127632	30757	87701.3	50628.9	66773	176992	61044	101603	65351.6	2.43034	2.04323	-0.326847	1.75929	1.70484	7.78955e-06	0.000196566	0.535868	0.000769701	0.0010338
RSc0910	ihfB	integration host factor subunit beta	8048	6068	6092	3550	4200	5591.6	1775.95	18107	31937	15855	16281	15525	9828	17922.2	7411.86	7053	21396	11196	13215	7381.58	2057	4728	5226	4003.67	1704.15	12315	22172	8111	14199.3	7217.41	15726	31359	5460	17515	13041.9	2.31875	1.25281	0.152889	1.30192	1.29863	2.78334e-06	0.0045199	0.752444	0.00332176	0.00372986
RSc0911		hypothetical protein	1137	1068	1016	617	688	905.2	235.98	810	1572	721	584	754	756	866.167	354.052	722	1237	1170	1043	280.005	237	322	399	319.333	81.0329	950	1069	484	834.333	309.177	905	1302	1332	1179.67	238.341	0.4481	0.301309	-0.806053	-0.0831843	0.127183	0.0502909	0.276979	0.00561141	0.791412	0.673118
RSc0912		hypothetical protein	2984	2110	3815	2529	1184	2524.4	980.472	2624	3227	2684	2569	2775	1629	2584.67	524.171	2565	3518	2106	2729.67	720.259	823	1451	1657	1310.33	434.43	2927	3341	2890	3052.67	250.388	3214	3153	2760	3042.33	246.403	0.768946	0.320555	-0.176743	0.449756	0.140227	0.00414049	0.296757	0.592127	0.134111	0.674
RSc0913	ugd	UDP-glucose 6-dehydrogenase	5508	5376	8048	5538	4544	5802.8	1319.53	6334	7724	5645	5847	6010	8865	6737.5	1278.91	6976	9760	9468	8734.67	1530.03	2806	4325	5482	4204.33	1342.07	7683	9498	7394	8191.67	1140.51	6692	10200	14568	10486.7	3945.82	0.658457	0.841998	0.357715	0.712514	0.720742	0.00127488	0.000600779	0.114184	0.00263606	0.00241172
RSc0914	rfaE	ADP-heptose synthase protein	5239	5700	6042	5034	4752	5353.4	517.467	5197	5516	3836	3902	3960	6183	4765.67	1001.72	7035	6725	7254	7004.67	265.801	2745	4075	4944	3921.33	1107.52	8300	7078	6338	7238.67	990.819	5821	7303	12636	8586.67	3584.26	0.246101	0.647809	0.361687	0.64241	0.538083	0.257399	0.0123709	0.157649	0.0130456	0.0352932
RSc0915	rfaD	ADP-L-glycero-D-manno-heptose-6-epimeraseprotein	5788	5348	6498	5377	5016	5605.4	569.186	7441	5965	4608	4409	4352	5283	5343	1198.9	9397	7081	7416	7964.67	1251.69	3084	4266	5140	4163.33	1031.84	7605	7811	7121	7512.33	354.211	6666	7838	10056	8186.67	1721.69	0.431058	0.760569	0.383483	0.615614	0.42425	0.0308956	0.00231005	0.106071	0.0107675	0.073268
RSc0916		putative ComEA-related signal peptide protein	783	471	1052	785	656	749.4	212.246	724	501	472	395	470	648	535	124.451	746	737	666	716.333	43.8216	308	510	530	449.333	122.806	411	828	643	627.333	208.941	884	709	948	847	123.721	-0.00971248	0.250705	0.153907	0.0123707	0.115286	0.976287	0.449201	0.660676	0.97467	0.747497
RSc0917	cysM	cysteine synthase B	2648	1721	3000	2306	1904	2315.8	524.869	2557	2183	1900	1740	1727	2448	2092.5	359.231	2550	2714	1962	2408.67	395.42	977	1288	1807	1357.33	419.321	1752	2887	2267	2302	568.309	2492	2522	3144	2719.33	368.078	0.335144	0.323344	0.0550152	0.206552	0.133893	0.0895426	0.172956	0.843097	0.40109	0.603113
RSc0918	mltB	putative membrane-bound lytic murein transglycosylase B protein	3383	3065	2693	1842	2376	2671.8	599.359	1311	2677	1240	1151	1358	1719	1576	573.397	1629	2985	2142	2252	684.66	1068	947	1428	1147.67	250.201	3560	3162	1143	2621.67	1295.93	2522	2990	3900	3137.33	700.715	-0.304481	-0.104108	-0.419318	0.0396076	0.0478061	0.301092	0.792975	0.236848	0.925202	0.908405
RSc0919		Probable Histone deacetylase	2007	1507	3562	2171	1880	2225.4	786.218	1519	1497	1322	1205	1358	1251	1358.67	127.588	1096	1415	954	1155	236.095	1058	1697	2135	1630	541.617	2066	1203	1973	1747.33	473.694	1821	1454	1416	1563.67	223.666	-0.131319	-0.620569	0.425396	-0.0702024	-0.533986	0.630979	0.0426838	0.154859	0.842021	0.0797103
RSc0920		ABC transporter ATP-binding protein	1069	548	961	638	416	726.4	277.669	827	1352	1418	1520	1371	936	1237.33	283.807	831	2061	1854	1582	658.569	238	361	489	362.667	125.508	1295	2436	1061	1597.33	735.67	1671	2316	2148	2045	334.609	1.44303	1.31553	-0.213873	1.28617	1.3792	0.000233436	0.00187156	0.632082	0.00226999	0.00122083
RSc0921		transmembrane ABC transporter protein	634	469	714	458	232	501.4	185.938	778	918	1195	1027	948	756	937	163.21	850	1568	1512	1310	399.354	162	277	345	261.333	92.5005	941	1539	725	1068.33	421.674	1076	1589	1392	1352.33	258.79	1.60877	1.54972	-0.20526	1.20556	1.27227	2.24324e-05	0.000132732	0.606893	0.00152488	0.000942688
RSc0922		NLPA lipoprotein-related, probable solute-binding protein	2459	1700	2113	1127	1024	1684.6	618.621	3695	3456	3168	3218	2796	2664	3166.17	388.729	4302	5169	3762	4411	709.805	630	1059	1403	1030.67	387.278	3692	6904	2915	4503.67	2114.74	4537	5249	3552	4446	852.152	1.5749	1.51422	-0.0356951	1.44309	1.17507	1.77651e-06	1.27692e-05	0.918745	2.30197e-05	0.000215448
RSc0923	etfB	electron transfer flavoprotein subunit beta	18398	18191	11189	10339	14352	14493.8	3778.76	17368	20165	8708	8790	8742	20664	14072.8	5941.78	19123	26707	46620	30816.7	14201.7	5021	7250	9288	7186.33	2134.21	25979	20130	8873	18327.3	8694.31	16496	19617	24552	20221.7	4061.9	0.265024	1.33617	-0.276662	0.401667	0.303946	0.476558	0.00283542	0.547815	0.357799	0.49961
RSc0924	etfA	electron transfer flavoprotein subunit alpha	15533	14321	10036	9724	10984	12119.6	2639.48	17442	19397	8611	9220	9121	13248	12839.8	4672.45	14409	22570	22266	19748.3	4626.5	4888	6248	9061	6732.33	2128.24	19495	16492	9118	15035	5339.73	14968	16954	16872	16264.7	1123.69	0.525158	0.904387	-0.0943243	0.400701	0.251787	0.0288913	0.00258328	0.774667	0.162414	0.397848
RSc0925		putative acyl-CoA dehydrogenase oxidoreductase protein	6040	4079	4533	4325	5264	4848.2	799.693	4348	4502	2188	2376	2144	4293	3308.5	1179.44	4005	7128	4626	5253	1653.22	1452	1669	2482	1867.67	542.979	4857	3711	1753	3440.33	1569.6	4868	3873	5280	4673.67	723.351	-0.175488	0.365022	-0.534448	-0.342238	-0.148591	0.483662	0.202977	0.064974	0.24197	0.636319
RSc0926	dadA	D-amino acid dehydrogenase small subunit	11757	8242	5805	10929	4464	8239.4	3153.86	15162	5971	5167	4614	3926	2871	6285.17	4475.76	8857	6264	4950	6690.33	1988.09	3282	5180	4250	4237.33	949.063	5482	7006	10637	7708.33	2648.29	10967	6262	10368	9199	2561.09	0.234152	-0.108676	-0.136253	0.171009	-0.0148862	0.568464	0.838947	0.794683	0.741869	0.979128
RSc0927	lrp	leucine-responsive regulatory DNA-binding transcription regulator protein	296	216	551	233	192	297.6	146.797	494	432	325	275	278	279	347.167	93.6876	399	424	180	334.333	134.24	113	160	254	175.667	71.7937	308	366	355	343	30.8058	397	440	312	383	65.1383	0.8336	0.314595	-0.081475	0.312787	0.179416	0.0160235	0.463222	0.866733	0.460336	0.690625
RSc0928		hypothetical protein	1062	434	480	216	344	507.2	326.088	280	710	310	238	300	306	357.333	174.79	326	796	126	416	343.948	119	204	296	206.333	88.5231	762	800	437	666.333	199.515	828	979	768	858.333	108.721	0.149727	-0.368942	-0.637853	0.399794	0.500779	0.742459	0.472993	0.197327	0.417438	0.300507
RSc0929		hypothetical protein	1609	1405	1756	1407	608	1357	443.99	1126	1286	749	645	725	675	867.667	269.398	1174	1456	1098	1242.67	188.62	529	618	828	658.333	153.526	1025	1499	1055	1193	265.428	1217	1208	3168	1864.33	1129.02	-0.00420209	0.0165355	-0.303791	-0.0994071	0.187459	0.990751	0.967022	0.379409	0.793394	0.602806
RSc0930		hypothetical protein	2816	4605	2409	2424	1312	2713.2	1196.77	2890	2379	583	579	644	630	1284.17	1058.68	3438	2180	1530	2382.67	970.011	1515	1917	2491	1974.33	490.519	2752	3016	2753	2840.33	152.133	1937	2247	5856	3346.67	2178.67	-0.598896	-0.203356	0.0902827	0.00148658	-0.072581	0.224216	0.759916	0.897021	0.998325	0.920133
RSc0931		signal peptide protein	1663	2843	1702	756	1144	1621.6	786.982	770	684	257	184	201	549	440.833	259.407	1120	764	180	688	474.586	293	444	492	409.667	103.848	1566	903	641	1036.67	476.767	835	707	1788	1110	590.643	-1.58363	-1.39661	-1.483	-0.803358	-0.921931	0.00220695	0.022289	0.0152445	0.175861	0.121623
RSc0932		probable membrane-bound dehydrogenase oxidoreductase protein	1622	1269	1242	1066	1200	1279.8	206.594	957	727	337	319	307	522	528.167	265.586	927	832	522	760.333	211.798	504	574	777	618.333	141.797	840	854	510	734.667	194.693	1301	693	924	972.667	306.908	-0.884967	-0.639655	-0.318788	-0.737449	-0.652704	0.000394999	0.0208939	0.249237	0.00890474	0.0186505
RSc0933	rpsP	30S ribosomal protein S16	4985	1898	2932	2341	1368	2704.8	1398.32	2546	2893	4524	4257	3721	1818	3293.17	1050.85	1770	3151	1530	2150.33	874.872	1115	2140	2834	2029.67	864.795	1204	2857	3182	2414.33	1060.7	5547	3096	3396	4013	1336.92	1.09724	-0.0840334	0.375369	0.0911893	0.440701	0.0131354	0.890155	0.478588	0.880526	0.395195
RSc0934	rimM	16S rRNA-processing protein	4979	4614	5466	3999	2480	4307.6	1153.46	2545	5954	5976	5726	5280	3735	4869.33	1413.72	2143	6162	2664	3656.33	2185.55	1476	2470	3319	2421.67	922.45	1786	4804	4012	3534	1564.75	5225	6405	9132	6920.67	2003.9	0.807145	-0.110094	-0.0638156	-0.165504	0.524216	0.0210718	0.816411	0.895532	0.716696	0.195705
RSc0935	trmD	tRNA (guanine-N(1)-)-methyltransferase	5527	11825	8742	5412	4816	7264.4	2976.03	6988	18049	14392	12633	12066	20043	14028.5	4644.1	7616	22655	9450	13240.3	8204.75	3726	4730	5806	4754	1040.21	4927	21477	8983	11795.7	8626.06	7270	31096	11796	16720.7	12653.4	1.40909	0.933038	0.311607	0.65811	0.896789	0.000701627	0.034132	0.510916	0.136131	0.0423056
RSc0936	rplS	50S ribosomal protein L19	10779	16988	10681	7273	5264	10197	4460.24	13817	36002	26938	24233	21952	25461	24733.8	7204.52	11569	39421	12546	21178.7	15805.9	5192	8149	8277	7206	1745.35	19589	36813	13905	23435.7	11928.6	18950	55379	9960	28096.3	24051.3	1.92709	0.986855	0.26668	1.1949	1.07007	7.57434e-05	0.0370329	0.607873	0.0128009	0.0256665
RSc0937		Probable Nudix hydrolase	682	775	871	421	248	599.4	258.231	511	1271	972	899	1024	1026	950.5	249.037	344	1168	882	798	418.373	248	262	386	298.667	75.9561	646	1268	654	856	356.825	947	1669	924	1180	423.643	1.31152	0.445212	-0.215081	0.550957	0.753407	0.0017486	0.33328	0.669922	0.22183	0.0908126
RSc0938	cobD	adenosylcobinamide-phosphate synthase	5320	2964	6256	5320	2792	4530.4	1557.26	4384	3198	4257	3771	4107	1989	3617.67	904.173	3173	3690	3006	3289.67	356.612	1768	3526	3066	2786.67	911.68	4040	3434	4876	4116.67	724.051	5566	3576	2544	3895.33	1536.1	0.40429	-0.1268	0.22614	0.161611	-0.241544	0.184184	0.756385	0.559918	0.683197	0.534948
RSc0939		hypothetical protein	3202	2289	1527	1154	1256	1885.6	859.632	1819	1578	871	722	788	1098	1146	452.862	1489	1190	360	1013	584.942	770	1601	1515	1295.33	456.98	1336	1440	1615	1463.67	140.998	3145	1387	1140	1890.67	1093.28	-0.189389	-0.938833	0.12954	-0.214331	-0.377925	0.580174	0.017411	0.762758	0.608142	0.336937
RSc0940		probable gtpase protein	3118	2430	3112	2349	1344	2470.6	727.355	1934	2569	1830	1556	1792	1845	1921	341.759	1644	2449	1242	1778.33	614.611	1190	2104	2391	1895	627.185	2082	2393	2415	2296.67	186.232	2951	2604	4356	3303.67	927.716	0.219849	-0.324388	0.338769	0.0326678	0.214544	0.336765	0.229916	0.201274	0.919094	0.435047
RSc0941		Probable CAAX prenyl protease 1	3937	4007	3944	3086	1728	3340.4	978.414	1552	4449	2156	1894	2151	3870	2678.67	1182.37	1951	4175	2718	2948	1129.7	1140	1723	2044	1635.67	458.284	3654	5047	2191	3630.67	1428.14	3605	5488	9156	6083	2822.93	0.0619085	-0.0904916	-0.3	0.189712	0.619513	0.856166	0.820921	0.405008	0.610806	0.0689614
RSc0942	orn	oligoribonuclease	2717	1362	1567	1102	880	1525.6	714.869	4226	4045	2228	1967	2168	1188	2637	1220.09	2634	2778	1962	2458	435.541	531	844	1185	853.333	327.1	1853	2695	2519	2355.67	444.128	3168	3285	2160	2871	618.517	1.48208	0.784392	-0.180391	0.72447	0.663129	3.6415e-06	0.00763673	0.567368	0.0132763	0.0219618
RSc0943	mogA	molybdenum cofactor biosynthesis protein	2223	1309	2056	1627	936	1630.2	528.633	1256	1619	1480	1436	1400	1152	1390.5	165.744	957	1819	828	1201.33	538.79	673	1174	1336	1061	345.643	1512	1831	1833	1725.33	184.755	2465	2006	1848	2106.33	320.503	0.415372	-0.240644	0.172034	0.288524	0.250216	0.0970075	0.442335	0.592297	0.342116	0.416039
RSc0944		hypothetical protein	1547	1929	1152	789	1056	1294.6	446.952	1291	2289	966	977	1023	1296	1307	504.091	1240	2403	2304	1982.33	644.782	587	790	1043	806.667	228.456	1573	2297	1217	1695.67	550.35	1578	2765	2976	2439.67	753.646	0.506648	0.720344	0.0310126	0.425563	0.661949	0.0469135	0.0183462	0.933353	0.160066	0.0289756
RSc0945	pmbA	putative PMBA protein (tlde protein)	7493	5717	5795	4874	3272	5430.2	1536.04	5907	6424	4549	4553	4817	4653	5150.5	808.904	5212	6886	5418	5838.67	912.847	2047	3289	3931	3089	957.791	6406	7491	4916	6271	1292.8	8644	6914	7092	7550	951.603	0.51458	0.28112	-0.0746096	0.325033	0.288162	0.00439572	0.173512	0.749862	0.11303	0.162123
RSc0946	folA	dihydrofolate reductase oxidoreductase protein	702	714	964	654	736	754	121.169	614	1012	602	623	650	1017	753	203.179	909	1248	666	941	292.317	389	388	572	449.667	105.945	1161	1329	748	1079.33	298.986	788	1281	1368	1145.67	312.788	0.39025	0.575314	0.148758	0.728609	0.509829	0.0940418	0.0382638	0.626974	0.00995714	0.0654007
RSc0947	thyA	thymidylate synthase	2005	2056	2595	1705	2240	2120.2	327.708	1763	2560	1523	1535	1661	2421	1910.5	459.918	2807	2975	1566	2449.33	769.587	829	867	1197	964.333	202.389	2942	3243	1524	2569.67	917.995	2031	2972	2904	2635.67	524.759	0.266095	0.454796	-0.263991	0.450698	0.222269	0.266171	0.105866	0.370785	0.108798	0.450406
RSc0948		Pyridoxal phosphate-dependent enzyme, beta subunit	3097	1106	241	294	240	995.6	1230.92	354	360	374	270	293	225	312.667	59.3352	255	254	162	223.667	53.4072	512	973	1029	838	283.709	142	463	345	316.667	162.365	2056	242	1008	1102	910.646	-0.360228	-1.91888	0.62257	-1.279	-0.140589	0.672264	0.0425308	0.503323	0.17489	0.89471
RSc0949		hypothetical protein	961	201	476	181	120	387.8	348.466	630	480	586	592	533	198	503.167	158.362	228	347	360	311.667	72.7484	90	167	159	138.667	42.336	316	347	545	402.667	124.235	880	397	84	453.667	401.014	1.51344	-0.0276762	-0.628705	0.326145	0.00284579	0.0168426	0.974845	0.410084	0.676975	0.997572
RSc0950		hypothetical protein	1830	2009	1800	1703	1688	1806	128.796	176	309	173	188	171	216	205.5	53.377	204	296	72	190.667	112.594	1105	1234	1698	1345.67	311.872	305	299	244	282.667	33.6204	865	285	156	435.333	377.651	-2.66165	-3.10741	0.423386	-2.46136	-2.29532	9.52103e-07	3.00499e-06	0.355249	2.84452e-05	6.37025e-05
RSc0951		hypothetical protein	5077	4506	4342	4441	3840	4441.2	441.51	3087	3823	2721	2393	2528	1251	2633.83	849.53	2007	3013	3690	2903.33	846.843	1350	3041	2755	2382	905.106	2696	3637	3518	3283.67	512.401	4547	3247	2400	3398	1081.44	-0.108964	-0.360493	-0.113986	-0.224167	-0.498138	0.677375	0.216629	0.721576	0.456794	0.0847085
RSc0952		putative ATP-dependent RNA helicase protein	3092	1853	2327	310	1752	1866.8	1018.56	1475	9129	7616	8406	7979	5283	6648	2848.78	1335	7602	4248	4395	3136.08	308	236	353	299	59.0169	1608	2131	1727	1822	274.137	3717	10037	7224	6992.67	3166.34	2.76384	1.30511	-1.73712	0.125204	1.73891	0.000702843	0.0944568	0.0387994	0.893545	0.0261656
RSc0953		hypothetical protein	1630	1673	1691	2027	1160	1636.2	309.793	1014	308	362	325	293	261	427.167	289.438	573	305	144	340.667	216.713	376	1514	1107	999	576.636	447	266	567	426.667	151.527	1121	234	288	547.667	497.255	-1.44413	-2.19693	0.0900871	-1.71158	-1.99165	0.00750837	0.00196975	0.903256	0.0105435	0.00411574
RSc0971		hypothetical conserved protein	6276	17447	10695	10525	4160	9820.6	5099.74	2123	2181	1253	921	924	1944	1557.67	592.807	2607	1755	954	1772	826.631	3011	7567	7506	6028	2612.98	3315	2877	2282	2824.67	518.485	3073	1777	1128	1992.67	990.273	-2.20788	-2.39455	-0.100781	-1.74878	-2.62352	3.65276e-05	0.000190879	0.869643	0.00247367	7.78501e-05
RSc0972		hypothetical protein	2917	2043	1874	1517	1224	1915	643.808	529	763	613	631	593	468	599.5	100.211	507	793	792	697.333	164.834	606	1379	1304	1096.33	426.294	839	976	1120	978.333	140.515	2293	1034	672	1333	850.859	-1.02334	-1.26129	-0.0719782	-0.791835	-0.739631	0.00369225	0.00353732	0.879016	0.0514603	0.068043
RSc0973		amino-acid-binding periplasmic (PBP) ABC transporter protein	2287	2927	604	615	2040	1694.6	1042.11	3530	4004	855	820	827	9180	3202.67	3265.28	8755	5381	5328	6488	1963.46	352	622	723	565.667	191.808	5090	5875	1366	4110.33	2408.85	3317	4466	4764	4182.33	764.07	0.663466	2.19596	-0.7843	1.2174	1.22281	0.197021	0.000874221	0.218134	0.0423114	0.0450934
RSc0974		hypothetical protein	1162	2557	1978	1534	1872	1820.6	520.959	509	459	261	174	236	576	369.167	166.088	609	399	288	432	163.025	1049	784	1190	1007.67	206.132	355	466	247	356	109.503	710	399	312	473.667	209.242	-2.08547	-1.96239	-0.0957719	-2.31644	-2.23039	1.82035e-05	0.000370746	0.862152	7.18554e-05	0.000108054
RSc0975		ABC transporter ATP-binding protein	1594	1180	2238	1470	1400	1576.4	399.248	1172	1768	1629	1633	1626	1629	1576.17	205.644	1134	2166	990	1430	641.448	635	797	975	802.333	170.063	1027	1998	1278	1434.33	504.024	2122	2332	2040	2164.67	150.603	0.527961	0.137826	-0.0496931	0.105149	0.42851	0.0320654	0.670667	0.887892	0.750708	0.142279
RSc0976	parE	DNA topoisomerase IV subunit B	4915	3296	4976	3618	3240	4009	867.257	4200	5876	4601	4538	4586	4617	4736.33	579.825	4132	7269	5490	5630.33	1573.2	1398	2448	2823	2223	738.664	3961	6704	4365	5010	1480.89	5940	6691	6264	6298.33	376.675	0.780928	0.714832	-0.0526922	0.502078	0.547077	0.000438683	0.0038985	0.852647	0.0355053	0.0225475
RSc0977		putative Lytic transglycosylase-like protein	953	633	1362	907	544	879.8	321.048	688	1016	986	906	962	729	881.167	139.132	558	1387	612	852.333	463.821	411	698	707	605.333	168.358	696	1210	1094	1000	269.585	1145	1462	1176	1261	174.76	0.63409	0.172417	0.321926	0.402076	0.457004	0.0351865	0.661011	0.380999	0.262597	0.20032
RSc0978	parC	DNA topoisomerase IV subunit A	3867	2739	4047	2519	3912	3416.8	726.38	3759	5779	3641	3679	3628	4320	4134.33	847.037	2737	6185	4464	4462	1724	1571	2044	2483	2032.67	456.106	6138	6443	3131	5237.33	1830.5	5486	7744	4560	5930	1637.78	0.779907	0.62955	0.121909	0.814654	0.721993	0.00265629	0.0315156	0.709509	0.00670332	0.0149359
RSc0979		probable transmembrane protein	597	376	1101	758	480	662.4	283.32	404	852	1166	1070	1089	405	831	346.455	229	783	468	493.333	277.867	320	597	649	522	176.859	735	773	833	780.333	49.4099	933	1027	444	801.333	313.009	1.03502	-0.0673145	0.647728	0.63369	0.437666	0.0184	0.914277	0.207474	0.215141	0.414856
RSc0980		Chromate transporter protein	433	283	785	524	200	445	228.174	263	572	763	663	707	297	544.167	214.217	174	579	324	359	204.756	172	306	346	274.667	91.1336	616	570	408	531.333	109.258	559	734	396	563	169.035	1.07121	-0.0273104	0.219005	0.594416	0.394656	0.0226021	0.967025	0.717359	0.27694	0.49189
RSc0981	lldP	putative L-lactate permease transmembrane protein	11881	18034	16301	16960	25576	17750.4	4962.25	10689	8138	4407	4171	3676	8136	6536.17	2852.34	9985	7043	4230	7086	2877.74	4894	8061	8784	7246.33	2069.01	11875	7345	6072	8430.67	3050.03	9011	5938	8352	7767	1617.87	-1.05668	-1.02623	-0.39869	-0.819509	-1.2402	0.0067853	0.0279769	0.397093	0.0750262	0.00928437
RSc0982		Putative integral membrane sensory domain containing protein	1793	2156	2925	3779	1792	2489	856.637	794	866	759	636	661	630	724.333	96.7857	1241	981	684	968.667	278.705	1463	1806	1802	1690.33	196.887	852	1032	1412	1098.67	285.89	1220	833	1428	1160.33	301.954	-1.1649	-0.92956	0.48033	-0.815081	-1.08934	0.000412772	0.0125629	0.175621	0.0254066	0.00422701
RSc0983		putative Phytanoyl-CoA dioxygenase	2375	1522	3013	4975	696	2516.2	1628.96	771	1025	875	763	851	405	781.667	207.398	683	894	252	609.667	327.222	866	2103	1164	1377.67	645.587	632	995	1390	1005.67	379.113	1937	1046	960	1314.33	540.957	-0.680813	-1.52796	0.270151	-0.795634	-0.766975	0.184185	0.0155755	0.677852	0.188862	0.206984
RSc0984	gstE	gst-related protein	4054	3320	2300	1844	2176	2738.8	918.899	2542	3509	1956	1760	1936	1827	2255	674.427	1699	3103	1476	2092.67	882.05	1427	2152	2248	1942.33	448.866	1856	3040	2186	2360.67	611.02	3755	3247	3804	3602	308.414	0.29378	-0.307472	0.228678	-0.119568	0.18346	0.144164	0.208016	0.354382	0.652381	0.46632
RSc0985		aminotransferase protein	9034	11576	5014	3492	5760	6975.2	3273.44	4945	10111	3782	3536	3628	10593	6099.17	3336.68	5955	11255	8496	8568.67	2650.75	2365	2684	3842	2963.67	777.202	8561	10821	2807	7396.33	4132	8433	11713	22560	14235.3	7393.56	0.0699816	0.373217	-0.514777	0.0377141	0.798903	0.880731	0.444114	0.289576	0.947651	0.0891926
RSc0986		hypothetical protein	5454	5570	4828	3137	4216	4641	1000.2	3292	4018	2379	2299	2616	4293	3149.5	858.351	2801	5157	4572	4176.67	1226.74	1822	2319	3151	2430.67	671.5	4892	5087	2553	4177.33	1410.09	5047	5068	7944	6019.67	1666.55	-0.156618	-0.00622222	-0.185093	-0.0525401	0.172395	0.515977	0.985387	0.524619	0.871163	0.554765
RSc0987		hypothetical protein	2302	3967	2690	1763	2088	2562	854.559	764	1882	1110	982	1029	2133	1316.67	552.975	1358	2743	2592	2231	759.801	1236	1580	1978	1598	371.327	2895	2691	1321	2302.33	855.959	1753	2488	4356	2865.67	1341.97	-0.648952	-0.0709683	0.114079	0.00438085	-0.0702091	0.0511431	0.88079	0.802969	0.993348	0.882407
RSc0988		hypothetical protein	2096	3724	801	519	736	1575.2	1351.64	485	888	499	343	365	288	478	217.11	869	1026	432	775.667	307.802	649	742	1103	831.333	239.821	734	1147	519	800	319.16	1545	1017	1896	1486	442.46	-0.839562	-1.00966	-0.229071	-1.03065	-0.318229	0.0796731	0.0801957	0.718389	0.0739159	0.609923
RSc0989		putative transcription regulator protein	2432	2568	1945	1069	1696	1942	603.04	2191	1981	1025	960	963	1476	1432.67	545.492	1827	2074	900	1600.33	618.953	514	973	1144	877	325.787	1747	2129	1666	1847.33	247.27	2466	2028	1536	2010	465.261	0.0421215	-0.246451	-0.510508	-0.0185762	-0.243595	0.872952	0.372294	0.0579099	0.954225	0.377835
RSc0990	hptG	heat shock protein 90	31440	47276	21624	29052	12864	28451.2	12779.3	81145	42517	14496	17875	17366	11907	30884.3	26989.5	55507	30854	31266	39209	14116	3907	5066	6694	5222.33	1400.06	18296	34825	28282	27134.3	8324.05	43649	44101	93636	60462	28730.4	0.688866	0.527567	-1.82705	-0.0494905	0.806711	0.153538	0.371249	0.00395163	0.943955	0.160903
RSc0991	mug	hypothetical protein	3545	4312	3233	4143	1376	3321.8	1172.47	6100	5236	2162	2786	2716	594	3265.67	2039.79	3142	2993	1728	2621	776.941	410	670	693	591	157.172	1434	3026	3183	2547.67	967.653	4894	4789	5436	5039.67	347.227	0.752599	-0.16289	-1.73572	-0.204597	0.429715	0.0299531	0.72265	0.000316817	0.652169	0.2988
RSc0992	gstF	glutathione S-transferase-like transmembrane protein	2902	3315	3342	2890	3944	3278.6	430.389	2286	2182	1001	952	868	2196	1580.83	703.827	2345	2198	2250	2264.33	74.5408	1118	1829	2385	1777.33	635.078	2114	2473	1631	2072.67	422.519	2131	2480	3756	2789	855.434	-0.717774	-0.276089	-0.107193	-0.484013	-0.369402	0.0135352	0.443494	0.784276	0.16357	0.294528
RSc0993		putative transcriptional regulatory DNA-binding transcription regulator protein	726	1221	876	702	1112	927.4	231.456	712	1040	302	253	251	531	514.833	315.721	718	1109	432	753	339.854	464	765	1052	760.333	294.028	507	947	724	726	220.007	518	1084	1332	978	417.224	-0.480864	-0.178391	0.431501	-0.252339	-0.14047	0.197104	0.719457	0.34133	0.602535	0.78187
RSc0994		hypothetical protein	702	836	830	553	792	742.6	118.743	326	944	399	390	461	999	586.5	301.775	706	1097	576	793	271.177	222	277	418	305.667	101.096	589	1095	418	700.667	352.043	628	1291	1128	1015.67	345.48	-0.120709	0.319414	-0.430993	0.040896	0.310355	0.678968	0.322796	0.184114	0.914813	0.337837
RSc0995		putative spermidine synthase	995	736	1012	704	592	807.8	186.575	552	1124	876	866	902	1314	939	258.954	846	1520	702	1022.67	436.68	369	375	545	429.667	99.9266	1128	1324	675	1042.33	332.873	1095	1737	1740	1524	371.528	0.640759	0.537114	-0.0547283	0.539947	0.798022	0.0237877	0.104298	0.891525	0.102077	0.0166598
RSc0996		hypothetical protein	2236	1585	1253	1153	1488	1543	424.629	1633	1033	666	648	580	1161	953.5	406.592	1626	1322	1044	1330.67	291.097	754	1344	1482	1193.33	386.68	1716	1433	1233	1460.67	242.686	2143	982	660	1261.67	780.053	-0.305733	-0.0458312	0.397345	0.0628361	-0.589132	0.221178	0.897686	0.181527	0.857388	0.0510923
RSc0997		Putative Acetyltransferase	1963	1303	1053	964	976	1251.8	420.37	1115	1121	685	688	589	576	795.667	254.015	1025	868	630	841	198.879	529	727	888	714.667	179.818	1022	1268	812	1034	228.237	1942	1134	588	1221.33	681.212	-0.0579092	-0.417412	-0.0467295	-0.154227	-0.314354	0.825974	0.129321	0.88587	0.603769	0.259226
RSc0998		ATPase (AAA+)-related protein	3132	3170	1430	1466	2288	2297.2	851.717	3070	3021	1185	1182	1181	2268	1984.5	923.237	2860	2155	2574	2529.67	354.585	932	1520	1457	1303	322.836	2791	3203	1700	2564.67	776.642	3468	3440	1992	2966.67	844.202	0.185747	0.372261	-0.0780375	0.22742	0.133539	0.557335	0.304416	0.852263	0.548134	0.736275
RSc0999		putative periplasmic cytochrome type-c oxidoreductase signal peptide protein	5944	9046	5709	5251	6536	6497.2	1498.18	1441	3607	1690	1464	1399	5634	2539.17	1737.89	3934	5021	3978	4311	615.271	3275	4115	5946	4445.33	1365.8	3847	5502	2707	4018.67	1405.39	3161	4102	6216	4493	1564.58	-1.31818	-0.36149	0.27006	-0.564055	-0.671877	3.29369e-05	0.265484	0.4106	0.0778825	0.0376087
RSc1000		putative periplasmic cytochrome type-c oxidoreductase signal peptide protein	6102	8211	6110	4847	7136	6481.2	1262.26	1558	3136	1394	1292	1267	4563	2201.67	1357.69	3860	3866	3168	3631.33	401.27	2834	3713	5223	3923.33	1208.31	4131	4502	2398	3677	1123.07	3316	3112	5124	3850.67	1107.45	-1.45611	-0.599263	0.0693736	-0.674092	-0.89238	4.74359e-06	0.0446157	0.839643	0.0248423	0.00436822
RSc1001		hypothetical protein	961	729	863	493	424	694	231.504	1233	1038	481	443	459	225	646.5	394.684	938	963	234	711.667	413.86	173	354	424	317	129.526	774	979	595	782.667	192.147	816	1122	936	958	154.182	0.532935	-0.00447295	-0.55226	0.143522	0.160275	0.0897409	0.992887	0.150475	0.732882	0.700062
RSc1002		hypothetical protein	673	650	639	526	400	577.6	114.365	278	446	299	278	299	216	302.667	76.5498	264	362	108	244.667	128.099	165	429	379	324.333	140.233	393	352	433	392.667	40.501	635	468	456	519.667	100.062	-0.322156	-1.099	-0.117081	-0.362923	-0.321921	0.279574	0.00370093	0.768676	0.315318	0.376467
RSc1003		carboxypeptidase	2431	3093	1467	1500	3056	2309.4	798.591	187	230	173	115	146	189	173.333	39.48	179	180	234	197.667	31.4696	1666	1670	2234	1856.67	326.786	307	266	217	263.333	45.0592	1449	212	288	649.667	693.285	-3.2331	-3.24194	0.531295	-2.93683	-2.14373	1.08646e-06	1.56219e-05	0.331055	3.79624e-05	0.000773966
RSc1004		Putative NADH dehydrogenase/NAD(P)H nitroreductase	5056	5215	4411	2955	3968	4321	913.527	4943	5539	2600	2501	2679	4680	3823.67	1377.36	5251	5464	4320	5011.67	608.395	1727	1699	2735	2053.67	590.218	5727	5865	2872	4821.33	1689.58	5125	5169	6000	5431.33	492.971	0.215406	0.348867	-0.342762	0.195427	0.111215	0.305052	0.156585	0.172176	0.447866	0.683104
RSc1005	nth	endonuclease III protein	1179	680	201	140	168	473.6	452.543	465	1342	339	356	370	387	543.167	393.785	448	1414	1242	1034.67	515.295	90	107	153	116.667	32.5935	1104	1964	367	1145	799.289	1405	1896	2304	1868.33	450.138	1.04688	1.27135	-1.31495	1.10534	1.77536	0.0769893	0.066124	0.070493	0.0997585	0.0110232
RSc1006		ferredoxin	1331	1004	498	409	352	718.8	428.777	592	1711	567	456	556	522	734	480.935	515	1549	1296	1120	539	271	409	451	377	94.1701	799	2045	730	1191.33	740.102	1303	2408	2568	2093	688.821	0.611129	0.63414	-0.312216	0.58039	1.21441	0.126504	0.183755	0.542534	0.220438	0.0111586
RSc1007		transcription regulator protein	2344	964	2254	1667	1384	1722.6	583.468	1215	994	1117	970	1115	576	997.833	225.31	790	985	342	705.667	329.691	602	967	890	819.667	192.396	911	903	1157	990.333	144.393	2018	927	504	1149.67	781.175	-0.0910361	-1.00099	-0.152323	-0.48738	-0.703561	0.832015	0.029977	0.762958	0.285022	0.121949
RSc1008	phaZ	poly[D(-)-3-hydroxybutyrate] depolymerase protein	12378	16532	21137	11746	19008	16160.2	4086.78	15709	18604	12207	11287	11394	28575	16296	6667.61	26284	21696	19638	22539.3	3402.31	4762	8545	10442	7916.33	2891.72	30944	21630	15433	22669	7807.52	15640	19123	17364	17375.7	1741.53	0.28872	0.76592	-0.236709	0.706275	0.0089932	0.290642	0.0177099	0.488852	0.028171	0.982114
RSc1010	tyrB	aromatic amino acid aminotransferase	11197	9703	11192	8591	9752	10087	1112.52	16056	23955	10342	10670	11686	20079	15464.7	5607.79	18037	23336	19908	20427	2687.35	3640	3502	5143	4095	910.214	17317	24964	7467	16582.7	8771.58	14471	29688	28548	24235.7	8475.64	0.978712	1.23678	-0.458233	0.800877	1.12491	0.0012642	0.000662141	0.184511	0.0182391	0.00158625
RSc1011	uvrB	excinuclease ABC subunit B	6848	7133	5686	5577	3936	5836	1265.5	7160	6275	3262	3292	3267	3609	4477.5	1762.34	7819	6125	5094	6346	1375.88	1882	3026	3620	2842.67	883.385	5546	7129	8682	7119	1568.02	7358	6711	13152	9073.67	3546.72	0.138789	0.264095	-0.352395	0.403508	0.395293	0.654807	0.456399	0.314412	0.239511	0.250433
RSc1012		putative site-specific recombinase transmembrane protein	1543	844	1396	968	632	1076.6	381.809	1378	1361	982	1120	1126	531	1083	310.623	990	1357	270	872.333	552.97	269	442	490	400.333	116.243	782	1094	1657	1177.67	443.46	1663	1271	4116	2350	1541.91	0.738352	-0.0789135	-0.637156	0.314229	0.904391	0.0769154	0.895166	0.212308	0.554758	0.0653971
RSc1013		putative ribokinase protein	2288	2373	2493	2661	2288	2420.6	158.481	361	479	458	365	412	207	380.333	97.3893	434	397	270	367	86.0174	832	2330	2146	1769.33	816.951	513	420	967	633.333	292.681	1246	349	636	743.667	458.09	-2.03261	-2.38235	0.397898	-1.63293	-1.78259	1.15754e-05	2.82754e-05	0.371167	0.000993393	0.000473524
RSc1014		transcriptional regulatory DNA-binding repressor transcription regulator protein	3405	6222	3012	2725	2952	3663.2	1451.22	622	1332	727	644	677	1143	857.5	302.428	1444	1168	1350	1320.67	140.319	997	2615	2867	2159.67	1014.75	2597	1289	1723	1869.67	666.22	1657	985	3288	1976.67	1184.31	-1.71796	-1.27577	-0.140753	-0.79859	-1.14634	0.000292806	0.0157166	0.807019	0.121007	0.0287539
RSc1015		transmembrane ABC transporter protein	1457	1436	1320	1639	872	1344.8	287.93	293	419	384	293	341	342	345.333	49.8585	451	421	216	362.667	127.9	638	1518	1403	1186.33	478.339	1009	415	982	802	335.424	660	249	888	599	323.838	-1.41358	-1.61401	0.635494	-0.505688	-1.34212	0.000909163	0.00185057	0.165672	0.293356	0.00719468
RSc1016		ABC transporter ATP-binding protein	5820	4942	4724	5985	3520	4998.2	989.008	2036	2549	1888	1971	1937	2115	2082.67	241.774	2363	2355	1098	1938.67	728.05	3513	6739	7604	5952	2156.06	6377	2565	7028	5323.33	2410.86	3816	1992	1872	2560	1089.38	-0.729436	-1.09307	1.09719	0.391141	-1.06772	0.0334213	0.011025	0.00777529	0.353621	0.0127568
RSc1017		sugar-binding periplasmic (PBP) ABC transporter protein	15562	12856	11294	14119	11768	13119.8	1745.94	10809	10900	6394	6257	6560	13707	9104.5	3138.21	10316	10858	18900	13358	4807.16	8193	15430	17459	13694	4870.83	25433	9839	17410	17560.7	7798.09	12139	9089	7572	9600	2325.99	-0.202779	0.322919	0.873218	0.649941	-0.55728	0.548944	0.415007	0.0209278	0.0854269	0.148721
RSc1018		hypothetical protein	1634	3611	1882	734	1456	1863.4	1066.37	1625	1106	488	426	506	1242	898.833	496.925	1599	1672	558	1276.33	623.165	374	517	623	504.667	124.957	905	1794	982	1227	492.543	1058	1601	5736	2798.33	2558.54	-0.636265	-0.568771	-1.29739	-0.704485	0.242623	0.227861	0.383895	0.0447373	0.270644	0.732774
RSc1019	nifS	pyridoxal-phosphate-dependent aminotransferase (NIFS protein)	6549	9354	4673	1728	6520	5764.8	2808.71	1940	6115	2469	2402	2743	6507	3696	2045.73	2546	6463	4320	4443	1961.39	1309	1554	2285	1716	507.767	5986	8007	2779	5590.67	2636.33	4149	8068	19404	10540.3	7922.32	-0.261935	-0.248919	-0.927905	0.0497947	0.70777	0.612136	0.687513	0.10509	0.941515	0.211366
RSc1020	nifU	scaffold protein	3595	4888	2678	1162	3944	3253.4	1411.61	2107	4639	1724	1940	2028	5139	2929.5	1531.39	1947	4247	3834	3342.67	1226.2	953	1372	1885	1403.33	466.789	3300	4974	2562	3612	1235.9	2464	5768	11568	6600	4608.67	0.193706	0.213546	-0.424101	0.274835	0.843889	0.67891	0.700671	0.422836	0.611716	0.0935461
RSc1021	iscA	Iron-binding protein IscA	3102	4571	2472	1080	2920	2829	1255.37	1914	4235	1469	1630	1708	3762	2453	1214.92	1536	3854	3384	2924.67	1225.37	718	951	1307	992	296.633	3253	3973	1909	3045	1047.6	2135	5175	9792	5700.67	3855.47	0.182834	0.161022	-0.752604	0.192706	0.79339	0.697076	0.779339	0.144989	0.731334	0.115914
RSc1022		hypothetical protein	1208	1663	1102	496	1136	1121	416.096	881	1563	621	748	664	1971	1074.67	558.67	507	1710	1980	1399	784.202	319	353	563	411.667	132.156	1258	1571	758	1195.67	410.069	804	2103	6180	3029	2805.08	0.223862	0.384841	-0.688291	0.178871	1.1328	0.694464	0.55986	0.280446	0.798013	0.0667188
RSc1023	hscB	co-chaperone HscB	455	446	743	190	392	445.2	197.951	188	522	328	337	383	765	420.5	199.987	194	629	432	418.333	217.822	142	163	233	179.333	47.648	460	650	336	482	158.152	369	1083	1632	1028	633.294	0.278025	0.0106514	-0.468787	0.281889	0.951673	0.516525	0.985584	0.344629	0.578861	0.0405823
RSc1024	hscA	chaperone protein HscA	1769	1178	2284	880	928	1407.8	604.107	1530	3365	1913	2056	2400	1953	2202.83	634.065	957	2796	1890	1881	919.533	587	520	948	685	230.215	1995	2555	1459	2003	548.044	1859	3859	3936	3218	1177.56	1.27117	0.520215	-0.244322	0.63294	0.99428	0.000726908	0.197021	0.57855	0.111723	0.0138702
RSc1025	fdx	ferredoxin [2FE-2S] protein	537	724	657	211	392	504.2	206.936	915	2533	848	948	1173	2673	1515	850.956	816	2376	3312	2168	1260.93	268	256	524	349.333	151.385	2263	2286	978	1842.33	748.623	685	3464	3012	2387	1491.2	1.89906	2.14752	0.203497	1.96555	1.90271	0.000374746	0.00040271	0.74565	0.000878731	0.0011863
RSc1026	iscX	ISC system FeS cluster assembly protein	401	455	355	142	192	309	135.53	902	1362	695	696	810	837	883.667	248.015	496	1277	990	921	395.046	189	201	413	267.667	126.005	1187	1190	926	1101	151.562	502	1613	948	1021	559.086	2.15536	1.59707	0.451806	1.88152	1.40706	6.33293e-06	0.000536841	0.301353	0.000100897	0.00170417
RSc1027		hypothetical protein	6205	10685	3908	1335	5008	5428.2	3445.26	6984	3750	1120	751	800	4194	2933.17	2500.64	5959	5143	3006	4702.67	1524.95	858	1391	1314	1187.67	288.084	13986	5679	3344	7669.67	5593.31	2893	4168	18048	8369.67	8405.89	-0.712587	-0.350583	-1.71962	0.249219	0.3164	0.292177	0.688952	0.0380489	0.781998	0.730267
RSc1028	lysS	lysyl-tRNA synthetase	3948	5803	1615	1113	2488	2993.4	1903.71	5825	13220	3173	3079	3195	8469	6160.17	4061.85	6573	13196	12870	10879.7	3733.24	1165	892	1334	1130.33	223.03	10071	15263	2161	9165	6597.82	6109	17750	12456	12105	5828.43	1.40205	2.04706	-0.556925	1.45381	1.75498	0.00775521	0.00149595	0.384231	0.0155755	0.00474034
RSc1029		short chain dehydrogenase	1222	1249	926	714	544	931	309.309	1072	2732	1781	1634	1533	1557	1718.17	550.76	844	2477	2376	1899	915.051	457	424	590	490.333	87.8768	1458	2477	1154	1696.33	692.953	1705	3333	2964	2667.33	853.583	1.46177	1.11308	-0.114969	0.899213	1.27704	0.000182112	0.00670029	0.806054	0.024024	0.0022429
RSc1031	pncB	nicotinate phosphoribosyltransferase	2507	3183	1877	1615	2368	2310	607.21	2674	3442	1349	1180	1436	3573	2275.67	1092.37	4537	3763	4752	4350.67	520.164	776	1182	1364	1107.33	301.027	2789	4975	2097	3287	1502.24	2821	4327	3240	3462.67	777.299	0.232781	1.1477	-0.324968	0.540586	0.375847	0.406697	0.000951944	0.335265	0.0925204	0.251324
RSc1032		putative transmembrane protein	2962	1602	2431	2774	1416	2237	694.424	1399	1502	1376	1239	1253	1512	1380.17	117.213	1620	1863	1332	1605	265.818	713	1259	1197	1056.33	298.947	998	1960	1816	1591.33	518.862	2945	1757	1728	2143.33	694.415	-0.139824	-0.166513	-0.185896	-0.19842	-0.125046	0.621796	0.624982	0.583355	0.556452	0.719332
RSc1033		hypothetical protein	1257	901	1544	1200	768	1134	306.525	699	767	712	642	653	693	694.333	44.8628	698	1033	684	805	197.578	415	741	748	634.667	190.269	732	963	821	838.667	116.509	1255	926	756	979	253.687	-0.145392	-0.243001	-0.0048171	-0.216299	-0.300208	0.529191	0.367959	0.988369	0.425751	0.258953
RSc1034		Dehydrogenase	1576	1288	1798	1315	1648	1525	219.39	1335	1367	957	831	981	1179	1108.33	218.774	1271	1627	1674	1524	220.361	615	817	1179	870.333	285.757	1027	1581	1188	1265.33	284.981	1681	1574	1440	1565	120.752	0.0274994	0.273451	0.0251768	-0.0500266	-0.0374761	0.886458	0.15791	0.914479	0.824812	0.871244
RSc1035	rmuC	Putative DNA recombination protein RmuC	1493	849	1575	1051	864	1166.4	346.095	1599	1570	1406	1437	1275	981	1378	227.239	1046	1698	1242	1328.67	334.529	457	845	878	726.667	234.12	1478	1724	1451	1551	150.429	1956	1803	1632	1797	162.083	0.877908	0.411967	0.114737	0.606409	0.510044	0.000192973	0.0948307	0.675975	0.0149908	0.0386577
RSc1036		hypothetical conserved protein	1691	1661	1076	1307	856	1318.2	363.63	1459	1264	871	694	790	693	961.833	322.572	1263	1206	540	1003	401.981	243	582	378	401	170.666	700	1208	636	848	313.407	1467	1056	1176	1233	211.346	0.144297	-0.285201	-1.00319	-0.545748	-0.288675	0.59374	0.359301	0.0020982	0.0714774	0.352842
RSc1037	moeA1	molybdopterin biosynthesis MOEA protein	1615	773	1285	1000	704	1075.4	377.548	1053	1732	1104	1078	1125	1395	1247.83	267.826	815	1792	1890	1499	594.385	409	794	785	662.667	219.728	1764	1636	1505	1635	129.503	1872	1983	2664	2173	428.825	0.735182	0.679722	0.0874685	0.78909	0.87254	0.0076097	0.0320696	0.812607	0.0133118	0.00698718
RSc1038	mobA	molybdopterin-guanine dinucleotide biosynthesis protein A	848	943	887	555	832	813	150.438	846	1886	629	619	648	1665	1048.83	573.295	886	2194	2250	1776.67	771.848	292	418	628	446	169.741	2194	1887	911	1664	669.94	844	2357	3624	2275	1391.81	0.607416	1.22061	-0.156024	1.17841	1.21196	0.101999	0.00708193	0.758573	0.00898568	0.00768086
RSc1039	moaA	molybdenum cofactor biosynthesis protein A	2261	2368	2318	1540	1952	2087.8	346.421	2045	3658	1540	1448	1501	2043	2039.17	837.728	2447	3860	2196	2834.33	897.075	682	1326	1443	1150.33	409.786	4569	4286	2112	3655.67	1344.32	2215	4580	3972	3589	1228.14	0.405734	0.563716	-0.162064	0.899664	0.574324	0.0711879	0.0357188	0.582096	0.00158155	0.0328568
RSc1040	rne	ribonuclease E protein	14688	16715	20679	8495	17064	15528.2	4485.25	14332	24329	21119	22238	20431	15471	19653.3	3926.93	9202	29171	16308	18227	10121.9	5674	7637	10673	7994.67	2518.62	13212	20813	12344	15456.3	4659.27	24502	26975	24540	25339	1416.94	0.986085	0.397133	-0.104466	0.189145	0.624517	0.000972859	0.224428	0.779333	0.590484	0.0521834
RSc1041	rluC	ribosomal large subunit pseudouridine synthase C protein	3413	1989	3434	2337	1376	2509.8	902.29	1948	2567	2037	1975	2042	1251	1970	420.369	2439	2548	2466	2484.33	56.7656	1015	1571	1975	1520.33	482.001	2231	2584	2183	2332.67	218.98	3212	2661	2772	2881.67	291.411	0.357797	0.208649	0.05241	0.068104	0.0597902	0.0851996	0.41418	0.856723	0.810742	0.835304
RSc1042		putative phosphoglycolate phosphatase protein	1300	559	1954	1345	448	1121.2	621.466	1073	1135	1325	1318	1469	621	1156.83	298.772	659	1210	486	785	378.089	506	847	1003	785.333	254.174	898	1061	1442	1133.67	279.185	1500	1216	1260	1325.33	152.857	0.892547	-0.124755	0.429297	0.344659	0.276735	0.0327484	0.82734	0.390721	0.497959	0.597606
RSc1043		hypothetical protein	623	477	959	631	216	581.2	269.81	513	706	776	629	734	495	642.167	117.418	300	806	684	596.667	264.063	302	418	540	420	119.013	494	588	699	593.667	102.617	564	832	780	725.333	142.117	0.902784	0.228969	0.38885	0.246919	0.235834	0.0104489	0.597135	0.342939	0.564689	0.585204
RSc1044		putative protease transmembrane protein	2021	1223	1638	1036	936	1370.8	451.98	2279	1902	1536	1369	1524	1143	1625.5	405.074	1413	1925	1854	1730.67	277.388	595	980	1352	975.667	378.519	1747	2099	1883	1909.67	177.509	2381	2518	2364	2421	84.4334	0.887422	0.489097	0.197737	0.591784	0.628358	4.72119e-05	0.0258396	0.384744	0.00810634	0.00534387
RSc1045		Methyltransferase	1169	830	494	410	520	684.6	314.09	287	692	313	315	270	594	411.833	182.495	465	867	342	558	274.578	183	232	310	241.667	64.0495	587	837	226	550	307.176	1318	890	1164	1124	216.786	-0.31575	-0.232326	-0.747588	-0.348136	0.521488	0.324814	0.564232	0.0501896	0.368628	0.157992
RSc1046	maf	Maf-like protein	643	1129	462	326	696	651.2	304.926	276	748	231	247	261	828	431.833	277.444	597	1050	540	729	279.451	262	217	366	281.667	76.4221	595	1006	191	597.333	407.505	610	1092	1680	1127.33	535.874	-0.411962	0.318308	-0.297778	-0.133492	0.684827	0.341753	0.552621	0.592272	0.819485	0.175053
RSc1047		hypothetical protein	2597	2121	1987	1864	1144	1942.6	525.827	1120	1831	1247	1223	1084	1296	1300.17	271.945	1435	2382	648	1488.33	868.229	556	1045	1011	870.667	273.039	597	1821	984	1134	625.635	2590	1633	2208	2143.67	481.733	-0.0186966	-0.301211	-0.416096	-0.681958	-0.0302516	0.960889	0.441818	0.27591	0.0718669	0.947154
RSc1048	rpmF	50S ribosomal protein L32	10592	7621	7753	5202	2872	6808	2913.07	11190	11609	6225	5382	4986	3483	7145.83	3415.13	10697	10860	2844	8133.67	4581.71	1542	4799	5043	3794.67	1954.68	7441	9084	9620	8715	1135.4	11166	8740	3288	7731.33	4034.7	0.767781	0.195947	-0.26372	0.434821	-0.199261	0.0455352	0.698402	0.597606	0.352644	0.695453
RSc1049	plsX	putative glycerol-3-phosphate acyltransferase PlsX	3600	2911	4530	2449	1736	3045.2	1072.37	2140	6655	4260	4254	4519	5103	4488.5	1462.53	3736	8025	3960	5240.33	2414.19	1127	1529	2233	1629.67	559.83	5114	6443	3776	5111	1333.5	3800	8590	9408	7266	3029.38	1.08051	0.914809	-0.139119	0.887834	1.04939	0.00205352	0.0176076	0.750602	0.0207542	0.00741063
RSc1050	fabH	3-oxoacyl-(acyl carrier protein) synthase III	3144	2362	4293	2037	1736	2714.4	1026.75	2712	6274	5364	5538	5813	4302	5000.5	1298.32	2605	7051	5544	5066.67	2261.11	1088	1110	1717	1305	356.972	5035	6139	3334	4836	1413.05	4390	7848	6540	6259.33	1746	1.50977	1.06008	-0.204115	1.01591	1.07711	0.000149672	0.00928538	0.647839	0.0122991	0.00844664
RSc1051	fabD	acyl-carrier-protein S-malonyltransferase	4888	3764	5984	4049	3280	4393	1064.08	5470	8899	9773	9615	9913	6966	8439.33	1818.32	4723	9622	7020	7121.67	2451.08	2072	2713	3601	2795.33	767.818	6777	9623	6406	7602	1760.04	7074	11913	6504	8497	2972.04	1.54838	0.942327	0.222083	1.01753	0.901998	1.65761e-05	0.00671161	0.542976	0.00378987	0.00939473
RSc1052	fabG	3-ketoacyl-(acyl-carrier-protein) reductase	6018	4437	6609	3995	5136	5239	1082.25	8168	10427	10490	10366	10526	11151	10188	1029.76	6646	11894	14760	11100	4114.86	3142	3501	5299	3980.67	1155.73	11625	12230	8449	10768	2030.97	9415	14161	11064	11546.7	2409.53	1.48158	1.35156	0.479931	1.28236	1.09283	9.12536e-06	0.00012381	0.121931	0.000213003	0.00101772
RSc1053	acpP	acyl carrier protein	8225	9342	9282	6583	5240	7734.4	1786.61	5604	12696	12842	10941	10391	12672	10857.7	2772.53	8373	16923	14598	13298	4420.76	3481	6130	7670	5760.33	2118.83	14479	15194	10715	13462.7	2406.25	8744	18982	12108	13278	5218.32	0.995245	0.950976	0.325945	0.983717	0.614454	0.00179239	0.00772735	0.368016	0.00616355	0.0782222
RSc1054	fabF1	3-oxoacyl-(acyl carrier protein) synthase II	8957	6835	9759	7110	7944	8121	1233.81	9527	16898	15017	14845	15009	16155	14575.2	2601.22	9019	15993	17838	14283.3	4651.44	3632	4657	6445	4911.33	1423.64	13495	15334	9005	12611.3	3255.72	12431	18222	17376	16009.7	3127.95	1.33454	1.10911	0.172445	0.901732	0.942279	1.09814e-05	0.000402019	0.5792	0.00257964	0.00179521
RSc1055	rpoE1	RNA polymerase sigma factor RpoE	13008	14612	15726	13571	11272	13637.8	1681.35	7532	7485	5268	4918	4242	7506	6158.5	1514.38	11221	9949	9036	10068.7	1097.4	5228	10331	9593	8384	2757.97	6264	9792	7866	7974	1766.48	9019	7390	14352	10253.7	3641.52	-0.722588	-0.208243	0.0597411	-0.618487	-0.57918	0.00724883	0.536973	0.872382	0.0518443	0.0685225
RSc1056	rseA	putative transmembrane sigma-e factor negative regulatory transcription regulator protein	23563	20043	27214	34685	28552	26811.4	5512.46	16619	9346	12575	12582	10978	15804	12984	2784.01	16219	14375	21456	17350	3673.49	11880	23412	20719	18670.3	6032.79	12180	14964	23868	17004	6105.21	18306	10197	44040	24181	17669.9	-0.566558	-0.184864	0.540496	-0.266219	-0.20675	0.111332	0.697513	0.20641	0.567122	0.664317
RSc1057	rseB	putative sigma-e factor regulatory (negative regulator) transcription regulator protein	15198	7902	17463	16669	12768	14000	3848.85	10410	6494	8030	8353	7803	9198	8381.33	1326.89	11872	10012	13860	11914.7	1924.35	6180	11084	11115	9459.67	2840.32	11506	9824	15599	12309.7	2970.2	13616	7177	32904	17899	13387.6	-0.205443	0.196821	0.495292	0.190963	0.256512	0.52599	0.620083	0.176541	0.632125	0.509211
RSc1058		periplasmic protease signal peptide protein	16526	12593	8843	7983	10632	11315.4	3408.35	15252	8063	5868	6043	5487	7290	8000.5	3682.12	16615	12333	16452	15133.3	2426.53	3871	7107	6822	5933.33	1791.71	10187	15194	11168	12183	2653.33	16994	10392	26064	17816.7	7868.32	-0.00255175	0.609047	-0.198788	0.232158	0.449842	0.99535	0.121368	0.648729	0.5871	0.264134
RSc1059		Glutaredoxin	1932	1233	1461	1234	928	1357.6	372.822	1536	818	778	863	754	396	857.5	372.013	1357	1087	540	994.667	416.253	497	1091	758	782	297.726	735	1349	1444	1176	384.86	2047	1046	1308	1467	519.096	0.0136911	-0.289286	-0.00434956	0.0203068	-0.0951875	0.970931	0.463471	0.99294	0.964223	0.826123
RSc1060	lepA	GTP-binding protein LepA	9766	6663	7759	5295	4328	6762.2	2127.46	7481	8966	6759	6533	6187	8577	7417.17	1138.11	9340	11439	12150	10976.3	1461.02	2094	3583	4127	3268	1052.47	7174	10542	7104	8273.33	1965.03	11821	9757	14784	12120.7	2526.86	0.655097	0.8647	-0.338741	0.389593	0.629131	0.00323353	0.00119262	0.186252	0.120005	0.0131707
RSc1061	lepB	signal peptidase I	5486	8621	4949	3151	3864	5214.2	2111.3	6574	9550	4627	4513	4531	11961	6959.33	3136.81	9302	11704	38466	19824	16189.1	1686	2486	2988	2386.67	656.659	7157	12087	4391	7878.33	3898.38	7336	11037	16440	11604.3	4578.44	0.714972	2.05411	-0.44974	0.576274	0.852309	0.0883446	0.000285906	0.392404	0.25072	0.0853607
RSc1062		hypothetical protein	5499	7163	5673	4537	4840	5542.4	1018.51	6075	6615	3835	3711	3509	9567	5552	2367.91	7901	8927	28350	15059.3	11521.5	1719	3584	3160	2821	977.623	5145	10228	4768	6713.67	3049.33	6076	8954	12540	9190	3238.46	0.267106	1.63778	-0.26098	0.331253	0.50591	0.510946	0.00101342	0.604064	0.493015	0.276631
RSc1063	rnc	ribonuclease III	5405	4860	5251	3996	4544	4811.2	566.646	4700	5435	3551	3222	3341	4770	4169.83	917.631	5135	6330	4824	5429.67	795.066	2273	3638	3334	3081.67	716.631	5152	7088	5011	5750.33	1160.6	5911	6885	5988	6261.33	541.482	0.245894	0.381994	0.153363	0.411364	0.235059	0.0880933	0.0272476	0.393096	0.0180664	0.175927
RSc1064	era	GTP-binding protein Era	6298	4358	5581	3584	2704	4505	1456.54	6744	7102	5999	5459	5703	4410	5902.83	961.279	4732	7792	4644	5722.67	1792.64	2447	3605	3811	3287.67	735.289	8189	7760	6803	7584	709.564	8247	8084	7476	7935.67	406.34	1.04989	0.475529	0.286362	0.868118	0.618349	1.27692e-05	0.0374667	0.215422	0.000487497	0.00811123
RSc1065	recO	DNA repair protein RecO	2252	1667	2819	1567	976	1856.2	703.176	1967	2392	2284	2194	2079	2007	2153.83	165.739	1739	3265	1602	2202	923.13	652	1425	1421	1166	445.142	2690	2965	2771	2808.67	141.316	2750	3011	3432	3064.33	344.114	0.857647	0.397474	0.0497698	0.745536	0.547518	0.00145998	0.181844	0.888898	0.0124371	0.0624747
RSc1066	pdxJ	pyridoxal phosphate biosynthetic protein PdxJ	4244	2869	4349	3273	2976	3542.2	705.283	3646	3846	2751	2786	2666	3060	3125.83	502.191	3735	5015	4230	4326.67	645.452	1024	1944	2085	1684.33	576.195	5217	5338	3453	4669.33	1055.11	4919	5102	5388	5136.33	236.378	0.343875	0.526456	-0.282018	0.580868	0.423001	0.0292882	0.00632176	0.139248	0.00302841	0.0247803
RSc1067	acpS	4'-phosphopantetheinyl transferase	1359	1243	1687	1048	1152	1297.8	245.908	1306	2251	1023	1023	1130	2394	1521.17	630.895	1659	3125	2880	2554.67	785.284	365	658	779	600.667	212.872	2810	3449	1291	2516.67	1108.5	1659	3489	3216	2788	987.225	0.523461	1.13985	-0.377145	1.07746	0.916414	0.0397142	0.000523877	0.226398	0.00091465	0.00357938
RSc1068		beta-hexosaminidase	3339	2588	3218	2112	1832	2617.8	662.301	3443	4297	2534	2446	2694	2763	3029.5	713.739	2699	4958	4680	4112.33	1231.85	970	1760	1980	1570	531.131	5184	4956	3462	4534	935.352	4644	5205	4452	4767	391.279	0.759979	0.793633	-0.0355566	0.89855	0.668704	0.000261187	0.000820557	0.893677	0.000242011	0.00352282
RSc1069	efp	elongation factor P	5897	7054	2205	1469	3064	3937.8	2419.21	6813	14065	3951	3926	3903	10692	7225	4280.5	10301	13428	13014	12247.7	1698.52	950	955	1713	1206	439.082	7552	13065	2692	7769.67	5189.92	8193	13597	15228	12339.3	3682.27	1.25022	1.79954	-0.95824	0.836433	1.42924	0.00468925	0.000849282	0.0655531	0.0897025	0.00564824
RSc1070		hypothetical protein	362	290	173	95	120	208	114.213	141	401	112	92	116	243	184.167	118.904	188	404	162	251.333	132.851	66	74	110	83.3333	23.4379	177	477	89	247.667	203.424	340	461	480	427	75.9408	0.202923	0.18921	-0.661149	-0.00108766	0.731999	0.606342	0.689021	0.13664	0.998336	0.0841285
RSc1071	uvrC	excinuclease ABC subunit C	1370	1263	931	670	704	987.6	318.817	664	1532	813	771	952	1143	979.167	317.326	759	1799	1134	1230.67	526.696	298	676	639	537.667	208.38	1954	1592	941	1495.67	513.325	1536	1658	2280	1824.67	399.02	0.475112	0.418644	-0.194745	0.701763	0.692658	0.0859253	0.202722	0.586619	0.0310358	0.0334388
RSc1072	pgsA	CDP-diacylglycerol--glycerol-3-phosphate 3- phosphatidyltransferase transmembrane protein	2003	1650	2322	1952	1512	1887.8	317.686	1920	1853	1738	1412	1512	1737	1695.33	196.356	1502	1773	2610	1961.67	577.592	632	1413	1262	1102.33	414.259	1624	1531	1798	1651	135.532	2005	1405	2676	2028.67	635.83	0.365425	0.304696	0.046374	0.0264097	-0.0378479	0.123622	0.291754	0.892021	0.939528	0.912226
RSc1073		two-component system response regulator transcription regulator protein	4845	6445	5421	4713	4576	5200	766.72	1605	1619	1105	948	902	1278	1242.83	314.959	1717	1908	1566	1730.33	171.389	3068	5607	5298	4657.67	1385.33	1951	1834	2425	2070	312.955	3095	1633	1068	1932	1046.06	-1.60418	-1.41004	0.577962	-1.14306	-1.65618	1.07636e-05	0.000404084	0.0906745	0.00247098	9.0001e-05
RSc1074		putative sensory protein with Peptidoglycan-binding (LysM) and FecR domains	4655	4336	5811	5176	2856	4566.8	1107.59	1023	820	844	705	735	675	800.333	127.232	875	1058	540	824.333	262.691	2426	4744	4094	3754.67	1195.68	1198	930	1589	1239	331.408	2972	798	1044	1604.67	1190.52	-1.91855	-2.25994	0.530993	-1.6576	-1.7415	1.39788e-05	2.98308e-05	0.201712	0.000574125	0.000401356
RSc1075		two-component system sensor histidine kinase transcription regulator protein	2777	1587	3289	2942	1240	2367	898.24	438	353	398	347	382	171	348.167	92.8556	307	317	126	250	107.503	944	2705	1961	1870	884.02	355	260	763	459.333	267.238	1766	279	228	757.667	873.615	-1.99852	-2.94013	0.589922	-2.03802	-1.88087	0.00124006	0.000390024	0.389685	0.0058834	0.0107907
RSc1076		two-component system response regulator transcription regulator protein	1191	2771	1707	1169	2464	1860.4	731.981	273	426	165	110	102	522	266.333	174.71	500	432	306	412.667	98.4344	919	1138	1154	1070.33	131.302	697	559	343	533	178.426	628	414	504	515.333	107.449	-2.71541	-2.0013	-0.0229586	-1.70838	-2.05146	1.4443e-06	0.000365952	0.967697	0.00138899	0.000283549
RSc1077		hypothetical protein	2900	4103	1564	1209	3104	2576	1184.09	1264	1135	267	217	215	873	661.833	486.726	1847	878	270	998.333	795.357	709	2172	2016	1632.33	803.425	2443	1149	1118	1570	756.199	1963	899	1104	1322	564.506	-1.80623	-1.48568	-0.016833	-0.718427	-1.30734	0.0022037	0.0315156	0.98332	0.292411	0.0543049
RSc1078		transcriptional regulatory DNA-binding transcription regulator protein	485	315	128	92	96	223.2	172.788	541	766	139	147	136	126	309.167	276.129	323	512	180	338.333	166.53	45	62	63	56.6667	10.116	343	443	129	305	160.412	531	695	696	640.667	94.9754	1.06297	0.492659	-1.36303	0.257032	1.23784	0.0117365	0.323678	0.0108469	0.62994	0.012726
RSc1079	gudD1	glucarate dehydratase protein	296	297	758	489	960	560	292.878	497	422	260	268	276	594	386.167	140.557	560	498	396	484.667	82.809	159	219	356	244.667	100.977	490	328	346	388	88.7919	270	411	132	271	139.503	-0.0776177	0.347301	-0.120193	-0.0218039	-0.79667	0.887289	0.55496	0.852915	0.974097	0.163029
RSc1080	exuT2	putative hexuronate transporter transmembrane protein	398	324	721	541	664	529.6	169.128	328	350	301	293	298	378	324.667	33.9745	269	319	270	286	28.5832	159	331	366	285.333	110.799	285	215	304	268	46.8722	314	291	228	277.667	44.5234	-0.191272	-0.424378	0.105188	-0.552474	-0.801411	0.51867	0.216449	0.784032	0.104827	0.0211139
RSc1081		glucosidase protein	417	249	634	480	632	482.4	161.339	348	403	293	296	301	378	336.5	47.0521	285	391	486	387.333	100.55	164	237	278	226.333	57.7437	299	256	232	262.333	33.946	352	398	396	382	26	0.0198447	0.147323	-0.0281401	-0.438155	-0.19732	0.949709	0.666452	0.941645	0.166317	0.558508
RSc1082		porin transmembrane protein	309	254	537	335	424	371.8	110.895	665	456	315	371	366	324	416.167	131.75	333	343	558	411.333	127.115	174	189	288	217	61.9435	447	249	228	308	120.835	316	410	396	374	50.7149	0.754372	0.483695	0.141886	0.0205786	0.0295007	0.0181351	0.199952	0.738953	0.964298	0.949168
RSc1083		hypothetical protein	236	131	315	213	208	220.6	65.9416	251	196	175	188	181	144	189.167	35.1535	117	149	108	124.667	21.5484	65	144	125	111.333	41.2351	156	139	182	159	21.6564	246	176	228	216.667	36.3501	0.393311	-0.476634	-0.0590919	-0.166999	-0.0557843	0.136247	0.139945	0.877094	0.630936	0.882532
RSc1084		porin transmembrane protein	158	118	192	125	232	165	47.634	60	102	69	56	49	126	77	30.3447	39	92	36	55.6667	31.5013	73	107	93	91	17.088	81	64	66	70.3333	9.29157	126	99	108	111	13.7477	-0.751305	-1.26613	0.106601	-0.90667	-0.581144	0.02066	0.00273304	0.810185	0.0224103	0.134892
RSc1085	nagL	putative GST-related protein	109	118	81	52	152	102.4	37.8985	42	135	36	39	39	135	71	49.6105	38	77	108	74.3333	35.0761	31	40	73	48	22.1133	104	72	25	67	39.7366	89	129	240	152.667	78.2326	-0.353824	-0.213463	-0.283396	-0.361829	0.449754	0.50586	0.754666	0.673658	0.580947	0.469414
RSc1086	nagK	putative isomerase-decarboxylase	173	125	60	63	216	127.4	68.2371	101	111	53	23	36	126	75	43.086	83	99	108	96.6667	12.6623	35	35	90	53.3333	31.7543	89	102	33	74.6667	36.6652	125	129	240	164.667	65.2712	-0.482023	-0.122001	-0.46367	-0.621809	0.277466	0.360272	0.866279	0.48363	0.324992	0.679451
RSc1087	nagI	gentisate 1,2-dioxygenase oxidoreductase protein	278	278	292	252	512	322.4	106.971	185	246	122	76	101	234	160.667	71.3797	127	222	234	194.333	58.6202	109	135	215	153	55.2449	195	184	130	169.667	34.7898	247	204	420	290.333	114.334	-0.635594	-0.405582	-0.176233	-0.626224	-0.20035	0.0499708	0.311694	0.683256	0.111909	0.63866
RSc1088	nagAb	ferredoxin subunit of A ring-hydroxylating dioxygenase oxidoreductase protein	123	211	160	123	416	206.6	122.492	96	185	51	43	55	189	103.167	67.4935	94	151	288	177.667	99.7112	75	68	127	90	32.2335	176	176	76	142.667	57.735	115	136	228	159.667	60.1027	-0.684602	0.25687	-0.111385	-0.106141	-0.281864	0.169395	0.694939	0.875747	0.880534	0.66641
RSc1089	nagH	putative salicylate-5-hydroxylase small oxygenase component oxidoreductase protein	161	287	240	153	648	297.8	203.58	88	191	57	54	68	369	137.833	124.247	120	205	702	342.333	314.367	110	78	151	113	36.5923	250	203	72	175	92.2442	109	181	444	244.667	176.342	-1.02116	0.676179	-0.165123	-0.187755	-0.197321	0.100308	0.379344	0.852063	0.828259	0.818756
RSc1090	nagG	putative salicylate-5-hydroxylase large oxygenase component oxidoreductase protein	377	412	471	332	1240	566.4	379.965	214	321	124	125	122	360	211	106.954	187	366	630	394.333	222.855	203	195	290	229.333	52.6909	314	286	132	244	98	290	256	660	402	224.08	-0.921363	0.0531056	-0.080623	-0.654392	-0.306774	0.0479536	0.937446	0.90389	0.252197	0.613192
RSc1091	nagAa	ferredoxin oxidoreductase oxidoreductase protein	162	214	294	198	528	279.2	147.225	109	153	76	79	82	180	113.167	43.7969	82	138	198	139.333	58.0115	107	107	176	130	39.8372	199	139	105	147.667	47.5955	139	146	288	191	84.0773	-0.836962	-0.481288	0.0406151	-0.386378	-0.403378	0.0305995	0.31088	0.942614	0.425778	0.400641
RSc1092		transcriptional regulatory DNA-binding transcription regulator protein	1928	3640	4421	2638	5096	3544.6	1286.4	2377	3151	1447	1502	1387	3555	2236.5	946.461	2274	3277	2898	2816.33	506.463	1629	1948	2611	2062.67	500.941	2753	2512	2454	2573	158.559	1678	2844	3312	2611.33	841.48	-0.304723	0.0112056	0.183237	-0.126439	-0.474757	0.366076	0.981525	0.671482	0.778149	0.23482
RSc1093	pcaK	4-hydroxybenzoate transporter	437	80	197	135	168	203.4	137.631	65	72	59	60	45	63	60.6667	8.95917	67	77	0	48	41.8688	46	89	76	70.3333	22.053	73	49	60	60.6667	12.0139	451	65	84	200	217.58	-1.0279	-1.86838	-0.521158	-1.40385	-0.412673	0.154641	0.0444381	0.580729	0.115058	0.66003
RSc1094		transcriptional regulatory DNA-binding transcription regulator protein	433	437	297	194	352	342.6	101.653	219	463	237	205	249	423	299.333	113.006	272	538	720	510	225.309	130	154	230	171.333	52.2047	390	531	258	393	136.525	479	665	336	493.333	164.968	0.186233	0.771708	-0.222025	0.291081	0.339529	0.592417	0.0432159	0.598106	0.466391	0.388014
RSc1095		hypothetical protein	257	197	262	163	128	201.4	58.4063	202	286	209	227	194	135	208.833	48.9956	179	328	216	241	77.5822	70	94	108	90.6667	19.218	138	336	241	238.333	99.0269	297	407	396	366.667	60.5833	0.709391	0.39406	-0.378653	0.323931	0.672203	0.00612063	0.18398	0.216815	0.281588	0.0226356
RSc1096	aspC	aspartate aminotransferase protein	955	1150	913	520	584	824.4	265.223	1215	1436	963	843	870	909	1039.33	235.897	1167	1272	1296	1245	68.6076	257	345	472	358	108.088	709	1822	910	1147	593.143	1396	1826	1368	1530	256.726	0.924517	0.723358	-0.524532	0.453801	0.630261	0.000371265	0.0100456	0.0640386	0.0998049	0.0226744
RSc1097	efpR	transcription regulator protein	2382	1505	3969	2879	1480	2443	1040.4	2361	1674	2333	1931	2122	1053	1912.33	493.524	1840	1786	1440	1688.67	217.038	1002	2084	2429	1838.33	744.544	1782	1893	3511	2395.33	967.788	2349	1880	924	1717.67	726.237	0.391842	-0.160283	0.480552	0.267629	-0.439132	0.301353	0.750197	0.283543	0.573018	0.346335
RSc1098		transcriptional regulatory DNA-binding transcription regulator protein	2476	1587	1438	994	1376	1574.2	549.516	750	1014	483	429	446	873	665.833	248.623	879	1157	1080	1038.67	143.535	502	897	969	789.333	251.429	1473	1450	947	1290	297.269	2242	1159	1260	1553.67	598.249	-0.83827	-0.443781	-0.295366	-0.219451	-0.286374	0.000212223	0.0676633	0.227861	0.379344	0.241961
RSc1101	soxB2	sarcosine oxidase subunit beta	182	194	226	127	344	214.6	80.6771	90	78	72	76	60	180	92.6667	43.8665	111	117	252	160	79.7308	69	112	126	102.333	29.7041	124	89	89	100.667	20.2073	123	112	96	110.333	13.5769	-0.893183	-0.00160798	-0.100416	-0.721391	-0.905686	0.0186403	0.997831	0.848118	0.110675	0.0459953
RSc1102	soxD2	sarcosine oxidase subunit delta	79	87	91	83	152	98.4	30.2952	36	33	35	30	31	171	56	56.3844	52	71	144	89	48.5695	34	63	89	62	27.5136	58	56	41	51.6667	9.29157	63	57	108	76	27.8747	-0.997321	0.286018	0.295516	-0.498939	-0.312792	0.00880511	0.53989	0.525393	0.269882	0.502014
RSc1103	soxA2	sarcosine oxidase subunit alpha	773	494	692	514	1096	713.8	244.074	456	361	245	231	218	540	341.833	133.916	376	392	630	466	142.253	196	431	421	349.333	132.885	457	435	337	409.667	63.8853	727	331	552	536.667	198.445	-0.679812	-0.200518	-0.0880012	-0.470522	-0.436042	0.0377052	0.64161	0.849187	0.239632	0.276976
RSc1104	soxG2	sarcosine oxidase subunit gamma	276	155	272	252	224	235.8	49.6407	139	101	98	115	122	135	118.333	16.9902	115	99	0	71.3333	62.2923	78	140	133	117	33.9559	134	129	125	129.333	4.50925	255	78	180	171	88.8426	-0.503782	-1.44672	-0.0384874	-0.512802	-0.533727	0.460333	0.0824135	0.967474	0.543953	0.524489
RSc1105	folB2	putative dihydroneopterin aldolase protein	191	119	228	187	136	172.2	44.2346	108	104	76	80	99	18	80.8333	33.3971	80	84	162	108.667	46.2313	57	87	87	77	17.3205	122	126	86	111.333	22.0303	149	96	108	117.667	27.7909	-0.335741	-0.337446	-0.231595	-0.348562	-0.59076	0.237049	0.331346	0.522091	0.31341	0.0817544
RSc1106	purU	formyltetrahydrofolate deformylase	160	107	74	29	24	78.8	56.7776	54	88	40	35	44	153	69	45.3078	74	93	126	97.6667	26.3122	24	28	39	30.3333	7.76745	156	106	46	102.667	55.0757	152	102	60	104.667	46.0579	0.220504	0.411411	-0.755754	0.270384	0.0246438	0.671792	0.469043	0.185831	0.645798	0.969443
RSc1108		transcriptional regulatory DNA-binding transcription regulator protein	155	33	142	86	72	97.6	50.5698	56	52	61	57	51	27	50.6667	12.1436	27	54	198	93	91.9293	28	67	79	58	26.6646	40	42	130	70.6667	51.3939	154	50	84	96	53.0283	-0.166676	0.115744	0.22399	-0.241384	-0.0415678	0.788924	0.882461	0.764143	0.744839	0.958506
RSc1110		transcriptional regulatory DNA-binding transcription regulator protein	1331	336	905	521	544	727.4	395.381	1247	1042	878	751	700	234	808.667	345.475	542	734	630	635.333	96.111	188	417	474	359.667	151.375	804	539	1562	968.333	530.93	1166	1108	180	818	553.285	0.940982	0.0444369	-0.228321	0.639775	0.118635	0.0717155	0.953425	0.750386	0.315074	0.875555
RSc1111		hypothetical protein	327	46	191	146	80	158	110.025	75	65	122	103	103	72	90	22.5211	44	77	36	52.3333	21.7332	47	67	90	68	21.5174	89	57	130	92	36.5923	428	40	24	164	228.771	0.0719673	-0.987641	-0.107416	-0.322598	-0.293166	0.929869	0.250478	0.913129	0.720724	0.750386
RSc1113		hypothetical protein	2785	7153	4978	3925	7008	5169.8	1909.56	1713	1232	357	332	314	891	806.5	579.602	1573	1206	414	1064.33	592.345	1426	2666	3062	2384.67	853.514	1183	795	570	849.333	310.091	1407	588	1452	1149	486.361	-2.4429	-2.24456	-0.437706	-2.5666	-2.40371	0.000200837	0.00292064	0.539939	0.00101674	0.0017061
RSc1114	fdxA	ferredoxin protein	3352	2941	596	389	1136	1682.8	1371.44	1465	5258	753	654	697	2781	1934.67	1819.32	2398	5152	2718	3422.67	1506.17	294	397	450	380.333	79.3242	3605	5925	555	3361.67	2693.26	2928	5485	6432	4948.33	1812.6	0.494131	1.07389	-1.41367	0.693118	1.41154	0.418914	0.121695	0.0548983	0.323288	0.0453716
RSc1115	recJ	single-stranded-DNA-specific exonuclease protein	1334	962	1407	995	624	1064.4	315.956	1230	2048	1215	1147	1312	909	1310.17	386.638	928	1972	666	1188.67	690.919	391	608	889	629.333	249.684	1724	1852	1529	1701.67	162.654	1550	2357	1920	1942.33	403.963	0.93107	0.266879	-0.0373401	0.822875	0.694774	0.00088307	0.401829	0.920398	0.00791978	0.0228339
RSc1116		putative signal peptide protein	965	1141	774	531	696	821.4	237.207	987	1599	456	451	529	675	782.833	447.394	710	1583	684	992.333	511.698	333	383	575	430.333	127.755	1133	1448	718	1099.67	366.14	881	1903	1884	1556	584.644	0.361053	0.262924	-0.224849	0.420992	0.654826	0.181298	0.431704	0.516696	0.191497	0.0410877
RSc1117		lipoprotein releasing system transmembrane	6649	6785	4674	4255	4248	5322.2	1285.8	4522	5205	2662	2641	2624	4545	3699.83	1184.18	6528	7618	10080	8075.33	1819.63	2024	3015	3524	2854.33	762.798	8723	6769	3688	6393.33	2538.43	5564	6726	10680	7656.67	2681.97	-0.120121	0.778768	-0.186906	0.329439	0.317548	0.695928	0.0200508	0.608828	0.334825	0.357072
RSc1118	lolD	lipoprotein releasing system ATP-binding ABC transporter	5242	5479	4930	4931	3320	4780.4	848.373	4021	5159	2852	2931	2848	3735	3591	916.3	4625	6130	7218	5991	1302.08	2547	3494	3727	3256	624.966	7411	5701	4262	5791.33	1576.44	4884	5950	8652	6495.33	1942.29	0.0707618	0.536696	0.240356	0.429715	0.279053	0.78996	0.0522085	0.404604	0.12077	0.32741
RSc1119		deoxyribonuclease protein	2725	2220	3331	3352	1528	2631.2	775.275	1727	1764	1513	1511	1610	1044	1528.17	259.535	1723	1988	972	1561	527.017	1215	2239	1888	1780.67	520.369	2622	2092	2680	2464.67	324.039	2415	1941	2292	2216	245.97	-0.1089	-0.454561	0.334147	0.191977	-0.303426	0.700686	0.141954	0.277995	0.555841	0.335051
RSc1120	comEC	DNA internalizaion competence protein ComEC/Rec2	952	517	1389	1196	456	902	410.258	569	364	572	524	520	99	441.333	184.156	327	388	468	394.333	70.713	469	1026	790	761.667	279.579	270	350	1107	575.667	461.883	816	318	432	522	260.914	-0.162581	-0.789143	0.829053	-0.352132	-0.753633	0.738289	0.134039	0.104984	0.526226	0.153799
RSc1121		hypothetical protein	9754	20566	20787	13712	30256	19015	7838.9	10460	11667	5035	4721	4369	21519	9628.5	6619.32	14330	14077	13626	14011	356.61	6290	10236	12484	9670	3135.55	21437	15789	9396	15540.7	6024.34	7322	12876	18816	13004.7	5748.08	-0.856001	-0.0630589	-0.0741657	0.0289173	-0.582383	0.0447373	0.918927	0.903359	0.963141	0.264427
RSc1122		hypothetical protein	6254	7198	10401	7120	15856	9365.8	3956.66	4515	4867	2146	2038	1844	6957	3727.83	2061.62	6667	5012	3744	5141	1465.76	2972	4581	5842	4465	1438.51	8649	5635	3494	5926	2589.79	4603	4562	7944	5703	1940.87	-1.06092	-0.461625	-0.116763	-0.335342	-0.683776	0.0081467	0.340639	0.828637	0.501372	0.147455
RSc1123		Putative transglutaminase	3070	3332	6308	4064	5592	4473.2	1419.24	2367	3291	1573	1452	1487	2529	2116.5	741.024	2914	3256	1692	2620.67	822.227	1619	2564	3237	2473.33	812.802	3139	3182	2448	2923	411.924	2396	3137	4284	3272.33	951.248	-0.633808	-0.425338	0.0313469	-0.320309	-0.493991	0.0361129	0.254807	0.94362	0.398667	0.179439
RSc1124		hypothetical protein	1386	1103	986	768	976	1043.8	226.169	839	1369	607	510	588	792	784.167	313.093	1071	1569	702	1114	435.097	306	583	709	532.667	206.161	1142	1358	777	1092.33	293.667	1368	1460	1428	1418.67	46.7047	0.0319965	0.196575	-0.272067	0.147349	0.246039	0.87873	0.367998	0.20792	0.511409	0.250777
RSc1125		putative hydrolase protein	926	456	750	510	536	635.6	197.086	425	566	345	305	338	297	379.333	102.099	478	608	468	518	78.1025	208	399	361	322.667	101.106	638	628	487	584.333	84.4413	839	483	828	716.667	202.436	-0.155055	-0.0827868	-0.184057	0.0417958	-0.00360526	0.45605	0.75892	0.466295	0.882599	0.990639
RSc1126	pyrG	CTP synthetase	12254	10479	9214	6636	6856	9087.8	2396.27	11666	25200	14027	13738	13727	15318	15612.7	4840.75	12733	26899	19620	19750.7	7083.9	3610	3883	6283	4592	1470.8	14082	26082	9478	16547.3	8572.14	14479	30861	27912	24417.3	8732.24	1.29421	1.23431	-0.213303	0.88785	1.20862	7.52086e-05	0.000544923	0.551005	0.00805645	0.00068411
RSc1127	kdsA	2-dehydro-3-deoxyphosphooctonate aldolase	5561	3947	5231	3577	3512	4365.6	962.243	6090	8327	8464	8469	8561	5220	7521.83	1473.88	4288	8482	7542	6770.67	2200.82	1729	2319	3136	2394.67	706.545	4556	8344	6005	6301.67	1911.35	7493	10220	6900	8204.33	1770.62	1.42386	0.85081	-0.0392855	0.710969	0.82236	8.25478e-06	0.00516207	0.912726	0.0169087	0.00668693
RSc1128		hypothetical protein	2930	2174	2198	1546	2496	2268.8	506.272	2805	3078	3063	2971	3150	3825	3148.67	351.975	2982	3715	7128	4608.33	2212.66	1322	1613	2348	1761	528.769	3413	4582	3356	3783.67	691.964	3694	4287	3744	3908.33	328.887	0.963284	1.31663	0.487996	0.965665	0.720906	0.00133758	0.000327496	0.13981	0.00454917	0.0288913
RSc1129	eno	phosphopyruvate hydratase	25116	22321	15418	11869	13392	17623.2	5789.82	37975	40862	28561	28498	28726	29277	32316.5	5583.17	30790	35791	43830	36803.7	6578.72	8629	10763	14693	11361.7	3076.01	38970	41570	26815	35785	7876.27	36250	44305	28056	36203.7	8124.6	1.46127	1.26273	0.105734	1.11118	0.831926	5.51959e-06	0.000142857	0.750838	0.000491085	0.00573713
RSc1130	ftsB	cell division protein FtsB	1067	927	752	712	600	811.6	184.928	868	1080	947	944	1024	909	962	77.4106	829	1120	630	859.667	246.435	221	461	411	364.333	126.623	1013	1157	633	934.333	270.713	1284	1277	864	1141.67	240.492	0.835934	0.286635	-0.369911	0.355797	0.355632	0.000437009	0.267168	0.154312	0.162356	0.162414
RSc1131		hypothetical protein	1097	1802	1112	940	944	1179	357.662	895	1670	783	803	825	837	968.833	345.598	1016	1633	1584	1411	342.956	464	849	913	742	242.872	1000	1599	1040	1213	334.884	947	1811	2496	1751.33	776.222	0.236926	0.42975	0.0698048	0.150009	0.34038	0.355754	0.147924	0.841676	0.645293	0.259466
RSc1132		putative redox regulated molecular chaperone heat-shock-like protein	2965	2478	2195	1810	1768	2243.2	497.978	3299	3150	2314	2491	2368	1944	2594.33	523.21	1987	3060	2304	2450.33	551.264	838	948	1308	1031.33	245.832	1963	3042	2257	2420.67	557.809	3829	3569	4200	3866	317.123	0.810397	0.303756	-0.337083	0.24843	0.615303	9.88602e-05	0.157387	0.121369	0.254179	0.00529239
RSc1133		hypothetical protein	1968	3333	1913	1469	1736	2083.8	724.918	1139	2305	1032	1245	1200	2268	1531.5	589.282	1434	2924	2502	2286.67	767.985	748	710	1037	831.667	178.836	1394	2575	1048	1672.33	800.646	2157	2657	4104	2972.67	1011.16	-0.0884067	0.310083	-0.450378	-0.246631	0.360401	0.794256	0.396717	0.21642	0.513606	0.318494
RSc1134		hypothetical protein	542	529	543	468	544	525.2	32.553	347	494	339	295	284	144	317.167	113.327	252	384	162	266	111.66	238	493	512	414.333	153.004	412	450	333	398.333	59.6853	493	525	228	415.333	163.022	-0.0802407	-0.783678	0.448362	-0.187764	-0.459461	0.770268	0.0100922	0.12062	0.549803	0.119783
RSc1135		putative hydrolase protein	1674	1294	1957	1368	1376	1533.8	277.781	1047	2078	1337	1229	1240	765	1282.67	439.027	1053	2406	1980	1813	691.787	711	863	1207	927	254.118	3408	1639	1139	2062	1192.18	1401	1682	1104	1395.67	289.037	0.361862	0.466015	0.107685	0.641335	-0.220155	0.252179	0.212371	0.801963	0.0849557	0.589331
RSc1136		Putative thiol-disulphide oxidoreductase DCC	650	52	218	150	48	223.6	248.771	227	101	122	111	127	18	117.667	66.8062	143	83	0	75.3333	71.8076	40	107	96	81	35.9305	133	64	221	139.333	78.6914	606	98	144	282.667	280.958	0.377768	-1.22737	-0.152647	-0.0965221	0.0844032	0.697797	0.268456	0.905112	0.939423	0.945574
RSc1137		hypothetical protein	579	218	552	316	240	381	172.569	437	274	226	197	231	99	244	111.244	304	258	18	193.333	153.575	175	317	360	284	96.8143	286	221	546	351	171.974	506	309	360	391.667	102.246	0.0880751	-0.798489	0.37172	0.0957684	-0.134817	0.892601	0.247393	0.598892	0.902884	0.861559
RSc1138		putative transmembrane protein	1407	838	2135	1406	1104	1378	485.116	1694	855	777	739	781	495	890.167	412.581	1310	1028	450	929.333	438.408	783	1191	1295	1089.67	270.624	918	822	1964	1234.67	633.442	1339	974	1428	1247	240.576	0.018225	-0.268052	0.547085	0.0883447	-0.238661	0.967494	0.584875	0.22183	0.867204	0.625676
RSc1139		thioredoxin reductase oxidoreductase protein	2158	1962	3288	2138	2272	2363.6	528.525	3795	1605	1524	1347	1520	1332	1853.83	957.024	3012	1710	1764	2162	736.617	1087	1523	1768	1459.33	344.935	1931	1482	3007	2140	783.688	2141	1702	2460	2101	380.58	0.19082	0.090321	0.118856	0.0402356	-0.320893	0.581471	0.840881	0.78567	0.931089	0.424755
RSc1140		hypothetical protein	4116	2204	2565	3114	2168	2833.4	811.594	4693	4433	3500	3303	3322	1008	3376.5	1302.52	1774	2716	1728	2072.67	557.618	1000	2483	2221	1901.33	791.494	1614	2874	4769	3085.67	1588.11	4721	4061	3312	4031.33	704.968	0.973777	-0.196625	0.23469	0.3973	0.428691	0.00424558	0.648219	0.578861	0.324781	0.276415
RSc1141		hypothetical protein	1834	1833	1879	1934	800	1656	480.303	2389	2890	2238	2282	2458	891	2191.33	678.172	1300	2191	1908	1799.67	455.272	783	1492	1817	1364	528.75	1062	2873	3773	2569.33	1380.78	2452	3341	2460	2751	510.971	1.17029	0.330553	0.482781	0.779278	0.626198	0.000814405	0.39562	0.200506	0.0384734	0.0929342
RSc1142		integral membrane transmembrane protein	1167	1435	1484	852	544	1096.4	398.354	955	1613	807	756	869	1287	1047.83	334.778	1062	2312	1188	1520.67	688.204	287	448	550	428.333	132.598	726	2107	742	1191.67	792.742	1143	2117	2364	1874.67	645.565	0.434508	0.501217	-0.672878	0.0411307	0.489426	0.100403	0.10575	0.0359737	0.913342	0.114512
RSc1143	trpS	tryptophanyl-tRNA synthetase	5035	3002	3541	2335	2072	3197	1177.21	3980	5584	3486	3574	3768	3321	3952.17	831.416	3731	5968	3618	4439	1325.36	1042	1685	2061	1596	515.297	3812	6117	3735	4554.67	1353.57	5951	6117	4728	5598.67	758.574	0.924148	0.603068	-0.284884	0.602054	0.606237	0.000131056	0.0162504	0.266944	0.0164708	0.0157449
RSc1144		Methyltransferase type 11	1295	1371	2392	1783	672	1502.6	636.39	880	1379	849	907	868	531	902.333	271.898	820	1496	594	970	469.336	792	805	800	799	6.55744	775	1313	916	1001.33	278.967	1290	1343	1440	1357.67	76.068	-0.0121279	-0.42689	0.0228351	-0.402575	-0.254244	0.975163	0.271769	0.960788	0.298663	0.527549
RSc1145	dapA	dihydrodipicolinate synthase	10224	10380	7971	5734	6352	8132.2	2143.29	7423	11112	4608	4674	4525	7173	6585.83	2582.47	13388	15134	8370	12297.3	3511.42	3437	3265	4619	3773.67	737.114	9751	15257	5353	10120.3	4962.32	9344	14362	16824	13510	3812.09	0.129847	0.688244	-0.356587	0.289602	0.514606	0.635935	0.0217296	0.248332	0.34766	0.0849396
RSc1146	nlpD	NlpB lipoprotein	15132	13023	9145	8461	7664	10685	3228.25	20430	18822	10747	10824	10608	15165	14432.7	4404.66	17933	19438	23274	20215	2753.97	3915	5430	6767	5370.67	1426.93	15140	21561	11842	16181	4942.42	19726	22254	23028	21669.3	1726.9	0.917547	1.09093	-0.283672	0.651345	0.802654	0.000246242	0.000227401	0.300996	0.0148789	0.00355598
RSc1147		Beta-lactamase-like protein	2033	646	1541	1104	784	1221.6	569.435	2194	1518	1595	1594	1448	747	1516	462.168	1175	1408	1314	1299	117.222	380	813	751	648	234.156	1314	1386	1536	1412	113.261	2632	1595	1404	1877	660.787	1.05891	0.377633	-0.0406827	0.463483	0.520338	0.000760092	0.277494	0.923416	0.176875	0.12745
RSc1148		hypothetical protein	3322	2671	2802	1791	1808	2478.8	666.226	1994	3174	1562	1757	1622	3744	2308.83	921.016	2866	4185	2394	3148.33	928.28	861	962	1491	1104.67	338.364	2927	3538	1763	2742.67	901.743	3384	3506	5568	4152.67	1227.23	0.221248	0.462152	-0.436339	0.208436	0.530226	0.311298	0.0671004	0.0909697	0.430943	0.0364651
RSc1149	slyD	fkbp-type peptidyl-prolyl cis-trans isomerase (rotamase) protein	8131	7023	3684	2468	6080	5477.2	2348.74	15741	14130	5756	5330	4973	8667	9099.5	4733.26	7635	12334	15246	11738.3	3840.31	1550	3720	3943	3071	1321.94	14619	11342	8593	11518	3016.85	9995	10674	11472	10713.7	739.299	1.22783	1.31254	-0.166684	1.15217	0.761293	0.00280731	0.00601892	0.751687	0.0131383	0.097164
RSc1150		hypothetical protein	956	578	567	394	312	561.4	248.112	542	1043	431	451	525	477	578.167	231.633	457	845	360	554	256.638	207	360	351	306	85.8545	597	837	612	682	134.443	865	1191	1848	1301.33	500.702	0.637075	0.0235124	-0.201437	0.335886	0.970438	0.0336242	0.956844	0.603432	0.354392	0.00713451
RSc1151	mutS	DNA mismatch repair protein	7521	6980	7476	5659	4960	6519.2	1151.35	6563	11140	5062	4979	5206	5481	6405.17	2390.55	7314	11545	5670	8176.33	3030.94	2460	3523	4533	3505.33	1036.61	9881	11205	6234	9106.67	2574.37	8384	13302	13212	11632.7	2813.79	0.48078	0.447674	-0.158389	0.577872	0.637976	0.019387	0.0643908	0.547078	0.0180518	0.00982609
RSc1152		transcription regulator protein	3262	3814	4251	3133	3616	3615.2	447.502	3326	3518	2048	1748	1833	2430	2483.83	766.372	3253	3164	2448	2955	441.324	1356	2131	2622	2036.33	638.287	3154	3657	3600	3470.33	275.431	3136	3911	3420	3489	392.08	-0.0657838	-0.0712615	-0.0695285	0.107904	-0.201244	0.789985	0.813303	0.818092	0.708353	0.462693
RSc1153		putative transmembrane efflux transmembrane protein	848	1221	814	991	1144	1003.6	178.391	523	402	217	211	168	306	304.5	135.854	794	670	954	806	142.38	371	611	529	503.667	121.989	456	728	471	551.667	152.893	583	477	1356	805.333	479.827	-1.2785	-0.0393835	-0.170599	-0.694347	-0.453498	0.00231263	0.945866	0.749116	0.147332	0.3607
RSc1154	dkgB	2,5-diketo-D-gluconate reductase B	1707	2238	1431	1682	2640	1939.6	489.576	1582	837	344	313	308	450	639	503.396	2183	1165	1944	1764	532.335	687	920	892	833	127.212	913	1360	741	1004.67	319.519	1178	851	2580	1536.33	918.511	-1.16634	0.109295	-0.416882	-0.814668	-0.473371	0.0211236	0.877182	0.509863	0.178005	0.455651
RSc1155		methyl-accepting chemotaxis transducer transmembrane protein	1004	1400	1486	1054	1096	1208	219.103	2330	3822	3009	2970	3225	7128	3747.33	1724.27	3669	4624	1782	3358.33	1446.25	352	825	921	699.333	304.605	7735	5869	3656	5753.33	2041.96	1202	1794	1416	1470.67	299.762	1.87008	1.71372	-0.011622	2.48474	0.193441	2.57772e-06	3.40291e-05	0.978712	4.83153e-07	0.611013
RSc1156		methyl-accepting chemotaxis transducer transmembrane protein	484	348	696	740	416	536.8	172.96	2337	3790	4018	4668	5067	4518	4066.33	962.978	2336	3557	1350	2414.33	1105.58	111	295	438	281.333	163.928	5490	4143	3377	4336.67	1069.73	860	1074	636	856.667	219.019	3.4454	2.63911	0.012167	3.47718	0.83755	2.82631e-08	2.38981e-06	0.98169	9.30792e-08	0.046643
RSc1157		hypothetical protein	579	1622	258	189	352	600	589.982	364	409	89	106	96	369	238.833	156.245	318	575	324	405.667	146.678	284	485	358	375.667	101.658	386	500	219	368.333	141.331	676	543	396	538.333	140.058	-0.911855	-0.434107	0.0545056	-0.670711	-0.379664	0.0411137	0.437533	0.932318	0.216939	0.502014
RSc1158		glutamine amidotransferase	475	975	477	298	464	537.8	255.8	225	291	136	152	151	153	184.667	60.8364	176	263	90	176.333	86.5005	280	351	290	307	38.4318	107	246	183	178.667	69.6012	485	288	120	297.667	182.692	-0.951404	-1.55455	-0.0274059	-1.45793	-1.12061	0.0195913	0.00320323	0.962743	0.00512172	0.0251479
RSc1159		putative transcription regulator protein	217	214	150	112	88	156.2	58.4825	214	168	107	120	107	90	134.333	47.213	86	134	54	91.3333	40.2658	66	206	128	133.333	70.1522	125	94	185	134.667	46.2637	237	87	84	136	87.4814	0.427882	-0.742715	0.405186	-0.0380808	-0.541671	0.29123	0.125284	0.40744	0.9484	0.268559
RSc1160	suhB	inositol monophosphatase	2989	2943	3242	2568	2264	2801.2	384.918	1846	3267	1247	1130	1014	3519	2003.83	1116.46	3395	3607	2178	3060	771.154	780	897	1172	949.667	201.237	1603	3854	1338	2265	1382.48	2523	3755	4452	3576.67	976.787	-0.321685	0.271037	-0.806181	-0.324457	0.126615	0.238457	0.420781	0.0164763	0.33505	0.726852
RSc1161		putative tRNA/rRNA methyltransferase protein	1289	1362	2080	1621	864	1443.2	448.043	738	1235	770	708	696	981	854.667	213.579	804	1454	882	1046.67	354.91	771	964	1341	1025.33	289.907	498	1237	880	871.667	369.57	1147	1315	1272	1244.67	87.2716	-0.255559	-0.252493	0.349909	-0.5859	-0.323848	0.26611	0.369083	0.196932	0.0333245	0.240466
RSc1162	cysE2	O-acetylserine synthase	1940	1701	2739	1798	1712	1978	436.019	1963	1862	1361	1212	1268	1521	1531.17	314.997	1758	1984	1080	1607.33	470.457	639	1260	1203	1034	343.265	1569	1798	1848	1738.33	148.763	2146	2119	1884	2049.67	144.105	0.137363	-0.0909159	-0.160286	0.00101341	-0.083209	0.562252	0.762775	0.578217	0.997656	0.78335
RSc1163	lpxH	UDP-2,3-diacylglucosamine hydrolase	3365	1088	788	710	1160	1422.2	1102.76	2727	2004	729	831	840	621	1292	866.049	1401	1641	684	1242	497.919	337	1343	1007	895.667	512.158	1279	1499	1661	1479.67	191.732	3675	1785	1272	2244	1265.55	0.537548	-0.0315518	0.182762	0.408382	0.404699	0.203959	0.959492	0.751466	0.442281	0.436592
RSc1164	ppiB	peptidyl-prolyl cis-trans isomerase B	16169	16938	3439	2934	9992	9894.4	6691.63	18884	22624	3358	3498	3779	12672	10802.5	8563.4	19796	20170	19890	19952	194.556	2395	5790	7010	5065	2391.4	22308	20745	7104	16719	8363.43	17497	22530	28596	22874.3	5557.51	0.435817	1.2014	-0.284163	0.677246	1.05329	0.439769	0.064584	0.700388	0.30085	0.10732
RSc1165	ppiA	peptidyl-prolyl cis-trans isomerase A	5589	9485	381	264	4000	3943.8	3861.65	4950	11809	463	465	604	8784	4512.5	4893.53	8984	11434	19584	13334	5549.55	430	722	1042	731.333	306.107	14787	11509	892	9062.67	7263.34	5734	13644	23832	14403.3	9072.86	0.267708	2.20005	-1.62096	1.07346	1.88783	0.827636	0.0973212	0.243677	0.404404	0.157896
RSc1166		signal peptide protein	2369	2650	1082	712	1984	1759.4	832.338	2002	3714	600	586	704	1773	1563.17	1223.39	1845	4248	3294	3129	1209.97	395	688	773	618.667	198.309	3009	3648	880	2512.33	1449.3	2259	4721	7044	4674.67	2392.84	0.110931	0.893876	-0.861002	0.424231	1.17728	0.843265	0.1196	0.147247	0.48091	0.0424203
RSc1167	cysS	cysteinyl-tRNA synthetase	3972	2536	3510	2325	1968	2862.2	843.488	1524	3498	2366	2482	2403	2034	2384.5	650.136	2035	4435	1728	2732.67	1482.23	1151	1409	2056	1538.67	466.226	2400	4172	1852	2808	1212.62	3834	4052	4116	4000.67	147.842	0.329184	0.0607191	-0.107321	0.0746271	0.330557	0.237983	0.876044	0.773195	0.845748	0.319001
RSc1168		hypothetical protein	1933	1370	1813	1285	1024	1485	378.825	960	2032	1510	1557	1526	1251	1472.67	356.698	834	2307	1620	1587	737.054	770	1133	1463	1122	346.631	1292	2136	1396	1608	460.209	2074	2420	2064	2186	202.712	0.571526	0.249834	0.38413	0.264498	0.426611	0.0244826	0.421179	0.19886	0.390493	0.150802
RSc1169	accA	acetyl-CoA carboxylase carboxyltransferase subunit alpha	10932	12814	7765	6665	8928	9420.8	2468.63	8381	12536	6677	6368	6288	9531	8296.83	2444.6	10375	12171	8010	10185.3	2086.97	3339	4327	4815	4160.33	751.982	8172	15633	6185	9996.67	4981.29	11995	13419	12480	12631.3	723.962	0.271749	0.295801	-0.383353	0.137353	0.257855	0.184039	0.22812	0.120064	0.603432	0.298055
RSc1170		puative tRNA(Ile)-lysidine synthase	1091	685	1256	1063	544	927.8	299.534	895	1388	1216	1122	1149	396	1027.67	348.004	490	1090	828	802.667	300.801	409	806	832	682.333	237.07	701	1055	1375	1043.67	337.143	1220	1477	816	1171	333.213	0.891976	0.0306704	0.391973	0.410109	0.306696	0.00511735	0.945243	0.287372	0.263866	0.417485
RSc1171	lysC	aspartate kinase	7577	4744	4906	3399	3000	4725.2	1795.89	9548	12504	7762	8108	7951	8802	9112.5	1787.19	8163	12725	6984	9290.67	3032.08	1460	1454	2143	1685.67	396.074	5037	14829	4548	8138	5799.73	11356	14208	14376	13313.3	1697.18	1.53073	1.08058	-0.725688	0.76828	1.29357	1.37167e-05	0.00192315	0.0337826	0.0218937	0.000379713
RSc1172	fabI	enoyl-(acyl carrier protein) reductase	3833	2457	4430	3713	2928	3472.2	779.796	1995	5199	4172	3938	3961	3321	3764.33	1060.22	2746	5139	2430	3438.33	1481.27	1059	1256	1405	1240	173.554	3581	4946	1974	3500.33	1487.64	4065	6183	3396	4548	1454.93	0.673174	0.254186	-0.537191	0.235539	0.359573	0.0351128	0.529324	0.16588	0.565308	0.35901
RSc1173		substrate-binding periplasmic (PBP) ABC transporter protein	3327	1705	4606	3587	1816	3008.2	1235.85	2223	2193	2099	1971	1930	1431	1974.5	290.647	2054	2369	738	1720.33	865.182	1586	2667	3004	2419	740.816	2049	2452	2987	2496	470.545	3035	2216	1668	2306.33	687.962	0.0728959	-0.488868	0.574584	0.0269713	-0.411571	0.862937	0.272365	0.177817	0.959101	0.358647
RSc1174		transmembrane ABC transporter protein	2156	1841	2609	2101	1624	2066.2	370.865	1891	1695	1201	1102	1082	1557	1421.33	340.457	2273	1827	936	1678.67	680.731	717	1344	1410	1157	382.477	1964	1988	1486	1812.67	283.156	1824	1435	1452	1570.33	219.846	-0.0769119	-0.112934	-0.0699	-0.0338517	-0.554965	0.757182	0.703033	0.820519	0.915811	0.0389621
RSc1175		transmembrane ABC transporter protein	2097	1696	2476	1863	1288	1884	443.518	1464	1691	1060	903	945	1683	1291	365.298	1976	1634	1296	1635.33	340.002	822	1272	1536	1210	361.015	2023	1833	1406	1754	315.995	1871	1542	1428	1613.67	230.031	-0.131467	-0.0229866	0.101032	0.019655	-0.408032	0.491763	0.930611	0.672665	0.941054	0.0625842
RSc1176		ABC transporter ATP-binding protein	3684	2146	4573	3834	2136	3274.6	1088.18	2279	2105	1827	1653	1704	1494	1843.67	295.369	1866	2160	1224	1750	478.661	1394	2639	2769	2267.33	759.117	2079	2190	2494	2254.33	214.85	3478	2068	1716	2420.67	932.438	-0.204539	-0.615235	0.327287	-0.273976	-0.515232	0.465212	0.0586802	0.314719	0.412517	0.112491
RSc1177		putative transmembrane protein	3785	2021	3644	2834	2120	2880.8	824.669	1109	1316	762	727	742	1503	1026.5	334.147	1746	1521	1044	1437	358.459	1137	1719	2024	1626.67	450.651	992	1604	829	1141.67	408.603	2642	1179	3912	2577.67	1367.64	-1.10752	-0.777496	-0.0238945	-1.16347	-0.352541	0.000352223	0.0229711	0.952789	0.00153483	0.304008
RSc1178		lipoprotein transmembrane	861	976	1001	802	968	921.6	85.7222	578	1349	699	709	629	1305	878.167	351.219	1001	1748	612	1120.33	577.325	296	386	442	374.667	73.6569	775	1609	498	960.667	578.303	839	1589	2136	1521.33	651.142	0.242561	0.473557	-0.409932	0.164233	0.628562	0.428742	0.180183	0.260808	0.673464	0.0720116
RSc1179	gltX	glutamyl-tRNA synthetase	3752	2448	2367	2063	1776	2481.2	758.498	4585	4581	3284	3241	3166	2979	3639.33	738.382	3858	4666	3960	4161.33	440.02	884	1152	1570	1202	345.722	2126	5182	2648	3318.67	1634.66	5320	5137	4536	4997.67	410.152	1.14457	0.931351	-0.290259	0.514335	0.830288	1.73441e-05	0.000767055	0.274499	0.0460163	0.00209987
RSc1180		inner membrane transmembrane protein	716	284	691	552	176	483.8	242.982	473	419	520	484	454	225	429.167	105.435	315	439	54	269.333	196.521	257	357	378	330.667	64.6555	218	440	596	418	189.958	622	484	276	460.667	174.176	0.680851	-0.593348	0.330285	0.0707657	-0.135237	0.220826	0.391491	0.638676	0.928612	0.860048
RSc1181		inner membrane transmembrane protein	1696	1364	1517	1327	504	1281.6	458.436	1358	1996	1504	1369	1383	918	1421.33	346.017	1390	1681	702	1257.67	502.737	608	763	873	748	133.135	1585	1977	1422	1661.33	285.265	1628	2041	2028	1899	234.783	0.895845	0.124241	0.00550398	0.501312	0.395543	0.00338149	0.747167	0.989977	0.138947	0.250177
RSc1182	rpmE2	50S ribosomal protein L31 type B	3810	6379	599	386	1136	2462	2583.54	3709	10930	1200	1199	1220	3699	3659.5	3766.13	4434	11229	4122	6595	4016.19	273	446	576	431.667	152.008	5739	10722	1015	5825.33	4854.08	5339	14148	13512	10999.7	4912.58	1.12418	1.47034	-1.62787	0.964592	2.1213	0.0771778	0.0478237	0.044573	0.191074	0.00706068
RSc1183		putative signal peptide protein	484	477	408	289	280	387.6	98.7436	284	358	182	204	207	306	256.833	69.6632	255	469	252	325.333	124.428	141	210	309	220	84.4452	473	467	281	407	109.16	402	522	528	484	71.0774	-0.136571	-0.160444	-0.128158	0.151865	0.103236	0.589333	0.596945	0.67891	0.615228	0.741232
RSc1184		hypothetical protein	1041	775	1045	730	952	908.6	148.126	572	562	404	352	366	432	448	96.4407	513	689	234	478.667	229.435	352	634	727	571	195.277	696	689	654	679.667	22.5019	804	734	696	744.667	54.7844	-0.506431	-0.732062	0.114439	-0.215445	-0.40985	0.0266733	0.010326	0.705144	0.453025	0.13777
RSc1185		transcription regulator protein	3321	4073	5103	3246	5368	4222.2	984.385	2397	1727	1113	968	924	3078	1701.17	879.543	2590	1865	1674	2043	483.246	1521	2901	3449	2623.67	993.469	3053	2150	2164	2455.67	517.353	2384	1751	2688	2274.33	478.03	-1.0941	-0.801159	0.0863202	-0.592954	-1.03829	0.000780478	0.0290699	0.83533	0.101999	0.00614069
RSc1186		putative sigma-54 interacting transcription regulator protein	1072	849	857	703	1144	925	179.76	192	252	189	166	147	333	213.167	68.5607	259	290	360	303	51.7397	411	652	735	599.333	168.298	298	281	260	279.667	19.0351	737	264	312	437.667	260.339	-1.75875	-1.29793	0.23547	-1.47325	-1.20795	1.76724e-06	0.000432628	0.485262	0.000126474	0.0008356
RSc1187	rho	transcription termination factor Rho	6343	3968	3847	1677	2640	3695	1753.2	6556	12113	6213	6438	6735	9243	7883	2353.65	6425	13944	15606	11991.7	4891.97	1011	1127	2160	1432.67	632.554	9219	11699	3938	8285.33	3963.85	9635	13730	14568	12644.3	2639.63	1.66293	1.8124	-0.696042	1.16225	1.53432	8.74069e-05	0.000144848	0.10715	0.0067213	0.000711167
RSc1188	trxA	thioredoxin 1 (redox factor) protein	15458	13604	17992	14527	8488	14013.8	3495.62	13730	13637	13308	12001	11796	9981	12408.8	1449.04	14119	15437	7344	12300	4342.32	6753	13959	14617	11776.3	4362.76	16496	18233	21946	18891.7	2784.06	16690	15911	11316	14639	2904.04	0.452966	0.016261	0.506816	0.634927	-0.0698485	0.094046	0.966941	0.11245	0.046549	0.854651
RSc1189	addB	hypothetical protein	2125	1282	2380	1631	1112	1706	540.387	948	1363	1312	1207	1257	711	1133	252.231	759	1552	846	1052.33	434.905	770	1055	1168	997.667	205.101	1038	1441	1262	1247	201.918	2089	1484	1008	1527	541.781	0.0976858	-0.474862	0.0752278	-0.237702	-0.258019	0.761915	0.170402	0.850634	0.511395	0.474638
RSc1190	addA	hypothetical protein	2080	1138	2448	1584	1656	1781.2	500.543	1044	1173	1240	1185	1131	657	1071.67	213.393	628	1240	432	766.667	421.47	866	1398	1359	1207.67	296.534	1314	1162	1339	1271.67	95.7932	2085	1327	924	1445.33	589.476	-0.065222	-0.938557	0.341245	-0.199891	-0.355821	0.856826	0.0154962	0.368545	0.619798	0.356753
RSc1191	dnaX	DNA polymerase III subunits gamma and tau	8603	8313	7907	6391	6256	7494	1097.78	4909	9112	4636	4495	4484	4185	5303.5	1880.54	4208	8225	5310	5914.33	2075.57	2610	5026	5099	4245	1416.42	6753	7822	6124	6899.67	858.449	7741	8749	8616	8368.67	547.628	0.0319592	-0.195679	-0.084226	0.0307131	-0.00997947	0.858671	0.297017	0.677215	0.888513	0.964119
RSc1192		hypothetical protein	4553	2344	2542	1565	2864	2773.6	1103.78	4176	3955	3509	3596	3571	2484	3548.5	582.491	2561	3941	4248	3583.33	898.575	1125	2351	2818	2098	874.396	3670	3941	4550	4053.67	450.689	5253	3890	5484	4875.67	861.391	1.03794	0.628369	0.37846	0.77764	0.690163	0.00198144	0.0903231	0.321135	0.0359025	0.0615035
RSc1194	recR	recombination protein RecR	2741	1419	2127	1044	1136	1693.4	723.392	1576	2649	2268	2221	2270	1215	2033.17	529.937	1013	2703	2178	1964.67	864.961	574	852	1213	879.667	320.397	1556	2388	1762	1902	433.308	2854	3006	3384	3081.33	272.913	0.994738	0.338983	-0.228676	0.282458	0.676975	0.00191646	0.35135	0.548944	0.441166	0.0520953
RSc1195	oprB	Carbohydrate-selective porin OprB	2504	1574	974	841	1008	1380.2	688.25	807	1736	673	659	686	1197	959.667	431.231	1174	2341	1368	1627.67	625.334	514	533	679	575.333	90.2792	1355	2380	672	1469	859.688	2230	2350	2664	2414.67	224.11	-0.0796238	0.339088	-0.498352	0.0491233	0.611656	0.823082	0.368105	0.182642	0.911243	0.0919151
RSc1196		DNA-binding transcriptional regulatory transcription regulator protein	3133	2699	3379	4251	2000	3092.4	832.803	1661	1540	1154	1149	1129	981	1269	267.31	1888	2156	2142	2062	150.851	1744	2320	2524	2196	404.515	1575	2070	1996	1880.33	267.002	2660	1865	3852	2792.33	1000.09	-0.662473	-0.261294	0.433095	-0.438364	-0.227106	0.00284936	0.314775	0.0835016	0.0855136	0.388443
RSc1197		hypothetical protein	3817	3146	3721	4444	3560	3737.6	470.933	3428	1771	1763	1899	1852	2754	2244.5	691.337	3477	3205	7650	4777.33	2491.52	2207	2693	3064	2654.67	429.784	2411	3074	2966	2817	355.729	3531	2967	9372	5290	3546.35	-0.288636	0.660743	0.469307	-0.111445	0.376857	0.413067	0.10314	0.251885	0.813303	0.370879
RSc1198		signal peptide protein	9025	9804	8669	8466	9472	9087.2	553.742	11656	7858	4999	5176	5112	6615	6902.67	2584.62	10755	8595	9846	9732	1084.5	4110	5246	5989	5115	946.325	6260	10117	6342	7573	2203.55	9250	10035	13044	10776.3	2002.7	0.081624	0.364319	0.00205822	-0.0922143	0.127228	0.780516	0.242017	0.99611	0.794547	0.710656
RSc1199		ABC transporter ATP-binding protein	2938	3600	3208	2955	2480	3036.2	410.177	2471	2998	1778	1695	1810	3078	2305	632.485	3008	3329	4248	3528.33	643.584	1487	1492	1687	1555.33	114.054	1060	4117	1486	2221	1655.74	3016	4461	6204	4560.33	1596.32	-0.00110187	0.463672	-0.0656731	-0.413969	0.419335	0.997851	0.221389	0.884831	0.288744	0.27198
RSc1200		transmembrane permease ABC transporter protein	1121	829	1051	989	616	921.2	201.874	832	733	484	505	503	441	583	159.342	660	706	288	551.333	229.21	439	635	685	586.333	130.021	556	831	617	668	144.42	1071	810	1284	1055	237.405	-0.0719491	-0.549242	0.154556	-0.284659	0.0503945	0.785089	0.0512035	0.607162	0.319125	0.878148
RSc1201		transcription regulator protein	2237	6046	1230	936	704	2230.6	2211.62	734	1814	230	216	214	423	605.167	625.503	1364	2440	342	1382	1049.12	519	1195	1027	913.667	351.962	1395	1521	859	1258.33	351.524	1685	1096	4152	2311	1621.32	-1.41762	-0.906982	-0.714939	-0.836338	-0.0463325	0.0153988	0.197385	0.3178	0.239903	0.957843
RSc1202		flavoprotein NADH-dependent oxidoreductase	16638	35896	5143	7244	1368	13257.8	13850.1	3343	5679	1392	1425	1409	1404	2442	1764.73	4251	7341	1674	4422	2837.37	1967	11458	3283	5569.33	5142.01	3990	5362	2611	3987.67	1375.5	13931	5478	28428	15945.7	11606.9	-1.3406	-1.56841	-0.767594	-1.59512	0.421853	0.0656882	0.0672879	0.371468	0.0651957	0.652287
RSc1203		oxidoreductase protein	3626	1997	1656	1199	3512	2398	1106.57	3658	3120	1630	1219	1159	2214	2166.67	1033.12	2215	3653	3402	3090	768.094	408	967	1199	858	406.609	4982	2613	1427	3007.33	1810.01	3021	2563	1836	2473.33	597.567	0.38297	0.680261	-0.659781	0.448524	-0.0658999	0.32507	0.133719	0.157476	0.333199	0.904005
RSc1204	surE	stationary phase survival protein SurE	3268	2318	4112	2993	2304	2999	751.324	2581	2882	2604	2450	2534	1872	2487.17	334.769	1913	3398	1926	2412.33	853.637	1246	1879	2093	1739.33	440.434	2546	3069	2521	2712	309.424	2898	3305	3648	3283.67	375.455	0.348532	-0.0634119	0.0724702	0.0858599	0.0510264	0.0722645	0.81476	0.785013	0.742843	0.852263
RSc1205		hypothetical protein	2849	2968	3670	2860	2024	2874.2	584.331	1413	2352	1873	1715	1758	1593	1784	319.407	1860	2915	1566	2113.67	709.373	1641	2114	2598	2117.67	478.511	1834	3257	2521	2537.33	711.641	2524	3174	4452	3383.33	980.898	-0.125098	-0.211764	0.416903	-0.00497924	0.0964838	0.584896	0.423911	0.0964162	0.987727	0.732857
RSc1206		lipoprotein NLPD/LppB-like protein	12254	25220	12919	9658	10328	14075.8	6372.07	10093	21362	7501	7480	7543	14517	11416	5587.65	18474	23166	16326	19322	3497.96	6147	8817	11413	8792.33	2633.09	25240	25993	11584	20939	8110.41	11188	23597	29148	21311	9195.64	0.0720134	0.598477	0.0417019	0.636421	0.355195	0.852798	0.12867	0.931089	0.106064	0.386142
RSc1207	rpoS	RNA polymerase sigma factor RpoS	21287	29802	21863	16005	14992	20789.8	5897.62	17060	25139	12791	11782	12055	18324	16191.8	5166.77	21762	23972	20808	22180.7	1623.02	8313	17448	18766	14842.3	5692.84	31802	28099	21581	27160.7	5174.7	21583	25601	24936	24040	2153.65	0.0885396	0.235461	0.162083	0.475109	-0.027259	0.70064	0.3586	0.542223	0.0547918	0.928678
RSc1208		Endonuclease/exonuclease/phosphatase	3602	1270	1253	931	1328	1676.8	1087.36	600	631	402	389	422	612	509.333	115.924	768	607	540	638.333	117.185	412	728	704	614.667	175.924	839	701	698	746	80.5543	3314	589	852	1585	1503.12	-1.11403	-1.14607	-0.577458	-0.930305	-0.455676	0.00318947	0.0108022	0.186147	0.034194	0.300077
RSc1209	rumA	23S rRNA 5-methyluridine methyltransferase	1982	869	989	650	440	986	595.131	580	1293	1008	1053	984	1089	1001.17	233.791	644	1487	1026	1052.33	422.116	306	422	577	435	135.967	800	1319	797	972	300.515	1845	1403	1728	1658.67	229.012	0.723394	0.242297	-0.447738	0.0868149	0.551515	0.0600885	0.617591	0.335124	0.870066	0.214372
RSc1210		hypothetical protein	41649	44468	41308	46610	42624	43331.8	2206.02	29315	22143	15206	13498	12979	18315	18576	6270.36	34694	25446	24642	28260.7	5585.91	12704	24153	21201	19352.7	5944.09	34957	27952	17621	26843.3	8721.01	29186	19947	42744	30625.7	11466.5	-0.762701	-0.362144	-0.341945	-0.523237	-0.62604	0.00894958	0.304623	0.33328	0.131372	0.0715073
RSc1211	ndk	nucleoside diphosphate kinase	11615	8717	9958	7265	4912	8493.4	2562.95	21927	26462	21273	19707	20077	13788	20539	4099.49	12708	22067	22878	19217.7	5652.1	2749	3594	5706	4016.33	1523.07	14110	23161	11588	16286.3	6085.71	17990	24795	16200	19661.7	4534.79	1.9474	1.33318	-0.363127	1.01178	1.02276	2.70709e-07	9.7219e-05	0.239078	0.00141606	0.00130591
RSc1212		hypothetical protein	10850	7491	9775	7787	6040	8388.6	1914.69	10092	13573	9002	8417	8489	7200	9462.17	2221	8804	12828	6336	9322.67	3276.93	3187	5463	6240	4963.33	1586.65	5522	13307	7880	8903	3992.05	12517	13946	8460	11641	2845.98	0.762046	0.307883	-0.00712511	0.199337	0.306108	0.00202731	0.274721	0.983511	0.499086	0.278037
RSc1213	pilF	putative type 4 fimbrial biogenesis protein	3930	3650	4695	3609	2408	3658.4	823.759	4708	5413	3820	3535	3458	3582	4086	796.313	3814	5820	7614	5749.33	1900.99	1660	2429	2852	2313.67	604.311	2755	6294	3999	4349.33	1795.32	3915	6083	5592	5196.67	1136.78	0.730187	0.829005	0.116909	0.345795	0.333792	0.00198635	0.00271417	0.690778	0.195131	0.211452
RSc1214		hypothetical protein	4549	3830	6080	5853	2960	4654.4	1325.77	4270	5819	5267	5131	5111	2835	4738.83	1056.64	3419	5684	3114	4072.33	1404.05	3184	4185	5283	4217.33	1049.87	3338	5881	6472	5230.33	1665.24	5082	5942	3876	4966.67	1037.82	0.710679	0.11897	0.785218	0.451755	0.0980922	0.0092425	0.738289	0.0136543	0.152135	0.787005
RSc1215	ispG	4-hydroxy-3-methylbut-2-en-1-yl diphosphate synthase	4025	2825	4210	3261	2728	3409.8	679.664	3670	4787	2921	2860	2869	4149	3542.67	804.804	3129	5135	4212	4158.67	1004.06	1715	2744	3293	2584	801.075	5186	5398	3603	4729	980.889	4421	5878	5172	5157	728.616	0.51018	0.497999	0.385036	0.645599	0.475918	0.00423402	0.0158784	0.059108	0.0025524	0.0207627
RSc1216	hisS	histidyl-tRNA synthetase	4019	3211	4306	2624	3352	3502.4	669.285	4193	6614	4253	4198	4140	8307	5284.17	1769.11	4970	6690	7128	6262.67	1140.7	1717	2370	3326	2471	809.241	6426	7055	4255	5912	1469.06	4864	6976	9468	7102.67	2304.61	0.933379	1.06549	0.285885	0.929608	0.875449	0.000111372	0.000146774	0.259146	0.000581868	0.0010203
RSc1217		hypothetical protein	3447	3300	4173	2613	4056	3517.8	630.488	4182	4639	3445	3440	3473	5049	4038	697.501	3552	5561	6246	5119.67	1400.18	1505	2597	3149	2417	836.65	4746	4770	3653	4389.67	638.085	3892	5009	6444	5115	1279.3	0.656021	0.811986	0.287151	0.564726	0.453069	0.00173344	0.00115832	0.226287	0.0169353	0.0527159
RSc1218	yfgL	outer membrane assembly lipoprotein YfgL	5855	4041	5723	4539	4888	5009.2	774.286	6512	6025	5838	5828	5679	5724	5934.33	307.227	4415	8260	6480	6385	1924.26	2138	3699	4368	3401.67	1144.35	6581	7149	5420	6383.33	881.286	7477	8054	8328	7953	434.397	0.789617	0.628805	0.291013	0.602123	0.614283	9.39981e-05	0.0037069	0.164613	0.00508528	0.0043983
RSc1219	engA	GTP-binding protein EngA	2759	2070	3221	2285	2208	2508.6	475.116	2339	3104	2469	2466	2358	2727	2577.17	292.855	2113	3348	3384	2948.33	723.644	1153	1472	1964	1529.67	408.564	2226	3189	2061	2492	609.231	3123	3228	3780	3377	352.935	0.549327	0.492294	0.143815	0.205047	0.341677	0.00221341	0.0159532	0.504258	0.324033	0.0906953
RSc1220	hfq	RNA-binding protein Hfq	20519	19593	27322	28807	19608	23169.8	4514.57	21450	12104	12201	11649	10950	11502	13309.3	4013.51	19272	16420	23490	19727.3	3556.93	10195	21069	18265	16509.7	5645.52	11013	16679	25261	17651	7173.56	19524	14875	42036	25478.3	14526.5	-0.223095	0.092713	0.42707	-0.133012	0.0028823	0.525903	0.841726	0.287484	0.768976	0.995792
RSc1221		GTP-binding protein hflX-related protein Nucleotide-binding	3960	4248	2737	1266	2160	2874.2	1243.13	3700	6902	2855	2974	3217	4401	4008.17	1526.35	3219	10266	5760	6415	3568.87	587	893	1471	983.667	448.92	4461	7971	4266	5566	2085.07	5214	9872	17580	10888.7	6245.37	1.01351	1.11489	-0.937234	0.928332	1.59626	0.00464174	0.00680165	0.0258647	0.0209799	0.000357945
RSc1222		hypothetical protein	7765	5084	5025	4040	2944	4971.6	1788.69	7411	7677	6027	6157	6404	3546	6203.67	1467.32	5553	7336	7614	6834.33	1118.34	1661	3219	3621	2833.67	1035.26	7447	7609	8146	7734	365.881	9468	8086	7548	8367.33	990.435	1.02877	0.643765	-0.0939159	0.788938	0.56382	0.00015096	0.0218793	0.769601	0.00602018	0.0428187
RSc1223		putative serine protease transmembrane protein	6214	5041	4429	4019	2592	4459	1332.19	7459	6435	4788	4509	4460	5202	5475.5	1213.9	5175	7167	5868	6070	1011.25	1657	3046	3010	2571	791.752	6536	7385	6170	6697	623.295	8106	7470	7380	7652	395.742	0.862545	0.590536	-0.0880571	0.69596	0.565969	6.14423e-05	0.0079359	0.719332	0.00229975	0.0104762
RSc1224		hypothetical protein	442	526	823	607	328	545.2	186.539	199	512	423	388	453	567	423.667	127.244	395	802	540	579	206.284	242	184	273	233	45.1774	298	818	185	433.667	337.604	370	878	1260	836	446.484	0.0871311	0.36506	-0.141157	-0.152852	0.494803	0.862981	0.491121	0.812905	0.794301	0.335242
RSc1225	hisZ	ATP phosphoribosyltransferase regulatory subunit	2194	1653	2867	2289	1560	2112.6	529.967	1777	2489	2215	2252	2356	1710	2133.17	317.18	1482	2787	2574	2281	700.102	880	1030	1216	1042	168.321	1451	2374	1490	1771.67	522	2472	2778	3504	2918	530.053	0.619964	0.402454	-0.0630695	0.00648537	0.420982	0.00586402	0.117242	0.835392	0.983849	0.101058
RSc1226	purA	adenylosuccinate synthetase	6439	5703	5554	4016	3896	5121.6	1116.35	9692	13575	8565	9043	8928	12024	10304.5	2026.82	6630	12844	15516	11663.3	4559.14	2202	3652	4503	3452.33	1163.42	9197	13955	8848	10666.7	2853.12	9605	15215	14532	13117.3	3060.88	1.48278	1.33973	0.155196	1.16304	1.16407	1.45093e-06	2.51173e-05	0.591375	0.00011267	0.000113656
RSc1227		putative nucleotide phosphoribosyltransferase protein	2900	2578	2769	2305	1816	2473.6	430.361	3193	3619	3279	3170	3160	2745	3194.33	279.708	2850	3592	2520	2987.33	549.037	1278	2090	2457	1941.67	603.334	4364	4457	4115	4312	176.83	3695	3948	2556	3399.67	741.507	0.959137	0.491782	0.436012	0.998797	0.33296	3.20396e-05	0.030867	0.0549633	0.00011173	0.145173
RSc1228	rnr	exoribonuclease RNase R	28136	21602	29419	20442	19296	23779	4657.39	24203	25078	16505	16388	16541	27243	20993	5044.25	25546	35174	28980	29900	4879.49	9423	17202	18551	15058.7	4927.02	37956	28195	23225	29792	7494.22	31148	28662	38784	32864.7	5274.84	0.242169	0.524927	0.0949077	0.477406	0.302006	0.177117	0.0147425	0.688322	0.0254909	0.15725
RSc1229		putative tRNA/rRNA methyltransferase protein	4932	3281	5679	3357	2672	3984.2	1262.97	3262	3799	2905	3193	3079	2655	3148.83	386.18	3143	4592	3240	3658.33	810.032	1427	3135	3297	2619.67	1036.05	3541	4414	4068	4007.67	439.616	5473	4331	5016	4940	574.781	0.276629	0.0821029	0.142805	0.182157	0.164357	0.163151	0.757171	0.573628	0.458265	0.50885
RSc1230		hypothetical protein	3522	851	2384	1427	984	1833.6	1118.74	1233	1048	1298	1362	1220	621	1130.33	270.762	785	1112	468	788.333	322.013	493	1206	1239	979.333	421.5	921	1027	1777	1241.67	466.632	3773	1029	1044	1948.67	1579.94	0.147655	-0.890319	0.00460258	-0.232552	-0.115019	0.783215	0.123271	0.995022	0.710272	0.861831
RSc1231	tal	transaldolase B	13857	10804	7870	7171	9680	9876.4	2649.95	15105	13502	5649	5851	6140	6696	8823.83	4289.2	12506	11159	7794	10486.3	2426.95	3230	5871	6815	5305.33	1858.24	13590	13980	8743	12104.3	2917.52	17035	14139	11376	14183.3	2829.76	0.334883	0.241522	-0.164318	0.390088	0.313317	0.150964	0.404794	0.590678	0.162226	0.268113
RSc1232	rpiA	ribose-5-phosphate isomerase A	828	379	744	579	320	570	221.304	376	671	645	751	581	558	597	128.151	351	841	594	595.333	245.003	254	232	351	279	63.3167	243	737	393	457.667	253.269	990	705	1260	985	277.534	0.683155	0.317549	-0.122626	-0.101979	0.688115	0.0618606	0.484677	0.806693	0.842021	0.104923
RSc1233		Permease for cytosine/purines, uracil, thiamine, allantoin	715	708	1826	1047	1792	1217.6	557.111	671	802	649	567	528	1143	726.667	224.989	743	795	684	740.667	55.5368	391	705	786	627.333	208.639	1119	734	845	899.333	198.167	570	677	780	675.667	105.006	-0.311789	-0.214968	0.0885818	0.0269444	-0.720531	0.368009	0.627807	0.852263	0.95674	0.0788857
RSc1234		methyl-accepting chemotaxis transmembrane protein	276	134	254	139	304	221.4	79.5223	154	243	168	164	144	342	202.5	76.8733	213	396	198	269	110.241	64	123	164	117	50.2693	248	308	208	254.667	50.3322	230	158	336	241.333	89.5396	0.237383	0.606476	-0.0514104	0.500896	0.0811964	0.447288	0.0860352	0.905604	0.157309	0.845813
RSc1235		hypothetical protein	1749	1454	1561	1321	640	1345	424.074	1525	2353	1453	1208	1253	1008	1466.67	471.617	1608	2667	900	1725	889.291	319	686	555	520	185.987	1019	2757	1256	1677.33	942.498	1744	2754	792	1763.33	981.143	0.780298	0.384415	-0.702779	0.310396	0.091852	0.0162545	0.320445	0.0696436	0.430943	0.836873
RSc1236		outer membrane porin lipoprotein transmembrane	244	127	145	69	96	136.2	66.9231	119	163	72	89	80	189	118.667	47.886	106	171	108	128.333	36.9639	50	65	77	64	13.5277	162	102	96	120	36.4966	242	134	84	153.333	80.7548	0.21222	0.0369805	-0.367093	-0.109483	-0.141058	0.515324	0.932994	0.335019	0.793065	0.729447
RSc1237	iolB	putative myo-inositol catabolism protein	463	305	385	226	504	376.6	113.549	272	158	137	163	141	252	187.167	59.1318	231	202	468	300.333	145.926	135	202	265	200.667	65.0103	232	202	160	198	36.1663	395	230	348	324.333	85.0078	-0.546844	-0.00103348	-0.0302243	-0.662787	-0.293072	0.0780524	0.998149	0.947154	0.0775404	0.450659
RSc1238	iolE	putative myo-inositol catabolism protein	621	516	422	267	808	526.8	204.048	462	336	192	212	183	459	307.333	130.84	385	414	450	416.333	32.5628	174	205	304	227.667	67.8994	349	540	212	367	164.739	594	392	576	520.667	111.791	-0.353438	-0.00674397	-0.325431	-0.315854	-0.0801974	0.273895	0.988731	0.413722	0.42592	0.857208
RSc1239	iolD	putative acetolactate synthase protein	485	418	816	435	808	592.4	201.993	257	326	234	231	225	477	291.667	98.1625	328	443	378	383	57.6628	190	262	391	281	101.838	262	382	323	322.333	60.0028	446	408	588	480.667	94.8754	-0.640879	-0.235435	-0.13055	-0.538553	-0.284482	0.00320597	0.36082	0.632664	0.0327709	0.261595
RSc1240	iolC	transferase kinase protein	571	378	935	554	1040	695.6	279.45	305	292	270	263	239	522	315.167	103.907	268	400	396	354.667	75.0822	240	333	422	331.667	91.0073	320	306	383	336.333	41.0163	460	305	312	359	87.5386	-0.729324	-0.491213	0.00369509	-0.600626	-0.80825	0.00755823	0.126595	0.992939	0.0620496	0.0144127
RSc1241	mocB	putative rhizopine-binding precursor signal peptide protein	390	255	702	330	1160	567.4	372.396	164	158	132	127	108	522	201.833	158.203	182	244	342	256	80.6722	201	290	418	303	109.083	203	209	181	197.667	14.7422	250	177	168	198.333	44.9704	-1.26132	-0.508623	0.300014	-0.902273	-1.19822	0.00144875	0.255915	0.515548	0.0439563	0.00973747
RSc1242		sugar ATP-binding ABC transporter protein	369	185	450	238	736	395.6	217.215	97	94	86	65	70	297	118.167	88.5379	91	143	90	108	30.315	97	192	196	161.667	56.0387	96	103	112	103.667	8.02081	270	106	36	137.333	120.106	-1.57241	-1.341	-0.18659	-1.42251	-1.41489	0.00169946	0.0210412	0.767329	0.0150142	0.0166279
RSc1243		sugar transmembrane ABC transporter protein	205	101	253	161	376	219.2	104.03	68	44	72	50	48	126	68	30.5941	53	67	72	64	9.84886	67	128	170	121.667	51.7912	51	55	76	60.6667	13.4288	134	45	120	99.6667	47.8574	-1.29371	-1.20024	0.270828	-1.33235	-1.02884	0.000319941	0.00371458	0.50172	0.00164551	0.0100723
RSc1244	iolH	putative protein implicated IN myo-inositol catabolique pathway	283	257	402	266	456	332.8	90.3532	104	142	117	113	80	603	193.167	201.776	140	184	306	210	86	143	177	265	195	62.9603	193	206	112	170.333	50.9346	195	156	420	257	142.503	-1.02146	-0.318899	0.18869	-0.59721	-0.441784	0.00146966	0.39309	0.627807	0.100235	0.225789
RSc1245	iolI	putative protein implicated IN myo-inositol catabolique pathway	460	352	358	240	488	379.6	98.655	164	215	129	109	95	423	189.167	122.387	194	246	468	302.667	145.524	159	180	300	213	76.0723	229	273	112	204.667	83.2126	286	214	600	366.667	205.254	-0.897344	-0.110724	-0.0482131	-0.716485	-0.248347	0.0132336	0.823433	0.925953	0.0967366	0.592427
RSc1246	iolG	putative oxidoreductase myo-inositol 2- dehydrogenase signal peptide protein	376	235	273	238	552	334.8	134.185	227	181	92	141	87	153	146.833	53.3907	190	199	270	219.667	43.8216	122	169	210	167	44.0341	187	196	111	164.667	46.694	274	220	180	224.667	47.1734	-0.623693	-0.0997827	0.0290831	-0.650994	-0.495883	0.0646619	0.831931	0.952601	0.111001	0.227117
RSc1247		putative myo-inositol catabolism protein	305	252	387	307	368	323.8	54.1729	224	167	139	156	140	135	160.167	33.5465	175	217	270	220.667	47.606	124	173	260	185.667	68.8791	166	185	116	155.667	35.6417	242	225	276	247.667	25.9679	-0.446607	-0.201785	0.0883748	-0.764824	-0.401322	0.0655265	0.516077	0.791027	0.0117171	0.173705
RSc1248		hypothetical protein	449	294	483	389	592	441.4	110.613	344	221	210	225	211	189	233.333	55.6369	215	250	198	221	26.5141	210	317	361	296	77.6595	210	261	246	239	26.2107	378	239	312	309.667	69.5294	-0.315249	-0.584393	0.414059	-0.505707	-0.479872	0.159843	0.0327373	0.120763	0.0629494	0.0765205
RSc1249		hypothetical protein	2930	2064	2747	1766	1416	2184.6	642.735	3251	3154	1995	1746	1792	1935	2312.17	696.284	2348	2912	1782	2347.33	565	698	1482	1864	1348	594.438	2991	3007	2977	2991.67	15.0111	3133	3484	3192	3269.67	187.948	0.645622	0.207419	-0.0615595	0.542253	0.349903	0.00140326	0.374249	0.815322	0.0168892	0.120128
RSc1250	argA	N-acetylglutamate synthase	3946	2580	3724	3095	3376	3344.2	537.011	2452	2729	1976	1941	1939	2088	2187.5	328.734	2749	3177	2394	2773.33	392.067	1187	1655	1985	1609	400.984	2464	3353	2423	2746.67	525.5	3754	3507	2916	3392.33	430.607	-0.0841717	0.021536	-0.183563	-0.0397369	-0.0396456	0.615228	0.923797	0.336937	0.855715	0.856107
RSc1251	hrpA	ATP-dependent RNA helicase protein	3519	2471	3116	1860	1320	2457.2	896.033	2009	4309	3333	3094	3051	1683	2913.17	949.435	1952	4769	2124	2948.33	1579.09	820	1290	1601	1237	393.188	3345	4155	3554	3684.67	420.512	3794	4961	4056	4270.33	612.312	0.970808	0.334285	-0.281389	0.695084	0.591495	0.00139419	0.325302	0.420201	0.0345957	0.0717155
RSc1252		putative signal peptide protein	7343	10289	5957	4465	5720	6754.8	2224.13	6176	11175	5030	4445	4467	5184	6079.5	2574.82	7833	11842	6408	8694.33	2817.54	1654	2479	3354	2495.67	850.123	7511	12972	4565	8349.33	4265.74	7708	11148	11400	10085.3	2062.68	0.361541	0.462685	-0.723782	0.291095	0.354465	0.103008	0.0791177	0.00935857	0.279357	0.183746
RSc1253		lipoprotein signal peptide	3295	5012	4618	3403	2840	3833.6	930.948	3037	5702	3779	3132	2955	2097	3450.33	1226.95	2965	5676	2520	3720.33	1708.21	1181	1754	2464	1799.67	642.718	4360	5698	3630	4562.67	1048.79	3730	5074	5544	4782.67	941.438	0.458788	0.0829842	-0.341123	0.383431	0.133259	0.020942	0.755909	0.154154	0.102119	0.602729
RSc1254		putative sterol desaturase	1414	1802	1588	1193	816	1362.6	378.832	1049	1770	1203	882	801	702	1067.83	387.616	1062	1920	486	1156	721.607	287	533	573	464.333	154.872	1653	1751	858	1420.67	489.741	1575	1545	1392	1504	98.1478	0.263492	-0.241989	-0.895076	0.0870004	-0.108321	0.313188	0.455351	0.00593747	0.805583	0.754695
RSc1255		hypothetical protein	2156	1198	1457	986	1240	1407.4	450.642	1352	1142	802	727	799	576	899.667	288.99	923	1080	882	961.667	104.51	403	893	822	706	264.796	1614	1034	920	1189.33	372.163	1800	1130	960	1296.67	444.11	-0.0195756	-0.354874	-0.234437	-0.12263	-0.32405	0.937351	0.152421	0.358837	0.649384	0.192862
RSc1256		hypothetical protein	2805	1900	2518	1892	1512	2125.4	523.816	1465	1470	1267	1104	1150	855	1218.5	235.075	1321	1545	666	1177.33	456.772	930	1699	1857	1495.33	495.926	1718	1570	1784	1690.67	109.587	2538	1451	1536	1841.67	604.538	-0.171592	-0.676422	0.249712	-0.156183	-0.393902	0.481845	0.0178962	0.381477	0.605345	0.160344
RSc1257		hypothetical protein	1527	840	779	724	912	956.4	326.567	1097	1003	532	538	555	243	661.333	323.972	641	826	234	567	302.858	271	614	571	485.333	186.859	666	892	657	738.333	133.155	1614	992	888	1164.67	392.593	0.131136	-0.638663	-0.191204	-0.172284	0.101835	0.651817	0.0490807	0.582962	0.622151	0.778456
RSc1258	glnA1	glutamine synthetase protein	64536	65638	35705	27783	62544	51241.2	18051.5	51771	53611	21961	21048	21791	57681	37977.2	18044.6	46619	50288	60678	52528.3	7292.34	18156	22373	28625	23051.3	5267.36	44629	58167	17460	40085.3	20730.4	52504	53135	59232	54957	3715.68	-0.113494	0.303835	-0.357293	-0.325505	-0.0426262	0.750458	0.444663	0.367672	0.413269	0.926953
RSc1259		putative signal peptide protein	4735	4715	3206	2844	4512	4002.4	905.585	3840	5600	3323	3148	3157	6975	4340.5	1589.68	4690	6472	7974	6378.67	1643.99	1543	1840	2398	1927	434.089	4682	6963	2922	4855.67	2026.09	5044	6638	7656	6446	1316.54	0.435185	0.943472	-0.210478	0.414425	0.575045	0.0866654	0.00295687	0.519149	0.172826	0.0572351
RSc1260	ntrB	nitrogen regulation(sensor protein kinase transcription regulator	2324	3220	2974	2527	2912	2791.4	360.54	1164	2284	1899	1899	1835	2187	1878	393.152	1785	2343	1638	1922	371.931	1344	1569	2108	1673.67	392.607	1824	2541	2168	2177.67	358.598	1824	2559	2856	2413	531.265	-0.115865	-0.198446	0.218795	-0.0722963	-0.249564	0.621996	0.46729	0.41515	0.808608	0.351107
RSc1261	ntrC	nitrogen assimilation regulatory response regulator transcription regulator protein	3327	2318	2843	2404	2552	2688.8	408.777	1519	1652	1173	1175	1080	1881	1413.33	320.16	1813	1696	1422	1643.67	200.685	1125	1761	2072	1652.67	482.705	1931	1867	1629	1809	159.135	2464	1745	2208	2139	364.432	-0.517049	-0.450397	0.120319	-0.358483	-0.447258	0.000521467	0.00787494	0.484315	0.0300119	0.00821956
RSc1262		hypothetical protein	2349	952	825	507	1632	1253	737.421	492	330	186	188	166	1044	401	338.7	694	431	684	603	149.04	329	1162	1193	894.667	490.127	1097	488	705	763.333	308.662	944	345	1344	877.667	502.793	-1.59543	-0.790469	0.362257	-0.536047	-0.69312	0.00181161	0.171711	0.550062	0.362109	0.236488
RSc1263		hypothetical protein	7348	3235	6165	4959	8400	6021.4	2020.58	4453	2161	2028	1740	1731	2160	2378.83	1034.25	2540	2261	1530	2110.33	521.584	1525	5115	3940	3526.67	1830.34	5785	1833	4252	3956.67	1992.48	6221	1921	2112	3418	2429.35	-0.78694	-1.12741	0.264304	-0.294684	-0.927603	0.0556148	0.0275042	0.625676	0.583851	0.0668459
RSc1264	ugpB	glycerol-3-phosphate-binding periplasmic lipoprotein signal peptide	7138	6864	12343	7629	20936	10982	5998.15	5498	5107	3833	3720	3319	11430	5484.5	3033.87	6270	6091	5382	5914.33	469.621	3965	7603	9120	6896	2649.22	6361	4394	5741	5498.67	1005.64	4988	4458	6300	5248.67	948.262	-0.664116	-0.306421	0.436252	-0.458111	-0.86657	0.0323302	0.429575	0.239965	0.225045	0.0225699
RSc1265	ugpA	SN-glycerol-3-phosphate transmembrane ABC transporter protein	1706	1278	3269	2220	3056	2305.8	853.529	948	1135	978	944	773	1584	1060.33	281.174	967	1068	486	840.333	310.989	702	1630	1795	1375.67	589.217	1103	818	1153	1024.67	180.716	1208	831	1044	1027.67	189.03	-0.688463	-0.960764	0.251843	-0.734674	-1.06098	0.0309812	0.0163624	0.536395	0.0586802	0.00858598
RSc1266	ugpE	SN-glycerol-3-phosphate transmembrane ABC transporter protein	1582	1493	2282	1410	2504	1854.2	501.778	798	1103	617	611	482	1449	843.333	366.628	917	977	558	817.333	226.584	725	1255	1558	1179.33	421.623	1772	846	770	1129.33	557.861	1001	819	1992	1270.67	631.286	-0.836252	-0.862514	0.208503	-0.439701	-0.6241	0.0141721	0.0362053	0.632751	0.290611	0.125509
RSc1267	upgC	glycerol-3-phosphate transporter ATP-binding subunit	4487	2982	7045	5301	5080	4979	1467.34	2694	2625	2312	2133	2011	1665	2240	388.34	2041	2153	1386	1860	414.298	2386	4543	4690	3873	1289.88	2533	1960	4126	2873	1122.31	3575	2150	2388	2704.33	763.352	-0.528317	-1.01955	0.597049	-0.452752	-0.861636	0.0640641	0.00548465	0.079572	0.19583	0.0158864
RSc1268	ugpQ	cytoplasmic glycerophosphodiester phosphodiesterase	1198	612	2440	1824	1376	1490	686.149	516	554	613	600	584	306	528.833	114.582	339	439	360	379.333	52.7289	566	1055	1346	989	394.166	455	381	705	513.667	169.78	761	473	756	663.333	164.852	-0.751722	-1.40123	0.508916	-1.06473	-0.99909	0.00966876	0.000386916	0.133882	0.00362321	0.00586402
RSc1269	kgd	alpha-ketoglutarate decarboxylase	81710	48557	32187	25575	30208	43647.4	22975.2	94211	132786	62977	57176	56635	82674	81076.5	29479.3	93173	111739	148284	117732	28040	9465	14443	23129	15679	6915.34	86391	137697	40635	88241	48557.4	127014	158293	111792	132366	23708	1.42607	1.60889	-0.813742	0.962539	1.34585	0.000209465	0.000301382	0.0491186	0.0165553	0.00144952
RSc1270	sucB	dihydrolipoamide acetyltransferase	28928	22920	16726	10833	17032	19287.8	6878.62	31084	53594	27294	24934	25649	38187	33457	11000.8	43358	47298	75816	55490.7	17712.2	5415	6267	12579	8087	3913.44	49245	53398	18409	40350.7	19115.2	43312	56756	31320	43796	12724.9	1.28144	1.729	-0.557908	1.08288	0.959661	0.000684965	0.000168789	0.183214	0.00861841	0.0183699
RSc1271		dihydrolipoamide dehydrogenase	41220	19343	22356	15321	20560	23760	10096.9	42159	48784	27352	26511	25388	26919	32852.2	10018.2	42085	45797	52146	46676	5087.77	5854	12645	16209	11569.3	5260.64	50291	51365	26556	42737.3	14023.7	61428	52368	25080	46292	18920.4	1.05758	1.19874	-0.312247	0.933043	0.752468	0.000769114	0.00104284	0.387293	0.00752653	0.0280241
RSc1272		hypothetical protein	3474	899	1069	988	936	1473.2	1120.3	1344	2454	1468	1341	1366	1071	1507.33	482.168	1770	2077	2466	2104.33	348.804	294	597	723	538	220.502	1805	2495	1427	1909	541.542	3768	2451	1692	2637	1050.42	0.788802	0.799434	-0.651405	0.559823	0.677538	0.0502278	0.0912244	0.186381	0.243943	0.150433
RSc1273		putative lipoprotein	4074	3272	3401	4497	3248	3698.4	559.455	1376	725	817	657	654	297	754.333	352.123	886	536	270	564	308.953	1419	3437	2716	2524	1022.61	988	553	1380	973.667	413.686	3140	568	468	1392	1514.64	-1.64402	-2.5173	0.351664	-1.58208	-1.76334	0.00171442	0.000366993	0.572326	0.0114854	0.00620845
RSc1274		cation-transporting ATPase lipoprotein transmembrane	13703	9368	18375	17836	4304	12717.2	5941.04	2970	6490	8777	6689	6466	2448	5640	2435.72	2451	7014	2250	3905	2694.35	5299	13987	10054	9780	4350.48	10365	8229	7365	8653	1544.29	12413	6410	3324	7382.33	4621.86	-0.266542	-1.44816	0.505266	-0.254421	-0.81187	0.640594	0.0249391	0.422094	0.707668	0.20032
RSc1275		Cytochrome oxidase maturation protein cbb3-type	2077	2143	3220	2128	880	2089.6	828.466	106	883	1633	1110	996	1062	965	494.414	230	1380	828	812.667	575.153	966	2106	2150	1740.67	671.242	2445	2083	1005	1844.33	749.08	1597	1192	1344	1377.67	204.588	-0.518691	-1.2622	0.531986	0.108211	-0.659358	0.414069	0.0860216	0.467282	0.898462	0.374801
RSc1276		cytochrome C oxidase subunit I	30051	31045	27814	24089	11232	24846.2	8066.02	52488	57469	59455	52015	49029	44550	52501	5450.66	57791	59482	71064	62779	7224.67	7844	20271	22036	16717	7734.75	108250	78169	56777	81065.3	25858.4	74664	50647	51636	58982.3	13589.7	1.7545	1.52229	0.0973132	1.8198	1.0431	7.88113e-06	0.000152489	0.815066	2.20169e-05	0.00457131
RSc1277		cytochrome C oxidase subunit II	14032	13079	12330	11942	5064	11289.4	3570.32	16148	16674	23692	20123	19486	16056	18696.5	3005.69	23192	21211	18486	20963	2362.78	3405	9535	8957	7299	3384.66	27933	31472	21145	26850	5247.99	34918	16546	17856	23106.7	10249.9	1.43811	1.12025	0.104103	1.40611	0.858975	0.000231176	0.00610738	0.823334	0.000952519	0.0312912
RSc1278		putative signal peptide protein	4252	4874	5613	5432	2080	4450.2	1427.65	4135	4811	9834	8075	7621	7290	6961	2128.27	6925	8090	8874	7963	980.687	1400	4084	3732	3072	1458.65	10610	13334	8561	10835	2394.44	10238	6186	8196	8206.67	2026.02	1.27382	1.15389	0.272533	1.54156	0.838452	0.00123978	0.00733216	0.548515	0.000699678	0.0461179
RSc1279		cytochrome C oxidase subunit III	16045	21216	14597	13624	8848	14866	4459.37	15052	18159	22489	18091	16925	22680	18899.3	3068.57	29421	31471	31698	30863.3	1254.24	3229	12796	11244	9089.67	5134.47	34743	51953	23366	36687.3	14392.3	38137	21264	28212	29204.3	8480.16	0.891803	1.26696	-0.0778713	1.39065	0.807694	0.00903238	0.00199476	0.867737	0.00086155	0.0381176
RSc1280		iron-sulfur 4Fe-4S ferredoxin transmembrane protein	11982	12482	15833	13998	5616	11982.2	3862.33	6005	8418	15783	12067	10618	9630	10420.2	3335.8	13089	16440	12204	13911	2234.43	1990	13257	8721	7989.33	5669.02	13499	25512	17345	18785.3	6134.65	25425	8861	18120	17468.7	8301.19	0.460205	0.503628	0.117849	0.848024	0.477257	0.316632	0.349004	0.850357	0.102114	0.380485
RSc1281		lipoprotein transmembrane	8531	5186	9736	10767	4264	7696.8	2844.67	2414	1810	6222	4267	3540	1386	3273.17	1799.72	4456	3240	1854	3183.33	1301.93	819	8769	4113	4567	3994.4	3155	6004	6841	5333.33	1932.35	12335	1854	3660	5949.67	5603.1	-0.42529	-0.85754	0.223463	-0.157987	-0.434147	0.537905	0.285062	0.804885	0.861757	0.612634
RSc1282		hypothetical protein	8958	4574	5759	7631	3400	6064.4	2249.49	1942	1348	3841	2676	2135	1053	2165.83	1002.47	2901	2035	1314	2083.33	794.603	468	7364	2909	3580.33	3496.67	1880	3643	4476	3333	1325.47	12169	1006	3048	5407.67	5943.83	-0.665489	-1.23967	0.186746	-0.494178	-0.421202	0.367952	0.159365	0.855715	0.596804	0.65986
RSc1283	fnr	putative fumarate and nitrate reduction regulatory transcription regulator protein	11419	2925	1870	969	2264	3889.4	4268.3	5947	7242	2083	2073	2275	1890	3585	2369.98	5915	5710	2772	4799	1758.42	681	1069	1620	1123.33	471.852	6308	6264	3753	5441.67	1462.59	13154	6184	5784	8374	4144.43	0.807375	0.478253	-0.900168	0.670105	0.886656	0.0611682	0.358644	0.0895724	0.188192	0.0763803
RSc1284		hypothetical protein	1869	1527	1685	2308	960	1669.8	492.803	278	369	639	432	385	261	394	136.616	503	445	486	478	29.8161	152	1619	754	841.667	737.419	429	742	516	562.333	161.562	1666	279	960	968.333	693.538	-1.36565	-1.45306	-0.185022	-1.3016	-0.862602	0.0148492	0.0322192	0.808303	0.0526322	0.199788
RSc1285	scpB	Putative chromosome segregation and condensation protein B	3498	3099	5455	2600	2144	3359.2	1277.93	1565	1973	1826	1756	1509	2088	1786.17	225.496	2114	2370	2070	2184.67	162.004	960	1510	1942	1470.67	492.18	901	2175	1861	1645.67	663.736	2725	1951	3624	2766.67	837.278	-0.366755	-0.407014	-0.438775	-0.913865	-0.478887	0.12316	0.155483	0.12528	0.00275947	0.093726
RSc1286		hypothetical protein	9464	7866	7261	4673	5184	6889.6	1971.12	5914	7291	6779	7538	6364	4851	6456.17	984.94	4968	7309	6840	6372.33	1238.59	2178	3014	3484	2892	661.492	4788	6528	6273	5863	939.667	10489	7699	11112	9766.67	1817.54	0.560644	0.0695105	-0.480953	-0.0813428	0.318078	0.0263252	0.840945	0.108547	0.812905	0.288684
RSc1287		hypothetical protein	2521	1582	2465	1749	1592	1981.8	471.752	930	2195	1869	2010	1870	3141	2002.5	709.779	1203	2891	3168	2420.67	1063.59	855	1021	1396	1090.67	277.147	738	2033	1256	1342.33	651.802	2123	1997	5100	3073.33	1756.28	0.356704	0.50644	0.0317129	-0.377299	0.477074	0.348355	0.250928	0.952386	0.414069	0.280438
RSc1288	nusA	transcription elongation factor NusA	12720	7495	8481	5900	7976	8514.4	2542.26	8990	13745	12297	12914	11504	14013	12243.8	1842.29	8909	13747	20934	14530	6050.62	3339	4935	6537	4937	1599	9190	14255	9802	11082.3	2764.6	13894	15484	20268	16548.7	3317.7	1.04117	1.02281	0.0190892	0.570673	0.844018	0.00249159	0.00883978	0.967185	0.134889	0.027056
RSc1289	infB	translation initiation factor IF-2	30034	28143	14615	10022	21936	20950	8584.64	35341	55985	31857	34684	30759	38025	37775.2	9288.62	22419	51404	45828	39883.7	15379.7	7943	11752	13706	11133.7	2930.84	50601	48758	23945	41101.3	14886.4	44192	63395	31740	46442.3	15947	1.45979	1.18621	-0.0997386	1.09465	0.978982	0.000200865	0.00459807	0.833699	0.0076537	0.0156868
RSc1290	rbfA	ribosome-binding factor A	691	507	730	399	520	569.4	137.794	806	1249	1529	1571	1490	1107	1292	298.491	549	1360	1548	1152.33	530.89	373	329	530	410.667	105.661	813	1560	926	1099.67	402.644	942	2068	1008	1339.33	631.906	1.78141	1.23241	0.454779	1.13971	1.17301	6.21222e-05	0.00586598	0.30864	0.00982403	0.00854784
RSc1291	truB	tRNA pseudouridine synthase B	907	487	849	425	504	634.4	225.246	769	1331	1383	1475	1288	639	1147.5	351.558	354	1112	738	734.667	379.011	277	355	436	356	79.5047	891	1095	907	964.333	113.443	1243	1631	684	1186	476.066	1.57636	0.390625	-0.00406292	0.796446	0.81014	0.00023095	0.392694	0.994491	0.0665876	0.0646115
RSc1292	emrB	multidrug resistance B (translocase) transmembrane protein	387	217	248	160	120	226.4	102.564	84	58	70	57	52	63	64	11.5412	77	73	108	86	19.1572	81	96	115	97.3333	17.0392	90	76	65	77	12.53	328	59	168	185	135.303	-1.19735	-1.25501	-0.493737	-1.48355	-0.691614	0.00214346	0.00666761	0.265842	0.00194583	0.114206
RSc1293	emrA	multidrug resistance A (translocase) transmembrane protein	604	947	433	256	328	513.6	275.368	194	154	82	55	68	90	107.167	54.6202	150	146	252	182.667	60.0777	171	309	377	285.667	104.963	159	183	97	146.333	44.3772	500	148	384	344	179.377	-1.74382	-1.47099	-0.34618	-1.93518	-1.00811	0.000206991	0.00558496	0.503837	0.000610348	0.0450803
RSc1294		putative outer membrane CHANEL lipoprotein	291	239	170	66	160	185.2	85.3856	48	77	45	29	32	9	40	22.821	39	75	36	50	21.7025	41	40	65	48.6667	14.1539	52	74	48	58	14	196	99	228	174.333	67.1739	-1.42145	-1.88331	-1.28419	-1.68542	-0.41223	0.00019743	9.56574e-05	0.00294924	0.000273352	0.306321
RSc1295		putative transcription regulator protein	73	74	38	14	72	54.2	27.1146	30	15	8	8	8	54	20.5	18.5014	7	17	90	38	45.31	12	12	11	11.6667	0.57735	5	22	9	12	8.88819	47	16	96	53	40.3361	-1.39141	-0.5122	-1.48942	-2.15328	-0.445554	0.0806156	0.619424	0.1288	0.0301109	0.656323
RSc1296	typA	GTP-binding elongation factor protein	4853	3482	3083	2253	2240	3182.2	1077.32	6025	10769	6601	6945	5812	4905	6842.83	2047.94	5289	8880	6678	6949	1810.77	755	936	1280	990.333	266.684	4128	8517	3307	5317.33	2801.23	7194	10332	11652	9726	2289.95	1.73283	1.26277	-0.940647	0.762113	1.41485	1.60996e-06	0.000244531	0.00479348	0.0150401	7.54005e-05
RSc1298		enoyl-CoA hydratase	879	881	902	667	824	830.6	95.9026	385	719	329	348	395	576	458.667	154.972	572	806	432	603.333	188.959	343	365	629	445.667	159.152	619	694	428	580.333	137.151	606	795	1212	871	310.066	-0.462857	-0.249774	-0.0778158	-0.340903	-0.0614592	0.0404241	0.374778	0.803684	0.215671	0.847199
RSc1299		tRNA-dihydrouridine synthase A	1009	781	1020	675	688	834.6	169.282	631	1209	583	550	585	783	723.5	251.727	820	1247	504	857	372.879	259	403	481	381	112.623	919	1211	651	927	280.086	914	1137	1404	1151.67	245.329	0.244939	0.163435	-0.39168	0.247495	0.284869	0.257345	0.550605	0.130181	0.343862	0.269702
[truncated: 3,146 more rows]
