# Supplementary material for: The sensor histidine kinase PhcS participates in the regulation of quorum sensing-dependent virulence genes in Ralstonia pseudosolanacearum strain OE1-1
Source: Microbiol Spectr. 2025 Mar 4;13(4):e00059-25. doi: 10.1128/spectrum.00059-25 (PMC11960443; doi:10.1128/spectrum.00059-25)
Supplement: Table S2 — Predicted quorum sensing signaling pathways in Ralstonia pseudosolanacearum strain OE1-1. [file spectrum.00059-25-s0004.xlsx]

## Sheet: Sheet1
Table S2 RNA-sequencing data for quorum sensing-related genes in Ralstonia pseudosolanacearum strain OE1-1, and phcA deletion (ΔphcA), phcK deletion (ΔphcK) and phcS deletion (ΔphcS) mutants, phcK mutant with the substitution of histidine at amino acid position 205 in PhcK to glutamine (PhcK-H205Q), phcS mutant with the substitution of histidine at amino acid position 230 to glutamate (PhcS-H230Q…
Gene ID	Gene name	Description	Count values																																			log2(fold-change)a					q-valueb
			OE1-1							ΔphcA								ΔphcK					PhcK-H205Q					PhcS-H230Q					ΔphcS
			value 1	value 2	value 3	value 4	value 5	mean	STDEV	value 1	value 2	value 3	value 4	value 5	value 6	mean	STDEV	value 1	value 2	value 3	mean	STDEV	value 1	value 2	value 3	mean	STDEV	value 1	value 2	value 3	mean	STDEV	value 1	value 2	value 3	mean	STDEV	ΔphcA	ΔphcK	PhcK-H205Q	PhcS-H230Q	ΔphcS	ΔphcA	ΔphcK	PhcK-H205Q	PhcS-H230Q	ΔphcS
RSc0289	vsrA	transmembrane sensor kinase vsrA transcription regulator protein	3706	4474	5972	3606	3464	4244.4	1042.09	2089	3681	1880	1619	1561	3996	2471	1080.64	3128	4219	2736	3361	768.465	1467	3085	3434	2662	1049.51	4888	4091	3238	4072.33	825.158	3093	3663	3396	3384	285.189	-0.506388	-0.181226	0.0111148	0.0802511	-0.520184	0.0142943	0.484897	0.969865	0.773588	0.0359522
RSc0672	chpA	hypothetical protein	22874	17204	29708	20254	16936	21395.2	5245.06	26419	29628	16994	17312	17859	15714	20654.3	5840.34	24550	23795	17748	22031	3728.35	7367	16379	16879	13541.7	5353.26	24339	25859	19818	23338.7	3142.28	34898	30819	25236	30317.7	4850.47	0.518209	0.26638	0.0910009	0.294283	0.36667	0.0170977	0.309799	0.75441	0.257629	0.153594
RSc1351	phcK	putative transmembrane sensor histidine kinase transcription regulator protein	764	901	1195	933	864	931.4	160.45	486	571	353	332	329	171	373.667	139.134	0	0	0	0	0	369	591	581	513.667	125.385	454	428	529	470.333	52.4436	633	470	540	547.667	81.77	-0.67633	-12.6109	-0.0115691	-0.75257	-0.868431	0.00652714	2.6454e-12	0.973132	0.0118866	0.00479348
RSc2735	phcB	regulatory protein	13281	15744	13679	11029	12448	13236.2	1730.62	9688	12563	5569	5162	4985	11970	8322.83	3517.39	15467	16358	11088	14304.3	2820.83	4336	5959	7450	5915	1557.47	12221	16145	5496	11287.3	5385.55	10592	14736	22260	15862.7	5915.03	-0.373128	0.274293	-0.420432	-0.191091	0.0732179	0.174056	0.421466	0.209838	0.594232	0.850357
RSc2736	phcS	transmembrane sensor histidine kinase transcription regulator protein	6487	6948	6958	6064	4720	6235.4	924.536	4634	6266	3226	2959	2903	4626	4102.33	1323.02	6523	6881	4716	6040	1160.51	2213	4129	4840	3727.33	1358.78	6126	6590	3902	5539.33	1436.83	0	0	0	0	0	-0.179117	0.123702	-0.0317109	-0.0700346	-15.4396	0.340325	0.603347	0.904073	0.779725	5.94871e-15
RSc2737	phcR	two component response regulator transcription regulator protein	6249	8955	9187	7245	6880	7703.2	1301.05	4947	6062	3536	3123	3157	7227	4675.33	1704.16	6791	7470	12186	8815.67	2938.47	3983	6446	8664	6364.33	2341.57	9953	8600	5904	8152.33	2061.29	4047	5823	9672	6514	2875.46	-0.404179	0.407415	0.471437	0.26946	-0.439837	0.143178	0.221828	0.152355	0.43474	0.192862
RSc2738	phcQ	response regulator transcription regulator protein	14699	16156	16183	12766	11064	14173.6	2230.17	14573	15414	9103	8355	8731	10008	11030.7	3129.57	11237	15030	15282	13849.7	2266.14	5803	10037	11928	9256	3136.3	17064	18114	10770	15316	3971.8	11245	12629	18036	13970	3588.61	0.150767	0.133335	0.0944959	0.217388	-0.225539	0.461327	0.599702	0.717294	0.367918	0.354289
RSc2748	phcA	transcription regulator protein	39313	36094	25066	25416	26272	30432.2	6748.89	0	0	0	0	0	0	0	0	878	653	162	564.333	366.143	11281	18245	21827	17117.7	5362.62	1997	1622	1004	1541	501.431	10650	9955	8516	9707	1088.4	-17.7091	-5.68627	-0.0271217	-4.18182	-1.7933	8.64797e-14	7.19552e-09	0.953623	1.06376e-07	0.000210536
