# Supplementary material for: The sensor histidine kinase PhcS participates in the regulation of quorum sensing-dependent virulence genes in Ralstonia pseudosolanacearum strain OE1-1
Source: Microbiol Spectr. 2025 Mar 4;13(4):e00059-25. doi: 10.1128/spectrum.00059-25 (PMC11960443; doi:10.1128/spectrum.00059-25)
Supplement: Table S3 — RNA-sequencing data for transcripts of PhcS-dependent genes in Ralstonia pseudosolanacearum strain OE1-1, and phcA deletion (ΔphcA), phcK deletion (ΔphcK) and phcS deletion (ΔphcS) mutants, phcK mutant with the substitution of histidine at amino acid position 205 in PhcK to glutamine (PhcK-H205Q), phcS mutant with the substitution of histidine at amino acid position 230 to glutamate (PhcS-H230Q), grown in quarter-strength M63 medium, and predicted the function of proteins encoded by the genes. [file spectrum.00059-25-s0005.xlsx]

## Sheet: Sheet1
Table S3 RNA-sequencing data for transcripts of PhcS-dependent genes in Ralstonia pseudosolanacearum strain OE1-1, and phcA deletion (ΔphcA), phcK deletion (ΔphcK) and phcS deletion (ΔphcS) mutants, phcK mutant with the subustitution of histidine at amino acid position 205 in PhcK to glutamine (PhcK-H205Q), phcS mutant with the subsutition of histidine at amino acid position 230 to glutamate (Phc…
Gene ID	Gene name	Description	Count values																																			log2(fold-change)a					q-valueb
			OE1-1							ΔphcA								ΔphcK					PhcK-H205Q					PhcS-H230Q					ΔphcS
			value 1	value 2	value 3	value 4	value 5	mean	STDEV	value 1	value 2	value 3	value 4	value 5	value 6	mean	STDEV	value 1	value 2	value 3	mean	STDEV	value 1	value 2	value 3	mean	STDEV	value 1	value 2	value 3	mean	STDEV	value 1	value 2	value 3	mean	STDEV	ΔphcA	ΔphcK	PhcK-H205Q	PhcS-H230Q	ΔphcS	ΔphcA	ΔphcK	PhcK-H205Q	PhcS-H230Q	ΔphcS
RSc0025	phaP2	hypothetical protein	21475	23457	20061	16093	26680	21553.2	3935.58	901	886	550	539	473	792	690.167	191.223	621	1050	666	779	235.769	9783	10867	15598	12082.7	3092.24	1107	1425	580	1037.33	426.786	11024	1145	864	4344.33	5786.47	-4.52802	-4.55178	-0.00298681	-4.25424	-2.73452	1.96286e-07	3.34995e-06	0.997135	6.11874e-06	0.000434793
RSc0050		hypothetical protein	5340	7967	5306	6017	11320	7190	2549.93	369	476	347	354	325	540	401.833	85.8683	394	650	288	444	186.107	4379	3867	5245	4497	696.537	485	524	432	480.333	46.1772	2525	745	492	1254	1107.96	-3.69263	-3.62514	0.398203	-3.48776	-2.53435	9.04722e-08	1.82296e-06	0.436576	2.72942e-06	6.82932e-05
RSc0080		hypothetical protein	9374	4039	20407	15466	19768	13810.8	7016.25	4457	1910	1550	1293	999	2295	2084	1248.52	3172	1269	1134	1858.33	1139.67	4672	22203	12281	13052	8790.89	5869	1063	6753	4561.67	3062	4004	652	1296	1984	1778.76	-2.20087	-2.45433	1.26668	-1.23481	-2.90906	0.00459866	0.0103266	0.150079	0.163563	0.0036293
RSc0115		putative hemagglutinin-related protein	15885	14829	24337	15336	30592	20195.8	7004.17	204	251	169	160	140	333	209.5	72.0076	240	312	360	304	60.3987	4885	6653	9169	6902.33	2152.86	436	445	247	376	111.808	13030	295	336	4553.67	7340.75	-6.21388	-5.65349	-0.607072	-5.44047	-2.49282	1.53722e-06	5.19633e-05	0.546778	7.14574e-05	0.0215202
RSc0116		hypothetical protein	14882	26582	16764	16710	33576	21702.8	8071.9	170	213	138	93	133	486	205.5	143.154	192	216	360	256	90.8625	9196	14126	16328	13216.7	3651.92	640	467	440	515.667	108.519	6298	309	228	2278.33	3481.37	-6.6909	-6.02263	0.174546	-5.1312	-3.56811	3.47457e-07	1.51599e-05	0.86428	5.4826e-05	0.00136573
RSc0117		hypothetical protein	13449	15983	15971	15635	33168	18841.2	8078.06	200	203	129	122	128	540	220.333	160.896	242	288	414	314.667	89.0468	6529	10954	13078	10187	3341.19	584	475	382	480.333	101.106	5564	279	384	2075.67	3021.44	-6.34402	-5.3801	0.159236	-4.88238	-3.36931	1.05585e-07	8.20073e-06	0.858009	1.8337e-05	0.000591171
RSc0118		hypothetical protein	13142	9601	17547	17013	31400	17740.6	8284.72	308	244	221	210	170	306	243.167	54.9488	257	314	108	226.333	106.369	5353	9934	10725	8670.67	2900.28	462	436	457	451.667	13.7961	5507	245	168	1973.33	3060.49	-5.63364	-5.75152	0.139128	-4.73381	-3.38247	1.43821e-06	1.98478e-05	0.892385	9.36761e-05	0.00180734
RSc0119		hypothetical protein	4724	6113	7658	6967	10656	7223.6	2208.92	77	141	75	77	64	306	123.333	93.6262	104	231	288	207.667	94.1931	2062	2972	3557	2863.67	753.365	387	329	110	275.333	146.09	1871	181	252	768	955.885	-5.84662	-4.67116	-0.328832	-4.38119	-3.28104	1.04554e-07	1.31919e-05	0.677848	2.40718e-05	0.000376722
RSc0120		hypothetical protein	3502	3280	6029	5489	6184	4896.8	1400.8	77	116	111	76	87	207	112.333	49.3707	120	182	108	136.667	39.7157	1774	2889	3293	2652	786.745	225	206	163	198	31.7648	1429	167	132	576	738.927	-5.15079	-4.72551	0.127569	-4.24039	-3.16577	8.22133e-08	3.3641e-06	0.864636	8.5617e-06	0.000160124
RSc0218		hypothetical protein	9274	11175	13990	15514	24376	14865.8	5842.12	119	57	44	28	33	90	61.8333	35.7179	114	46	72	77.3333	34.3123	7970	13763	19199	13644	5615.45	143	66	117	108.667	39.1706	3306	38	96	1146.67	1870.26	-7.65298	-7.31175	0.854334	-6.82352	-4.38889	7.35752e-07	1.82274e-05	0.411928	3.0271e-05	0.00121981
RSc0219		putative acylphosphatase protein	1307	1073	1146	1464	2208	1439.6	455.306	214	134	101	92	108	63	118.667	52.0756	84	109	0	64.3333	57.0993	561	1228	1229	1006	385.382	145	92	166	134.333	38.1357	543	75	84	234	267.64	-2.95026	-4.23132	0.54354	-2.87832	-2.82224	0.000432693	0.000247512	0.547619	0.00385255	0.00462659
RSc0232		hypothetical protein	16979	14537	27180	38774	35712	26636.4	10835.6	342	200	136	115	117	189	183.167	85.7844	293	169	234	232	62.0242	14651	16359	33930	21646.7	10671.9	170	196	240	202	35.3836	10656	131	276	3687.67	6035.19	-6.67149	-6.35671	0.756786	-6.49684	-3.27968	2.71284e-06	6.0532e-05	0.480832	5.05738e-05	0.00905021
RSc0245	ripB	Type III effector protein	2052	320	277	636	272	711.4	764.504	2236	6109	3162	2676	2626	2997	3301	1412.59	4944	4435	2556	3978.33	1257.79	173	342	467	327.333	147.548	4628	4927	2877	4144	1107.39	2110	6243	1584	3312.33	2551.62	3.09077	2.80287	-0.139278	2.84217	2.27906	0.000107916	0.000695413	0.881961	0.00064634	0.00495161
RSc0257	ripY	Type III effector protein with ankyrin repeats	1896	527	641	4206	760	1606	1553.65	5582	9410	5466	4844	4538	15912	7625.33	4426.27	10693	6759	10710	9387.33	2276.22	1095	1832	2671	1866	788.55	8854	7927	5210	7330.33	1893.86	2172	7969	3924	4688.33	2973.12	2.91221	3.53652	1.70334	3.05754	2.21464	4.22422e-05	1.90659e-05	0.0121684	8.42152e-05	0.00213283
RSc0324		hypothetical conserved protein	5785	5409	5893	6064	4008	5431.8	831.393	407	409	353	341	318	126	325.667	104.372	360	392	126	292.667	145.222	3290	8303	8266	6619.67	2883.64	308	353	879	513.333	317.475	1782	316	684	927.333	762.691	-3.37035	-3.96992	1.08287	-3.12545	-2.74927	9.46802e-07	3.15255e-06	0.0452403	3.04521e-05	0.000103827
RSc0337		polyphenol oxidase B precursor	46090	89347	63182	61433	109560	73922.4	25268.3	5220	6370	2001	1701	1532	5616	3740	2221.87	10093	6544	5688	7441.67	2335.67	30589	32753	49103	37481.7	10122.4	8653	7277	2907	6279	3000.19	16903	5068	10404	10791.7	5927.02	-4.09086	-3.07586	-0.150702	-3.45998	-2.95529	2.48753e-07	6.20746e-05	0.825884	2.00698e-05	9.29434e-05
RSc0547		putative sugar transporter transmembrane protein	5201	2280	12238	8336	26016	10814.2	9268.28	1547	1341	498	538	484	1638	1007.67	557.474	775	584	900	753	159.145	4383	6798	9329	6836.67	2473.23	1096	368	733	732.333	364	2094	361	2220	1558.33	1038.83	-2.58224	-2.90507	0.884472	-3.0446	-2.43384	0.000565994	0.00132689	0.254945	0.000945666	0.00467686
RSc0595		putative outer membrane receptor signal peptide protein	7127	1992	4824	2869	5320	4426.4	2037.26	42034	4404	1749	2204	2735	5931	9842.83	15846.4	25697	6469	36990	23052	15431.5	5669	1132	2163	2988	2378.35	7241	15273	1390	7968	6969.99	16853	50143	60144	42380	22665.5	1.17728	2.59224	0.0533592	1.03351	3.36474	0.234935	0.0237647	0.968861	0.393771	0.00528408
RSc0596		hypothetical protein	410	49	278	135	136	201.6	142.56	580	76	97	107	157	99	186	194.889	376	101	702	393	300.86	420	141	229	263.333	142.634	89	295	145	176.333	106.514	505	816	948	756.333	227.447	0.511075	1.22929	1.32467	0.375743	2.12028	0.507273	0.152976	0.120952	0.707863	0.0170473
RSc0598		hypothetical protein	1201	696	926	1165	832	964	216.369	200	88	80	70	70	45	92.1667	54.7738	106	57	0	54.3333	53.0503	427	629	433	496.333	114.932	31	71	121	74.3333	45.0925	573	59	0	210.667	315.173	-2.82569	-4.18465	-0.0466199	-3.13606	-2.92449	0.00767905	0.00423721	0.973573	0.0191139	0.0291955
RSc0613		hypothetical protein	9276	24162	10193	12484	9200	13063	6344.76	306	275	85	88	102	297	192.167	110.702	470	244	90	268	191.133	4123	6799	12629	7850.33	4349.37	383	409	223	338.333	100.724	2978	210	300	1162.67	1572.77	-5.96325	-5.71311	-0.0428154	-5.30429	-4.14428	4.06817e-07	1.07536e-05	0.965586	1.8337e-05	0.000195124
RSc0740		hypothetical protein	944	880	1411	1514	344	1018.6	468.844	90	77	37	31	32	36	50.5	25.9904	92	61	72	75	15.7162	210	607	495	437.333	204.686	77	60	75	70.6667	9.29157	407	50	60	172.333	203.289	-3.70352	-3.58736	-0.444311	-3.68872	-3.02556	4.30416e-06	6.77336e-05	0.535988	5.24692e-05	0.000347282
RSc0798		putative purine nucleoside permease protein	3400	4567	3843	4501	7624	4787	1657.84	270	250	147	156	127	189	189.833	58.2663	223	228	144	198.333	47.1204	2681	2623	3519	2941	501.402	290	326	156	257.333	89.5842	1427	245	432	701.333	635.363	-4.12915	-4.18536	0.333089	-3.88602	-2.85285	2.56121e-08	4.44089e-07	0.52253	9.02688e-07	2.03404e-05
RSc0799		putative purine nucleoside permease protein	3124	3035	4035	4811	5928	4186.6	1214.56	304	231	164	147	145	243	205.667	64.1301	231	254	180	221.667	37.8726	2073	2576	3629	2759.33	794.035	285	287	238	270	27.7308	1438	226	432	698.667	648.513	-3.87405	-3.79175	0.420774	-3.54618	-2.66801	2.56121e-08	5.90919e-07	0.379571	1.17372e-06	2.17416e-05
RSc0800		putative ferrisiderophore receptor signal peptide protein	462	151	993	428	456	498	305.53	73931	17738	10542	15970	14660	9333	23695.7	24818.2	51222	20809	28836	33622.3	15761.3	120	140	445	235	182.14	2947	5224	7253	5141.33	2154.19	4728	19715	13104	12515.7	7510.8	6.29643	6.40375	-0.383408	3.65376	4.85084	2.92741e-07	5.08015e-07	0.676975	0.000131793	1.03401e-05
RSc0801		putative lipoprotein transmembrane	756	113	338	195	280	336.4	249.574	62006	9815	7067	9953	9415	4212	17078	22120.2	27294	10371	19224	18963	8464.52	77	94	227	132.667	82.1361	4083	3540	8148	5257	2518.36	4980	10530	4920	6810	3221.75	6.25893	6.03767	-0.512568	4.3078	4.60126	1.05585e-07	3.24156e-07	0.542019	1.12738e-05	7.1252e-06
RSc0815		hypothetical protein	8526	4754	9018	8658	9312	8053.6	1870.12	1820	527	491	407	426	351	670.333	566.649	839	411	576	608.667	215.862	6300	16586	13798	12228	5319.69	619	427	1719	921.667	697.152	4221	303	792	1772	2134.94	-3.08833	-3.4643	1.63904	-2.81132	-2.63729	6.17062e-05	0.000236466	0.0259248	0.0013374	0.00233349
RSc0818		endoglucanase c-terminal domain harboring protein	1745	1168	1617	1548	1960	1607.6	291.528	270	181	164	145	149	99	168	56.9912	301	179	144	208	82.4197	1144	1432	1630	1402	244.385	146	175	244	188.333	50.3422	890	170	312	457.333	381.368	-2.63834	-2.63132	0.760659	-2.71811	-2.00939	3.33482e-07	5.2615e-06	0.0591549	3.76937e-06	8.08955e-05
RSc0830		hypothetical protein	170	66	352	323	104	203	128.705	870	814	2737	2558	2686	495	1693.33	1068.59	364	833	1188	795	413.312	134	219	283	212	74.7462	505	733	1839	1025.67	713.533	492	855	888	745	219.725	3.88167	2.58035	1.38659	2.86178	2.29496	1.73795e-06	0.000306991	0.0325979	0.000104384	0.000978626
RSc0950		hypothetical protein	1830	2009	1800	1703	1688	1806	128.796	176	309	173	188	171	216	205.5	53.377	204	296	72	190.667	112.594	1105	1234	1698	1345.67	311.872	305	299	244	282.667	33.6204	865	285	156	435.333	377.651	-2.66165	-3.10741	0.423386	-2.46136	-2.29532	9.52103e-07	3.00499e-06	0.355249	2.84452e-05	6.37025e-05
RSc0971		hypothetical conserved protein	6276	17447	10695	10525	4160	9820.6	5099.74	2123	2181	1253	921	924	1944	1557.67	592.807	2607	1755	954	1772	826.631	3011	7567	7506	6028	2612.98	3315	2877	2282	2824.67	518.485	3073	1777	1128	1992.67	990.273	-2.20788	-2.39455	-0.100781	-1.74878	-2.62352	3.65276e-05	0.000190879	0.869643	0.00247367	7.78501e-05
RSc0974		hypothetical protein	1162	2557	1978	1534	1872	1820.6	520.959	509	459	261	174	236	576	369.167	166.088	609	399	288	432	163.025	1049	784	1190	1007.67	206.132	355	466	247	356	109.503	710	399	312	473.667	209.242	-2.08547	-1.96239	-0.0957719	-2.31644	-2.23039	1.82035e-05	0.000370746	0.862152	7.18554e-05	0.000108054
RSc1003		carboxypeptidase	2431	3093	1467	1500	3056	2309.4	798.591	187	230	173	115	146	189	173.333	39.48	179	180	234	197.667	31.4696	1666	1670	2234	1856.67	326.786	307	266	217	263.333	45.0592	1449	212	288	649.667	693.285	-3.2331	-3.24194	0.531295	-2.93683	-2.14373	1.08646e-06	1.56219e-05	0.331055	3.79624e-05	0.000773966
RSc1076		two-component system response regulator transcription regulator protein	1191	2771	1707	1169	2464	1860.4	731.981	273	426	165	110	102	522	266.333	174.71	500	432	306	412.667	98.4344	919	1138	1154	1070.33	131.302	697	559	343	533	178.426	628	414	504	515.333	107.449	-2.71541	-2.0013	-0.0229586	-1.70838	-2.05146	1.4443e-06	0.000365952	0.967697	0.00138899	0.000283549
RSc1113		hypothetical protein	2785	7153	4978	3925	7008	5169.8	1909.56	1713	1232	357	332	314	891	806.5	579.602	1573	1206	414	1064.33	592.345	1426	2666	3062	2384.67	853.514	1183	795	570	849.333	310.091	1407	588	1452	1149	486.361	-2.4429	-2.24456	-0.437706	-2.5666	-2.40371	0.000200837	0.00292064	0.539939	0.00101674	0.0017061
RSc1182	rpmE2	50S ribosomal protein L31 type B	3810	6379	599	386	1136	2462	2583.54	3709	10930	1200	1199	1220	3699	3659.5	3766.13	4434	11229	4122	6595	4016.19	273	446	576	431.667	152.008	5739	10722	1015	5825.33	4854.08	5339	14148	13512	10999.7	4912.58	1.12418	1.47034	-1.62787	0.964592	2.1213	0.0771778	0.0478237	0.044573	0.191074	0.00706068
RSc1334		D--3-hydroxybutyrate oligomer hydrolase	15783	13804	16916	19052	27944	18699.8	5505.4	2752	2188	1470	1606	1366	1341	1787.17	565.939	2224	1730	702	1552	776.456	6993	12069	11903	10321.7	2883.9	2415	1840	2513	2256	363.584	8182	1754	2724	4220	3465.3	-2.78718	-3.19954	0.186705	-2.60594	-2.22376	9.2227e-07	3.4999e-06	0.71972	2.50941e-05	0.000128697
RSc1353	ilvG	acetolactate synthase 2 catalytic subunit	3062	2979	2593	2232	3568	2886.8	504.557	339	268	199	174	161	126	211.167	78.5759	270	186	162	206	56.7098	1220	1079	1477	1258.67	201.798	239	289	218	248.667	36.4737	1298	246	420	654.667	563.895	-3.1872	-3.58907	-0.359678	-3.33021	-2.43977	5.33428e-08	2.78125e-07	0.411315	5.79251e-07	1.48204e-05
RSc1354	menG	ribonuclease activity regulator protein RraA	1331	1356	956	875	1448	1193.2	258.81	92	109	119	84	82	90	96	14.7648	137	104	72	104.333	32.5013	593	787	1047	809	227.798	124	113	159	132	24.0208	567	102	132	267	260.24	-3.06651	-3.28048	0.26866	-2.91211	-2.42747	6.85745e-07	5.32362e-06	0.613623	1.6864e-05	0.000104369
RSc1357	ripG7, gala7	Type III effector protein GALA7	2516	630	468	4650	640	1780.8	1811.22	4952	11534	5616	4731	4279	22401	8918.83	7131.88	17551	9704	11448	12901	4120.35	1186	1805	2551	1847.33	683.484	9677	12035	5008	8906.67	3576.27	2362	10979	3156	5499	4762.4	2.90604	3.85	1.59862	3.14328	2.25175	0.000264898	4.75392e-05	0.0422383	0.000352223	0.00690228
RSc1466		ATPase associated with various cellular activities, AAA-5	533	726	698	600	824	676.2	113.041	62	113	40	32	38	72	59.5	30.4089	46	95	0	47	47.5079	253	498	567	439.333	165.016	102	87	75	88	13.5277	192	65	252	169.667	95.4795	-3.1559	-3.75049	0.168269	-2.70576	-2.07476	8.7891e-05	0.000237005	0.852077	0.00262085	0.0138661
RSc1467		oxidoreductase protein	1317	1553	1647	1439	2952	1781.6	665.853	169	267	94	97	91	117	139.167	69.0809	122	193	54	123	69.5054	734	1090	1440	1088	353.004	213	153	146	170.667	36.8284	554	81	420	351.667	243.792	-3.11587	-3.50696	0.252237	-3.01809	-2.35906	3.00499e-06	1.32373e-05	0.685519	5.39629e-05	0.000523877
RSc1468		oxidoreductase protein	4793	6794	4963	4425	13392	6873.4	3757.35	629	994	388	337	276	792	569.333	285.092	529	829	684	680.667	150.028	2784	3580	4654	3672.67	938.438	1602	768	594	988	538.81	1914	603	1524	1347	673.184	-3.11857	-2.88594	0.126677	-2.41695	-2.29679	1.47333e-06	4.09808e-05	0.839667	0.000236056	0.000371265
RSc1469		putative dehydrogenase oxidoreductase protein	1672	3302	1405	1201	3648	2245.6	1141.22	316	478	176	147	120	396	272.167	146.76	351	355	396	367.333	24.9065	954	1425	1676	1351.67	366.544	696	337	343	458.667	205.559	684	338	480	500.667	173.923	-2.67861	-2.28	0.127522	-2.03095	-2.25097	6.7703e-06	0.000374306	0.837756	0.00102335	0.00041344
RSc1495		hypothetical protein	6429	9667	8880	9724	9656	8871.2	1408.98	981	603	548	487	498	432	591.5	199.418	610	706	252	522.667	239.268	2164	4848	4970	3994	1586	503	642	984	709.667	247.537	2481	465	864	1270	1067.56	-3.35296	-3.831	-0.312469	-3.32096	-2.96768	8.52597e-07	3.68433e-06	0.598829	1.39785e-05	4.5378e-05
RSc1496		hypothetical protein	1649	2995	2406	2683	1416	2229.8	674.827	162	187	88	95	90	108	121.667	42.2595	118	171	108	132.333	33.8575	377	1033	977	795.667	363.656	135	116	171	140.667	27.9344	586	90	216	297.333	257.809	-3.6914	-3.89937	-0.774662	-3.77565	-3.12984	2.51448e-07	2.52211e-06	0.153905	3.48552e-06	2.24324e-05
RSc1497		Methyltransferase FkbM	615	838	567	721	312	610.6	196.838	100	89	42	55	43	27	59.3333	28.8629	76	97	36	69.6667	30.9892	124	331	380	278.333	135.884	75	64	106	81.6667	21.7792	235	67	120	140.667	85.8856	-2.72575	-3.0235	-0.439859	-2.68977	-2.37448	2.76116e-06	1.23212e-05	0.396671	4.01779e-05	0.000127142
RSc1499		hypothetical conserved protein	311	272	365	421	104	294.6	120.459	47	39	32	43	33	9	33.8333	13.4524	34	33	0	22.3333	19.3477	72	258	210	180	96.5609	26	23	71	40	26.8887	103	18	108	76.3333	50.58	-2.25907	-3.3927	0.138444	-2.58113	-2.10248	0.00338275	0.00112387	0.887542	0.00660374	0.019481
RSc1500		Aldo/keto reductase	169	129	213	211	88	162	53.8888	49	30	28	34	21	9	28.5	13.3379	50	23	0	24.3333	25.0267	70	156	162	129.333	51.4717	22	22	48	30.6667	15.0111	82	18	12	37.3333	38.7986	-1.81167	-2.61636	0.52883	-2.10125	-2.44719	0.0122699	0.00631033	0.538592	0.019481	0.00866575
RSc1501	mel	Tyrosinase	51455	78668	67733	66836	122008	77340	26784.6	2487	2341	1233	1048	989	2970	1844.67	856.305	3489	2350	2826	2888.33	572.053	38765	48074	62864	49901	12152.9	2904	2921	2211	2678.67	405.1	17222	2085	2868	7391.67	8522.32	-5.11086	-4.40218	0.277263	-4.57461	-3.64902	5.33428e-08	4.02478e-06	0.682263	2.79534e-06	2.74636e-05
RSc1502		hypothetical protein	38096	35550	38720	38789	72816	44794.2	15720.2	1500	1371	634	641	538	1377	1010.17	448.426	2004	1322	882	1402.67	565.333	17617	31589	38085	29097	10459.1	1474	1428	1553	1485	63.2218	12409	1079	1884	5124	6321.82	-5.08653	-4.66875	0.345338	-4.52548	-3.4236	8.18805e-08	3.29833e-06	0.614102	4.25308e-06	6.63234e-05
RSc1503		hypothetical protein	22409	11104	13379	15255	16920	15813.4	4276.19	397	405	258	246	220	342	311.333	80.6317	515	364	252	377	131.981	4370	11502	10640	8837.33	3892.76	511	434	610	518.333	88.2289	12748	290	612	4550	7101.5	-5.15858	-5.11634	0.129442	-4.55397	-2.40804	1.69142e-06	2.90573e-05	0.894817	7.81006e-05	0.0108209
RSc1507		hypothetical protein	3485	3553	1633	1417	3632	2744	1116.62	295	303	139	117	88	252	199	95.3792	339	253	270	287.333	45.5448	930	1559	1594	1361	373.667	531	339	217	362.333	158.295	1601	243	324	722.667	761.736	-3.37935	-3.02052	-0.212192	-2.85369	-2.36343	5.07359e-07	2.26145e-05	0.717928	3.77553e-05	0.000247679
RSc1546		Peroxidase / Pyruvate formate lyase - related protein	18102	21763	18507	16692	21144	19241.6	2139.82	914	885	627	617	559	1035	772.833	196.223	988	1069	738	931.667	172.541	6885	11082	12007	9991.33	2729.63	1029	1090	936	1018.33	77.5521	7160	789	1560	3169.67	3477.17	-4.26476	-4.14262	-0.130941	-4.03393	-2.91428	2.36281e-08	6.01448e-07	0.821388	7.80482e-07	2.23143e-05
RSc1547		hypothetical protein	5145	9100	3192	2854	5416	5141.4	2488.89	243	289	136	95	112	396	211.833	118.5	385	331	720	478.667	210.738	1889	2817	3557	2754.33	835.764	407	379	213	333	104.862	2020	288	1116	1141.33	866.278	-4.44497	-3.25062	-0.252454	-3.94614	-2.50007	2.48753e-07	8.4411e-05	0.717992	1.26123e-05	0.0008369
RSc1651		hypothetical protein	14206	10571	14791	14903	20160	14926.2	3424.1	2921	1683	1598	1430	1065	2295	1832	667.404	3225	1720	1548	2164.33	922.581	4341	8949	8361	7217	2507.98	2211	2054	2132	2132.33	78.5005	6022	1355	4188	3855	2351.25	-2.5943	-2.44156	-0.0736559	-2.46131	-2.07373	9.16165e-07	2.3183e-05	0.888676	2.07224e-05	0.000117975
RSc1725		hypothetical protein	8982	16491	21541	22064	24376	18690.8	6142.55	2	9	11	6	6	9	7.16667	3.18852	11	14	0	8.33333	7.37111	14040	21702	29851	21864.3	7906.75	15	20	20	18.3333	2.88675	1473	7	0	493.333	848.423	-10.8606	-10.6953	1.2461	-9.54061	-5.35827	3.08139e-06	5.69092e-05	0.38084	0.000104836	0.00525148
RSc1726		hypothetical protein	71656	100050	57552	85115	76032	78081	15803.7	97	72	56	60	74	72	71.8333	14.3446	128	101	450	226.333	194.171	47684	79166	100370	75740	26509.6	66	116	125	102.333	31.7857	16280	81	120	5493.67	9341.26	-9.63728	-8.08151	0.78882	-9.29168	-4.23447	1.67876e-06	0.000105904	0.551005	3.75884e-05	0.00823995
RSc1727		hypothetical protein	121559	156972	80487	124166	118464	120330	27156.1	651	408	167	182	179	180	294.5	197.655	447	336	594	459	129.418	63164	107025	134010	101400	35756.4	314	398	336	349.333	43.5584	29079	328	348	9918.33	16593.6	-8.27156	-7.76974	0.516153	-8.24466	-4.37542	1.00259e-06	2.88268e-05	0.666631	1.80966e-05	0.00239308
RSc1728		hypothetical protein	18266	17401	14358	16312	22056	17678.6	2849.46	93	134	133	115	104	126	117.5	16.5741	78	194	144	138.667	58.1836	7089	12873	15987	11983	4515.27	182	206	141	176.333	32.8684	3522	175	240	1312.33	1913.9	-6.68697	-6.60879	0.36497	-6.3354	-4.02138	5.60974e-08	1.29753e-06	0.652839	1.77316e-06	0.000107965
RSc1797		pyruvate dehydrogenase E1 component alpha subunit oxidoreductase protein	1746	1810	2252	1940	3432	2236	696.395	432	300	144	126	89	189	213.333	129.469	261	211	144	205.333	58.7055	933	2226	2094	1751	711.477	502	172	325	333	165.145	743	182	360	428.333	286.675	-2.92967	-3.17741	0.51951	-2.51821	-2.58353	5.79157e-06	3.21614e-05	0.371782	0.000283785	0.000226471
RSc1798		putative pyruvate decarboxylase E1 (Beta subunit) oxidoreductase protein	1442	1244	1864	1935	2816	1860.2	606.992	306	277	108	114	104	45	159	106	157	192	0	116.333	102.256	789	1865	1958	1537.33	649.742	311	141	214	222	85.2819	603	104	276	327.667	253.48	-2.89184	-3.75243	0.691589	-2.69907	-2.60271	0.000922756	0.00107172	0.462282	0.00851458	0.0107278
RSc1799		branched-chain alpha-keto acid dehydrogenase subunit E2	1147	965	1515	1847	1968	1488.4	432.961	225	222	113	119	108	36	137.167	73.3633	104	150	0	84.6667	76.8462	658	1654	1701	1337.67	589.078	230	91	218	179.667	77.0216	532	71	120	241	253.202	-2.73917	-3.82794	0.855344	-2.59569	-2.75958	0.00139899	0.000970608	0.354927	0.010928	0.00829024
RSc1802		putative transcription regulator protein	3386	3587	4828	4563	5432	4359.2	859.596	88	119	54	64	55	72	75.3333	24.8005	105	71	54	76.6667	25.9679	3625	3472	4988	4028.33	834.609	93	95	118	102	13.8924	1263	93	84	480	678.113	-5.36986	-5.531	0.805213	-5.07539	-3.5585	1.68428e-07	2.53705e-06	0.247407	5.05598e-06	0.000149876
RSc1816		putative transmembrane protein	2150	1728	2458	2153	1416	1981	408.934	90	137	120	94	89	162	115.333	29.8641	214	170	360	248	99.4585	986	1203	1816	1335	430.457	146	194	153	164.333	25.9294	654	146	156	318.667	290.45	-3.68375	-2.75339	0.23563	-3.38248	-2.83221	2.2741e-08	7.52595e-06	0.619093	9.58288e-07	6.26472e-06
RSc1817	iucD	putative siderophore biosynthesis oxidoreductase protein	8314	6404	7336	6610	5800	6892.8	965.576	526	646	425	361	374	432	460.667	107.847	826	555	504	628.333	173.073	3205	3526	5089	3940	1007.92	613	707	463	594.333	123.066	3168	637	684	1496.33	1447.9	-3.38715	-3.26363	-0.0172454	-3.38018	-2.54624	1.32045e-08	4.08256e-07	0.971336	2.75035e-07	5.79157e-06
RSc1818	metG2	methionyl-tRNA synthetase	8629	5973	6508	6928	5592	6726	1179.27	957	690	571	440	437	495	598.333	199.784	765	569	486	606.667	143.263	2609	3317	4381	3435.67	891.94	631	628	591	616.667	22.2785	3392	644	312	1449.33	1690.57	-2.96674	-3.28152	-0.170724	-3.24968	-2.6527	1.08981e-06	5.90453e-06	0.763576	6.48577e-06	5.38042e-05
RSc1819		hypothetical protein	2272	1335	1590	1956	1112	1653	467.104	204	123	111	136	100	99	128.833	39.4331	172	106	54	110.667	59.1383	751	1105	1309	1055	282.34	133	113	173	139.667	30.5505	918	140	120	392.667	455.062	-3.09553	-3.69906	0.247077	-3.22934	-2.4687	1.14446e-06	3.08139e-06	0.661859	1.09642e-05	0.000151255
RSc1892		two-component system response regulator transcription regulator protein	5487	10939	1898	1831	6496	5330.2	3770.5	61	58	16	20	19	81	42.5	27.6604	94	95	18	69	44.1701	896	898	1242	1012	199.188	155	256	24	145	116.323	1724	127	312	721	873.535	-6.69954	-6.22855	-1.31321	-5.34391	-3.15638	9.76573e-08	3.01777e-06	0.106045	9.74629e-06	0.000924211
RSc1944		putative VGR-related protein	3626	3242	4007	2376	1984	3047	847.802	376	282	201	194	194	360	267.833	84.5752	358	387	126	290.333	143.054	1213	1888	1993	1698	423.291	400	446	390	412	29.8664	1418	311	408	712.333	613.047	-3.11151	-3.38302	-0.166516	-2.80835	-2.52926	9.04722e-08	6.21581e-07	0.724573	3.91999e-06	1.22271e-05
RSc1963	tonB	TONB transmembrane protein	1310	1095	568	270	928	834.2	416.048	4198	3313	343	409	422	1764	1741.5	1671.94	7656	4253	5616	5841.67	1712.69	475	195	363	344.333	140.93	2778	3493	336	2202.33	1655.36	1944	5446	12060	6483.33	5137.16	1.20883	2.82461	-0.658915	1.09113	2.78787	0.115892	0.0031751	0.504264	0.228463	0.00422921
RSc1964	exbB1	biopolymer transport transmembrane protein	4742	1740	3608	2309	2080	2895.8	1251.14	28607	8308	4387	5457	5592	3168	9253.17	9633.15	26023	9612	13824	16486.3	8523.28	2486	945	2151	1860.67	810.488	6242	8232	3939	6137.67	2148.4	9765	14060	15588	13137.7	3019.08	2.17614	2.58201	0.0646637	1.21385	2.10929	6.04615e-05	4.02569e-05	0.920935	0.0232887	0.000358161
RSc1965	exbD1	biopolymer transport transmembrane protein	2044	1575	1212	732	1184	1349.4	490.098	10377	6752	1420	1807	1896	4050	4383.67	3556.72	14286	8887	19224	14132.3	5170.21	1068	596	1325	996.333	369.746	6942	6663	2153	5252.67	2688.01	4403	13431	16176	11336.7	6159.59	2.00108	3.47087	0.172855	1.81332	2.82005	0.000837596	1.59617e-05	0.817448	0.00573364	0.000140265
RSc1973	osmB1	putative osmotically inducible lipoprotein B1 transmembrane	1678	2486	4773	2017	808	2352.4	1485.73	308	388	228	160	177	45	217.667	120.061	205	224	72	167	82.8191	298	830	652	593.333	270.809	143	324	246	237.667	90.7873	708	207	660	525	276.44	-2.58221	-3.70509	-1.36481	-3.29149	-2.4688	2.5141e-05	9.85744e-06	0.0231303	2.64705e-05	0.000383018
RSc2025		hypothetical protein	15096	8896	9174	5817	7184	9233.4	3548.21	229	261	274	255	216	396	271.833	64.459	205	278	450	311	125.79	5053	4946	7538	5845.67	1466.58	458	413	374	415	42.0357	8630	288	264	3060.67	4823.2	-4.58829	-4.62326	0.104149	-4.32442	-2.27928	6.67071e-06	8.74069e-05	0.91682	0.000144848	0.0165852
RSc2101	ripAJ	Type III effector protein	193	24	45	91	24	75.4	71.206	178	1327	326	294	328	2124	762.833	789.024	735	1143	1674	1184	470.841	58	41	124	74.3333	43.8444	1009	1397	182	862.667	620.577	245	1705	924	958	730.594	3.30042	4.29778	0.815482	3.55923	3.62255	0.00107047	0.00026148	0.450353	0.00118711	0.00134941
RSc2107	rsl	fucose-binding lectin protein	46140	29356	48115	59650	15672	39786.6	17281.4	61	24	31	29	22	36	33.8333	14.2185	43	39	90	57.3333	28.3608	30798	48522	109143	62821	41083.2	49	57	83	63	17.7764	8150	28	48	2742	4683.48	-9.65314	-9.14325	1.45165	-8.99998	-4.50294	1.12714e-06	2.75217e-05	0.224387	3.04521e-05	0.00430419
RSc2178		hypothetical protein	3938	3276	5150	4900	5288	4510.4	868.465	219	158	76	78	63	144	123	61.1817	182	186	270	212.667	49.6924	2040	4309	5473	3940.67	1745.89	140	160	237	179	51.2152	1793	116	372	760.333	903.429	-4.80559	-4.09348	0.656647	-4.35776	-2.88998	2.89889e-07	1.99423e-05	0.334334	1.14895e-05	0.000520974
RSc2179		hypothetical protein	3426	2587	3969	4185	3704	3574.2	620.951	124	113	61	82	52	117	91.5	30.8204	82	170	450	234	192.167	1635	3183	4129	2982.33	1259.05	87	170	148	135	43	1425	91	420	645.333	694.961	-4.86558	-3.59903	0.629991	-4.3956	-2.627	4.39966e-07	0.000107469	0.375809	1.75797e-05	0.00154056
RSc2180		putative transmembrane protein	6125	2924	6948	7935	5968	5980	1878.79	228	148	132	98	122	189	152.833	47.6924	164	155	180	166.333	12.6623	3034	5696	6321	5017	1745.53	197	213	262	224	33.8674	2408	113	372	964.333	1256.94	-4.80688	-4.70994	0.800128	-4.29312	-2.91883	2.93971e-07	6.20102e-06	0.234935	1.37594e-05	0.000499201
RSc2181		hypothetical protein	5881	4786	7169	6632	5616	6016.8	921.953	225	209	90	101	106	189	153.333	60.8232	172	217	36	141.667	94.2355	3793	5323	7264	5460	1739.55	278	306	287	290.333	14.2945	1985	208	660	951	923.549	-4.93542	-5.24322	0.682026	-4.1377	-2.97	3.63124e-08	4.4619e-07	0.238894	3.64141e-06	8.74654e-05
RSc2182		hypothetical protein	3874	3909	6236	5262	3784	4613	1093.65	177	161	59	57	62	126	107	54.7832	149	146	162	152.333	8.5049	2893	4745	5940	4526	1535.26	209	173	201	194.333	18.9033	1291	135	288	571.333	627.927	-5.0723	-4.73374	0.716349	-4.42825	-3.39851	2.5134e-08	9.2227e-07	0.2096	1.67876e-06	2.33098e-05
RSc2238		hypothetical protein	665	418	684	208	424	479.8	197.993	1567	3255	3002	2983	2795	4590	3032	967.759	875	3404	2502	2260.33	1281.7	118	174	205	165.667	44.0946	2180	1992	1171	1781	536.573	1338	3748	1656	2247.33	1309.31	3.15147	2.32916	-0.764154	2.04798	2.05499	1.13678e-06	8.5139e-05	0.153538	0.000302142	0.000329224
RSc2279		signal peptide protein	17560	18717	11776	20028	14056	16427.4	3418.64	3010	3220	854	815	825	3222	1991	1272.75	2259	2180	3312	2583.67	631.991	51516	18765	20547	30276	18415.9	1930	2555	1515	2000	523.522	8504	2149	2916	4523	3468.91	-2.92598	-2.40294	1.70356	-2.9178	-2.21337	1.95881e-05	0.00124464	0.00929984	0.000232926	0.00234
RSc2371		putative lipoprotein	180	474	542	307	816	463.8	242.586	45	91	70	49	69	99	70.5	21.6679	41	71	0	37.3333	35.6417	91	711	808	536.667	388.994	45	51	116	70.6667	39.3743	98	56	132	95.3333	38.0701	-2.21019	-3.03078	1.03715	-2.18671	-2.06024	0.00428278	0.00329215	0.218526	0.0195913	0.0261616
RSc2468		hypothetical protein	398	733	790	672	880	694.6	182.641	145	169	73	62	76	207	122	60.1332	247	185	90	174	79.0759	561	706	641	636	72.6292	262	165	188	205	50.6853	233	139	132	168	56.4004	-2.31035	-1.765	0.748605	-1.51552	-2.17286	8.25478e-06	0.00114415	0.109947	0.00356644	0.000173234
RSc2500		hypothetical protein	5998	4784	3406	3580	3384	4230.4	1145.64	1238	711	416	391	322	216	549	375.775	1195	509	324	676	458.887	1348	4756	3817	3307	1760.31	863	611	896	790	155.894	3441	578	336	1451.67	1727.06	-2.41624	-2.68216	0.38471	-2.24668	-2.18162	8.0716e-05	0.000331663	0.55323	0.001427	0.00194845
RSc2508		hypothetical protein	55789	76385	39143	48676	45744	53147.4	14299.4	231	374	197	168	149	387	251	104.148	475	395	216	362	132.616	19039	25521	30062	24874	5539.91	1059	935	715	903	174.218	21228	481	336	7348.33	12020.4	-7.42674	-7.12819	-0.345898	-5.77913	-3.59995	4.34e-07	1.09642e-05	0.748481	5.60939e-05	0.00284189
RSc2641		putative transmembrane protein	5132	4704	9318	7097	7888	6827.8	1922.49	2124	1230	1075	807	825	1107	1194.67	484.531	3195	769	684	1549.33	1425.82	2644	5223	4248	4038.33	1302.22	2743	900	2532	2058.33	1008.68	2612	634	1728	1658	990.856	-2.04804	-1.97101	0.192247	-1.5429	-2.28765	0.000386769	0.0041205	0.781166	0.0167759	0.00118991
RSc2662		hypothetical protein	13866	22815	12134	13648	20752	16643	4795.58	4067	2370	1412	1326	1308	4590	2512.17	1471.22	4392	2470	3924	3595.33	1002.27	8701	14299	16912	13304	4194.96	5140	3610	2922	3890.67	1135.32	6880	3008	3336	4408	2147.09	-2.58603	-1.94622	0.456652	-1.95586	-2.1398	2.34069e-06	0.000459438	0.342116	0.000420258	0.000188844
RSc2729		putative ferrichrome-iron receptor protein	5195	2428	4424	2885	2160	3418.4	1324.44	30300	6373	4791	5169	6221	3096	9325	10343.4	23926	6747	17046	15906.3	8646.02	3376	1460	2513	2449.67	959.569	5921	15105	4087	8371	5903.47	12487	20020	14568	15691.7	3890.18	1.94332	2.30084	0.215403	1.37995	2.07042	0.00116793	0.000870728	0.767754	0.0338381	0.00231053
RSc2897		Flagellar chaperone FliT-related protein	1253	80	165	5976	80	1510.8	2545.09	2376	5631	6930	5340	4976	7893	5524.33	1889.15	7015	5350	2178	4847.67	2457.31	1284	1945	2854	2027.67	788.258	3310	7750	5560	5540	2220.07	1164	6509	1032	2901.67	3124.74	4.46594	3.89662	3.33701	4.24681	3.06791	0.00114066	0.00364419	0.011394	0.00252411	0.0254494
RSc2916	cyoB1	transmembrane cytochrome O ubiquinol oxidase subunit I	3258	2527	3711	2000	2784	2856	659.316	11230	21499	10791	11331	11045	14112	13334.7	4181.33	6136	15964	15840	12646.7	5638.74	1065	1064	1535	1221.33	271.644	13442	10964	5155	9853.67	4253.61	7289	23536	12564	14463	8288.3	2.69829	2.31672	-0.385267	1.94684	2.18564	6.93454e-07	1.5781e-05	0.407622	0.000107416	3.25462e-05
RSc2921	ggt2	gamma-glutamyltranspeptidase precursor	3730	2326	4867	6555	7880	5071.6	2206.11	153	153	153	118	115	144	139.333	18.0518	172	162	216	183.333	28.7286	2818	3758	3950	3508.67	605.79	106	156	238	166.667	66.6433	1255	124	72	483.667	668.5	-4.51608	-4.10753	0.768658	-4.24168	-3.32576	1.47302e-06	5.03111e-05	0.297213	3.81146e-05	0.000392696
RSc2923		putative transmembrane sensor histidine kinase transcription regulator protein	2289	1672	2904	3073	2016	2390.8	590.822	232	155	155	121	146	189	166.333	38.8621	243	205	252	233.333	24.9466	1217	1803	2091	1703.67	445.387	166	200	217	194.333	25.9679	850	148	216	404.667	387.166	-3.35462	-3.00239	0.449493	-3.28707	-2.73615	7.55318e-08	3.73123e-06	0.320424	1.54207e-06	1.04201e-05
RSc3060		transporter transmembrane protein	1856	319	521	234	144	614.8	707.731	976	3121	4036	3596	4097	2286	3018.67	1204.23	1205	4114	1728	2349	1550.74	48	83	97	76	25.2389	1384	3370	914	1889.33	1303.65	2840	4495	3468	3601	835.478	3.57373	2.1177	-2.21179	1.72102	2.46768	0.000221473	0.0182196	0.024738	0.0512985	0.00668693
RSc3070	gstL	glutathione S-transferase protein	2426	3871	3118	3026	4048	3297.8	662.872	381	441	185	176	173	747	350.5	226.132	605	447	360	470.667	124.203	1605	1445	2232	1760.67	415.952	595	527	314	478.667	146.603	1246	491	348	695	482.507	-3.20177	-2.58216	-0.0650367	-2.64002	-2.47684	1.26801e-07	1.83774e-05	0.904662	1.44121e-05	2.93417e-05
RSc3091		outer membrane porin signal peptide protein	204068	179173	164984	183551	278968	202149	45166	25286	28487	29957	27583	21539	87273	36687.5	24955.2	46706	32470	36180	38452	7384.94	64688	85658	113189	87845	24324.3	32791	35950	27621	32120.7	4204.77	107070	27874	21528	52157.3	47661.5	-2.35362	-1.98053	-0.221598	-2.29103	-2.05101	3.60258e-06	0.000235181	0.654582	5.69594e-05	0.000189436
RSc3092		putative signal peptide protein	393	1736	339	313	280	612.2	629.581	192	194	60	41	36	99	103.667	72.6599	183	163	126	157.333	28.9194	242	373	438	351	99.8349	62	143	162	122.333	53.1068	259	95	12	122	125.694	-2.12737	-1.92405	-0.203063	-2.21569	-2.8312	0.00625261	0.0390456	0.843097	0.0209799	0.00534569
RSc3101		putative serine protease protein	5123	4175	12318	13838	7304	8551.6	4318.51	14408	53546	43890	41943	44958	35190	38989.2	13408.5	16037	50570	27756	31454.3	17561	3148	5862	7128	5379.33	2033.43	58776	64461	23115	48784	22411	13850	60181	17580	30537	25740.1	2.76502	2.37428	0.496638	3.14232	2.04629	2.07015e-05	0.000367833	0.427614	2.34234e-05	0.00170611
RSc3144		hypothetical protein	4280	4821	6797	7831	2928	5331.4	1970.93	232	175	169	163	151	63	158.833	54.7373	195	203	0	132.667	114.962	1983	2171	3228	2460.67	671.146	174	257	281	237.333	56.1456	2430	177	168	925	1303.38	-4.35181	-5.1961	-0.261951	-4.16981	-2.98896	9.68752e-05	0.000303439	0.824441	0.00128356	0.0129645
RSc3146		Type I periplasmic binding domain of uncharacterized extracellular ligand-binding proteins	2436	1608	1783	1381	1712	1784	394.865	102	78	58	29	36	63	61	26.9518	90	89	54	77.6667	20.502	739	1127	1228	1031.33	258.156	70	110	69	83	23.388	1004	61	108	391	531.393	-4.45774	-4.42873	-0.0714782	-4.3181	-2.81693	2.21218e-07	3.97345e-06	0.923487	5.08685e-06	0.000285442
RSc3151		putative transmembrane protein	27758	20761	25744	37388	38584	30047	7693.44	1011	675	405	349	320	693	575.5	267.962	1041	668	468	725.667	290.82	13977	19288	24855	19373.3	5439.5	690	700	685	691.667	7.63763	8777	585	924	3428.67	4634.89	-5.30672	-5.04533	0.356852	-5.04579	-3.54076	1.03145e-07	3.00499e-06	0.621726	2.99145e-06	8.81661e-05
RSc3152		L-Phenylalanine oxidase	3435	1406	3889	3398	2560	2937.6	981.442	500	367	416	364	352	396	399.167	54.6934	574	414	306	431.333	134.838	1402	3733	3965	3033.33	1417.53	465	373	791	543	219.645	1395	322	552	756.333	564.93	-2.29614	-2.35364	1.0569	-2.06158	-2.05197	4.55656e-06	4.50837e-05	0.0188171	0.000160146	0.000174052
RSc3153		hypothetical protein	11230	7306	10991	8743	14288	10511.6	2665.1	498	462	468	365	379	396	428	54.8635	607	386	594	529	124.012	4931	13091	14810	10944	5277.87	459	415	964	612.667	305.058	3745	258	528	1510.33	1939.98	-4.03924	-3.94625	1.01962	-3.72651	-3.06766	1.317e-06	2.42959e-05	0.117068	4.15071e-05	0.000285598
RSc3270		hypothetical protein	4514	6346	7949	8639	5256	6540.8	1745.14	1419	1174	425	420	278	576	715.333	466.414	1644	862	126	877.333	759.116	2002	6082	4459	4181	2054.16	691	652	957	766.667	165.983	2109	502	456	1022.33	941.362	-2.8764	-2.96713	0.03905	-2.89761	-3.12692	0.000172702	0.00131309	0.96635	0.00132047	0.000839648
RSc3275	dctA2	C4-dicarboxylate transporter DctA	361	1947	771	687	584	870	621.308	538	773	222	226	180	252	365.167	237.973	461	867	306	544.667	289.707	210	260	296	255.333	43.1895	178	245	195	206	34.8281	303	259	192	251.333	55.8957	-0.753629	-0.663069	-0.990573	-1.95367	-2.01693	0.103258	0.245224	0.0845502	0.00191112	0.00146966
RSc3286	solI	autoinducer synthesis protein SOLI	899	1352	2099	2202	1744	1659.2	540.26	130	159	153	129	144	108	137.167	18.6699	146	208	126	160	42.7551	589	801	1193	861	306.438	184	191	137	170.667	29.3655	549	189	132	290	226.104	-2.98349	-2.9184	0.0670489	-2.86515	-2.42386	4.93594e-07	9.39395e-06	0.905527	1.11663e-05	6.73679e-05
RSc3287	solR	transcriptional activator SOLR transcription regulator protein	2065	1086	1724	1511	1576	1592.4	354.967	150	77	55	69	56	45	75.3333	38.2762	129	70	108	102.333	29.9054	662	1309	1542	1171	455.942	93	76	138	102.333	32.0364	1022	67	60	383	553.401	-3.83973	-3.69546	0.487923	-3.64865	-2.61803	2.76116e-06	5.46042e-05	0.485162	6.23425e-05	0.00122013
RSc3290	ripAX1	Type III effector protein	1049	292	265	551	296	490.6	333.041	1947	6198	3126	2678	2411	8190	4091.67	2513.49	3647	5446	5544	4879	1068.07	207	416	606	409.667	199.575	3939	5695	2071	3901.67	1812.29	1208	6034	804	2682	2909.94	3.29944	3.65778	0.576997	3.10992	2.25763	2.96352e-05	3.38292e-05	0.450132	0.000160415	0.00381627
RSc3292		hypothetical protein	4538	2576	3031	2972	3232	3269.8	747.802	67	32	33	26	25	9	32	19.1833	51	48	90	63	23.4307	1017	2553	2371	1980.33	839.219	45	50	50	48.3333	2.88675	1071	38	72	393.667	586.834	-6.01512	-5.38329	0.165497	-5.82337	-3.62516	1.6664e-07	7.62545e-06	0.850634	3.97345e-06	0.000253258
RSc3331		short chain dehydrogenase	80	184	155	87	96	120.4	46.3282	85	168	66	46	54	153	95.3333	52.3743	77	155	270	167.333	97.0893	30	30	53	37.6667	13.2791	111	161	51	107.667	55.0757	69	147	3516	1244	1968	-0.0662285	0.426007	-0.98008	-0.0611495	2.59324	0.945574	0.683184	0.347658	0.958578	0.0121691
RSc3370		hypothetical protein	1455	1633	2123	2012	2168	1878.2	316.637	121	176	113	81	78	90	109.833	36.7446	180	133	54	122.333	63.6736	1409	1947	2549	1968.33	570.299	120	184	183	162.333	36.6652	507	135	132	258	215.646	-3.56025	-3.65927	0.937092	-3.24498	-3.0088	1.77116e-07	2.49331e-06	0.0591066	7.11143e-06	1.64488e-05
RSc3375		hypothetical protein	825	793	895	868	1688	1013.8	378.918	129	78	52	43	35	99	72.6667	36.3905	114	85	144	114.333	29.5014	639	943	1349	977	356.219	191	104	182	159	47.8435	493	88	168	249.667	214.496	-3.39847	-2.75193	0.896127	-2.3344	-2.17292	6.71612e-07	7.24439e-05	0.0908706	0.000326465	0.000640951
RSc3376		putative signal peptide protein	8771	5332	10039	9189	17376	10141.4	4423.38	1003	752	474	412	355	1224	703.333	352.723	1086	748	864	899.333	171.748	2237	6299	7191	5242.33	2640.63	1364	829	1335	1176	300.86	3382	509	1104	1665	1516.43	-3.48658	-3.00109	0.119173	-2.64786	-2.67217	9.42008e-07	5.48705e-05	0.85906	0.000176319	0.00017795
RSc3377		hypothetical protein	5663	5241	5992	4939	17216	7810.2	5273.28	709	545	188	163	158	1215	496.333	420.649	1021	630	918	856.333	202.663	1835	3686	5305	3608.67	1736.29	1181	845	770	932	218.877	1995	441	1068	1168	781.811	-3.8381	-2.64853	-0.0461236	-2.5993	-2.70051	9.2227e-07	0.000377829	0.950938	0.000433895	0.000330358
RSc3378		hypothetical protein	13930	8931	17333	17274	31656	17824.8	8457.49	1498	942	590	524	480	1665	949.833	518.376	2066	962	1062	1363.33	610.578	5136	11272	15125	10511	5037.79	2219	1287	1985	1830.33	484.868	4660	651	1704	2338.33	2078.41	-3.87392	-3.21735	0.357758	-2.79287	-2.99296	5.08015e-07	4.41784e-05	0.574408	0.000160857	9.34039e-05
RSc3387		two-component response regulator transcription regulator protein	6384	5433	7405	8465	7336	7004.6	1146.51	1404	1014	1065	1003	840	693	1003.17	239.764	1205	805	558	856	326.501	3704	6508	5819	5343.67	1461.18	923	973	1423	1106.33	275.379	4163	844	696	1901	1960.35	-2.20309	-2.70578	0.576123	-2.26729	-2.08287	2.96468e-05	4.81479e-05	0.262023	0.000248279	0.000611805
RSp0099	ripA2, ripA	Type III effector protein, AWR family, AWR protein 2	940	644	654	990	392	724	244.405	18120	6861	2989	4005	3381	2043	6233.17	6047.69	13038	6227	7326	8863.67	3656.6	376	527	747	550	186.566	2740	2889	8606	4745	3344.55	2524	7195	1392	3703.67	3076.1	3.70093	3.80757	0.358043	3.02094	2.28804	1.10325e-05	2.53101e-05	0.657587	0.000325191	0.00341882
RSp0100		putative ferrisiderophore receptor protein	1260	252	2412	2263	1568	1551	868.999	8839	9454	7471	8986	7798	5742	8048.33	1356.13	6400	9720	6174	7431.33	1985.26	408	670	1655	911	657.505	2216	7364	3278	4286	2718	5246	12581	7260	8362.33	3789.71	3.12328	2.91718	0.265449	2.02195	2.78189	2.7384e-05	0.000208177	0.732037	0.00540581	0.000385636
RSp0104		hypothetical protein	110	87	688	353	104	268.4	258.962	11	15	68	58	54	54	43.3333	24.0804	25	17	18	20	4.3589	190	284	310	261.333	63.1295	7	21	72	33.3333	34.2101	63	11	72	48.6667	32.9292	-1.92843	-2.68788	1.65847	-2.48556	-2.05414	0.00830812	0.00508528	0.0372107	0.00666267	0.0204249
RSp0116		putative lipoprotein	872	1288	2498	1627	3976	2052.2	1230.59	59	78	63	59	60	36	59.1667	13.4672	41	49	18	36	16.0935	1026	1161	1101	1096	67.6387	67	60	72	66.3333	6.02771	258	63	24	115	125.367	-4.35244	-5.24436	0.333825	-4.36047	-4.01215	9.58288e-07	3.36705e-06	0.655221	1.46539e-05	3.75027e-05
RSp0118		hypothetical protein	2801	2090	2623	2526	1880	2384	384.586	118	96	85	78	78	45	83.3333	24.0472	93	57	90	80	19.975	1801	2769	3959	2843	1080.9	165	97	194	152	49.7896	1046	80	156	427.333	537.127	-4.20882	-4.67179	1.06576	-3.77286	-2.93628	1.05585e-07	7.33753e-07	0.0490266	5.30903e-06	6.5699e-05
RSp0138	pme	putative pectinesterase	45305	21199	23217	23124	34760	29521	10325.9	818	796	310	305	344	900	578.833	286.326	682	882	1836	1133.33	616.689	19447	14545	31313	21768.3	8621.65	1384	1141	495	1006.67	459.472	24788	918	1068	8924.67	13738.3	-5.36412	-4.24547	0.418701	-4.71643	-2.39245	1.69142e-06	0.000200993	0.649459	7.8677e-05	0.0131618
RSp0139		hypothetical protein	4397	3163	9096	5734	10696	6617.2	3178.91	621	646	452	377	340	1179	602.5	308.867	968	540	864	790.667	223.225	3719	4502	7062	5094.33	1748.44	900	666	1066	877.333	200.961	1770	383	1032	1061.67	693.976	-3.11388	-2.56319	0.703015	-2.45411	-2.62235	4.43026e-07	4.33772e-05	0.144187	6.53699e-05	3.69659e-05
RSp0162	egl	endoglucanase precursor (endo-1,4-BETA- glucanase) protein	5895	6579	5680	5471	9496	6624.2	1658.49	155	344	157	187	181	414	239.667	110.901	202	277	72	183.667	103.722	5174	4118	6580	5290.67	1235.14	395	366	222	327.667	92.6517	2819	348	276	1147.67	1447.86	-4.49682	-4.90945	0.67604	-4.04199	-2.78483	2.31309e-07	1.91803e-06	0.28211	1.0625e-05	0.000392949
RSp0169		putative transmembrane protein	75832	120180	59172	104008	58136	83465.6	27658.5	210	325	165	177	153	405	239.167	102.478	229	360	180	256.333	93.0609	36450	81236	93825	70503.7	30155.6	363	480	319	387.333	83.2126	17194	373	156	5907.67	9774.85	-8.15988	-8.13275	0.595939	-7.5232	-4.31512	5.07359e-07	9.60184e-06	0.586267	1.72736e-05	0.00151697
RSp0171		hypothetical protein	413	249	494	477	256	377.8	118.329	76	73	124	106	106	126	101.833	22.8422	72	100	0	57.3333	51.5881	124	213	238	191.667	59.9194	92	130	198	140	53.7029	154	30	0	61.3333	81.6415	-1.34365	-2.42715	-0.0410221	-1.03034	-2.77586	0.154943	0.0502458	0.975893	0.381515	0.0290769
RSp0172		hypothetical protein	8603	9444	6217	7525	6736	7705	1324.39	72	54	33	40	32	45	46	15.1129	73	47	0	40	37	4053	4095	5907	4685	1058.49	56	64	40	53.3333	12.2202	1735	81	36	617.333	968.189	-6.97235	-7.7569	0.105102	-7.02613	-4.57167	6.64135e-07	5.66353e-06	0.926209	1.12618e-05	0.000407949
RSp0173		putative NIFS-like protein	8500	6717	6739	8752	6952	7532	1006.84	58	42	33	33	33	18	36.1667	13.1972	63	61	126	83.3333	36.9639	3857	4165	5792	4604.67	1039.73	86	82	72	80	7.2111	1991	57	48	698.667	1119.2	-7.08547	-6.09613	0.186645	-6.27764	-4.00618	2.31309e-07	1.42177e-05	0.853508	1.09715e-05	0.000535705
RSp0174		methyltransferase protein	9120	8478	8329	10137	6152	8443.2	1465.51	112	59	54	55	55	45	63.3333	24.2872	103	63	108	91.3333	24.6644	5247	5169	7959	6125	1588.77	79	94	102	91.6667	11.6762	2338	52	24	804.667	1327.98	-6.53465	-6.29002	0.342989	-6.26926	-4.10642	1.62921e-06	3.55313e-05	0.749151	3.6117e-05	0.00121894
RSp0178		hypothetical protein	17089	13156	17565	16607	15392	15961.8	1764.53	2280	1197	824	900	872	522	1099.17	617.098	1429	1122	1260	1270.33	153.761	7622	10783	14656	11020.3	3523	1341	1821	1526	1562.67	242.092	12068	1272	1560	4966.67	6151.62	-3.30099	-3.39636	0.295154	-3.09842	-2.11695	1.16575e-06	1.26498e-05	0.62074	3.0209e-05	0.00115445
RSp0211		hypothetical protein	695	1008	1198	1342	1608	1170.2	344.268	38	41	40	43	57	27	41	9.65401	44	64	90	66	23.0651	805	774	1241	940	261.134	57	65	85	69	14.4222	305	55	24	128	154.068	-4.2136	-3.59172	0.82484	-3.55605	-3.05615	5.66753e-07	3.7612e-05	0.187653	4.0761e-05	0.000200837
RSp0212		dioxygenase signal peptide protein	2091	1302	2070	2517	2408	2077.6	475.402	315	222	189	153	151	216	207.667	60.5695	184	231	18	144.333	111.903	739	1356	1262	1119	332.429	333	239	329	300.333	53.1539	1155	250	84	496.333	576.429	-2.8231	-3.61283	0.0917235	-2.38986	-2.356	0.000107009	0.000149242	0.915425	0.00338488	0.00427955
RSp0220		two-component transmembrane sensor histidine kinase transcription regulator protein	1549	1399	1128	1350	1040	1293.2	206.915	129	150	76	63	75	63	92.6667	37.3024	125	162	90	125.667	36.0046	578	658	670	635.333	50.0133	161	253	112	175.333	71.5844	657	192	156	335	279.441	-3.2544	-3.18959	-0.209892	-2.77564	-2.24812	3.93027e-09	1.22674e-07	0.585476	5.22306e-07	5.18857e-06
RSp0233		hydrolase transmembrane protein	281	196	1354	622	1320	754.6	555.174	229	175	152	163	107	81	151.167	52.2319	101	147	54	100.667	46.5009	170	255	371	265.333	100.898	132	112	159	134.333	23.5867	197	81	120	132.667	59.0282	-1.36081	-2.05412	-0.19042	-1.78215	-2.11481	0.0228415	0.00831568	0.815369	0.0167799	0.00652304
RSp0261		putative transmembrane protein	11248	7903	22289	16406	10552	13679.6	5714.43	685	347	341	310	270	378	388.5	149.804	805	385	414	534.667	234.564	6780	10925	10220	9308.33	2217.79	897	796	1123	938.667	167.435	5337	300	1224	2287	2681.48	-4.64621	-4.44052	0.387653	-3.59527	-3.00622	2.95946e-07	7.93877e-06	0.583318	4.99007e-05	0.000311519
RSp0277	treA	periplasmic alpha,alpha-trehalase signal peptide protein	10146	11554	8487	13587	15040	11762.8	2619.94	163	166	69	60	73	162	115.5	52.9481	146	115	162	141	23.8956	8559	7917	9806	8760.67	960.511	268	177	177	207.333	52.5389	4217	160	288	1555	2306.25	-6.37151	-5.99625	0.499485	-5.55584	-3.45563	1.10498e-07	3.72037e-06	0.540683	6.83742e-06	0.00051141
RSp0338	epsR	negative regulator of exopolysaccharide production transcription regulator protein	3155	2136	4313	2937	1848	2877.8	968.362	141	182	163	149	116	423	195.667	113.532	216	271	216	234.333	31.7543	883	1588	2349	1606.67	733.178	153	325	225	234.333	86.379	1499	179	252	643.333	741.927	-3.69437	-3.37487	-0.0839611	-3.40996	-2.39428	3.65118e-07	1.31919e-05	0.897912	1.21324e-05	0.000391404
RSp0342	flgB	flagellar basal-body rod protein FlgB	803	438	1499	1554	3704	1599.6	1267.34	2036	4303	3958	3493	3311	12582	4947.17	3819.7	4595	6826	12618	8013	4141.12	137	2762	3171	2023.33	1646.36	6991	10510	9466	8989	1807.34	2238	5894	10788	6306.67	4289.91	1.95681	3.28566	1.56209	3.50297	2.48435	0.0022037	6.78221e-05	0.0291066	3.54558e-05	0.0010359
RSp0343	flgC	flagellar basal-body rod protein FlgC	686	488	1895	1834	3080	1596.6	1049.29	2277	6166	4705	4157	4188	23238	7455.17	7831.84	8500	9330	14850	10893.3	3451.61	125	1938	2552	1538.33	1261.9	17976	17981	7999	14652	5761.67	2136	7947	13608	7897	5736.16	2.19857	3.74894	1.05335	4.28841	2.69755	0.00101609	2.21673e-05	0.145241	6.39661e-06	0.000603195
RSp0344	flgD	basal-body rod modification protein FlgD	1196	809	2839	2584	4400	2365.6	1431.92	4302	9657	7824	7301	6933	30879	11149.3	9818.53	13627	13547	25020	17398	6600.97	192	2199	3702	2031	1761.02	29138	23128	10506	20924	9509.53	3888	10531	21360	11926.3	8819.18	2.34983	3.74849	0.814125	4.16919	2.66074	0.000342358	1.18294e-05	0.238457	4.60331e-06	0.000401535
RSp0345	flgE	flagellar hook protein FlgE	3419	2724	6977	6669	10456	6049	3108.04	17007	27785	20910	19827	19525	38205	23876.5	7898.18	43658	30302	27468	33809.3	8646.1	532	5132	9204	4956	4338.68	52173	57536	28683	46130.7	15346.2	11269	24612	29556	21812.3	9459.5	2.47869	3.3339	0.661633	3.66166	2.17491	7.69521e-05	1.55238e-05	0.294668	5.72625e-06	0.00102449
RSp0346	flgF	flagellar basal-body rod protein FlgF	1651	988	2819	2744	3824	2405.2	1104.12	6392	10559	8493	7989	7831	13959	9203.83	2691.48	15508	11387	9234	12043	3188.03	193	1970	3187	1783.33	1505.7	16883	22660	10716	16753	5973.06	5513	9907	11928	9116	3279.83	2.42076	3.10425	0.501708	3.44988	2.2143	6.38538e-05	2.07882e-05	0.421537	6.77789e-06	0.000613375
RSp0347	flgG	flagellar basal-body rod protein FlgG	1238	760	2241	2296	3400	1987	1027.51	5524	8491	7357	6979	6761	12294	7901	2355.52	12177	11247	8730	10718	1783.35	190	1583	2840	1537.67	1325.58	12352	21406	9920	14559.3	6052.79	4120	10025	10044	8063	3414.75	2.50431	3.27587	0.604293	3.57466	2.3796	3.52678e-05	8.93713e-06	0.312048	3.62634e-06	0.000260449
RSp0348	flgH	flagellar L-ring protein precursor	578	423	1129	1237	1152	903.8	374.384	1710	4263	3120	3183	3060	5976	3552	1437.99	5383	5982	3420	4928.33	1340.15	103	760	1494	785.667	695.855	5288	11374	4086	6916	3907.24	1608	5556	5988	4384	2413.77	2.32216	3.20826	0.620568	3.50132	2.4593	6.4174e-05	9.54319e-06	0.289509	3.74615e-06	0.000158015
RSp0351	flgK	flagellar hook-associated protein FlgK	313	372	848	742	528	560.6	231	4507	7856	6274	6776	7824	12042	7546.5	2523.24	7529	10081	5040	7550	2520.57	75	356	765	398.667	346.973	13112	14421	6218	11250.3	4407	1317	3903	3636	2952	1422.23	4.14208	4.37278	0.288072	4.91198	2.52725	4.25341e-08	7.99835e-08	0.603769	2.16146e-08	3.09805e-05
RSp0352	flgL	flagellar hook-associated protein 3	240	240	646	595	496	443.4	193.351	2885	5322	4614	4921	5707	8307	5292.67	1769.42	5097	5914	2682	4564.33	1680.55	68	261	578	302.333	257.5	8765	9865	5477	8035.67	2283.11	1029	2588	1356	1657.67	822.115	3.97964	4.08887	0.357203	4.82156	2.20975	8.18805e-08	2.16159e-07	0.518896	3.16135e-08	0.000177899
RSp0370		putative acyl-carrier-protein	95	55	42	14	72	55.6	30.5663	49	215	34	54	43	351	124.333	130.38	87	274	306	222.333	118.289	6	12	12	10	3.4641	192	270	27	163	124.069	133	326	420	293	146.318	0.982028	2.18236	-1.74741	1.50777	2.22467	0.144979	0.00616835	0.0504916	0.0464703	0.0051956
RSp0377	fliN	flagellar motor switch protein FliN	459	300	982	736	952	685.8	300.581	608	3297	2768	2523	2344	10980	3753.33	3655.05	2140	4823	5868	4277	1923.04	66	935	1328	776.333	645.788	9910	8487	4955	7784	2551.21	1126	3727	7104	3985.67	2997.38	2.23368	3.16771	0.928093	4.3065	2.57383	0.000410607	4.62841e-05	0.162474	2.13266e-06	0.000395504
RSp0378	fliM	flagellar motor switch protein FliM	631	348	1361	1112	1448	980	475.088	790	3611	3448	3054	2908	12159	4328.33	3969.13	2991	6276	6714	5327	2034.85	82	1383	1655	1040	840.725	10414	10504	6547	9155	2259.04	1787	4552	8880	5073	3575.09	2.02322	3.08735	0.961985	4.0391	2.52756	0.00117742	7.91891e-05	0.158745	5.32988e-06	0.000575022
RSp0379	fliL	flagellar basal body-associated protein FliL	296	150	336	271	864	383.4	277.476	462	2367	1046	951	1166	2295	1381.17	774.016	1211	2811	1206	1742.67	925.207	15	490	677	394	341.281	3048	4231	2259	3179.33	992.538	903	2086	2520	1836.33	836.912	2.24726	2.84942	0.917564	3.75473	2.54688	0.00107553	0.000417233	0.222523	2.63734e-05	0.00115628
RSp0382	fliC	flagellin protein	1779	5836	4238	3236	4832	3984.2	1552.02	53250	188286	65137	70517	87735	267318	122040	86366.3	88246	137537	59346	95043	39536.2	537	2308	5211	2685.33	2359.74	299098	202739	47586	183141	126896	8194	31995	20916	20368.3	11909.9	4.99184	4.99264	0.158416	6.0432	2.28378	2.09842e-07	5.66753e-07	0.841252	1.02401e-07	0.00128328
RSp0383	fliD	flagellar hook-associated protein 2	496	568	879	680	448	614.2	171.884	5866	11665	8600	9056	10666	27900	12292.2	7899.91	12910	14074	6768	11250.7	3925.49	68	445	972	495	454.069	25731	22274	10237	19414	8133.31	1830	3890	3516	3078.67	1097.43	4.43221	4.60747	0.27798	5.34626	2.28825	5.31905e-08	9.90809e-08	0.64249	1.92021e-08	0.00017075
RSp0388		hypothetical protein	638	356	1536	1132	1400	1012.4	502.427	2570	6739	4619	4308	4212	8073	5086.83	1978.49	6334	8182	6336	6950.67	1066.37	84	821	1325	743.333	624.135	9677	13802	6663	10047.3	3583.88	2124	5980	7560	5221.33	2796.28	2.73796	3.47604	0.349998	3.95197	2.52663	1.89567e-05	6.2153e-06	0.591663	1.63172e-06	0.000179797
RSp0394	fliJ	flagellar protein	287	250	371	370	400	335.6	63.7832	1351	2046	1258	1340	1418	2187	1600	405.752	3417	2695	3042	3051.33	361.09	43	444	634	373.667	301.712	3541	4610	3266	3805.67	710.014	886	1908	2688	1827.33	903.704	2.66312	3.68892	0.851901	3.88846	2.44901	3.16049e-06	3.58748e-07	0.0889287	1.93626e-07	3.40291e-05
RSp0395	fliK	flagellar hook-length control protein	500	436	702	898	664	640	181.797	2045	4143	2578	3033	3205	2349	2892.17	747.49	3126	4042	3024	3397.33	560.622	101	671	1075	615.667	489.352	4920	5660	5546	5375.33	398.429	1638	2966	3540	2714.67	975.591	2.75722	2.973	0.735681	3.57946	2.21257	8.85704e-08	1.59853e-07	0.0543696	1.62932e-08	5.05598e-06
RSp0399		hypothetical protein	5785	5609	7863	8024	2272	5910.6	2325.11	836	434	635	574	592	162	538.833	225.66	465	307	198	323.333	134.247	1575	6000	4806	4127	2289.31	613	574	1382	856.333	455.658	3333	297	252	1294	1765.97	-2.62047	-3.96894	0.341866	-2.47879	-2.58549	0.000761396	0.000203655	0.696967	0.0062458	0.00601446
RSp0404		hypothetical protein	537	584	225	382	144	374.4	190.941	23	28	17	10	10	9	16.1667	7.93515	34	38	0	24	20.8806	78	177	235	163.333	79.3872	23	36	32	30.3333	6.65833	163	22	84	89.6667	70.6706	-3.86366	-4.02515	-0.562283	-3.53817	-2.399	3.23217e-05	0.000228015	0.523015	0.000644086	0.00874294
RSp0405		hypothetical protein	1164	2631	1380	2386	960	1704.2	754.083	149	131	84	96	83	117	110	26.8775	150	137	180	155.667	22.053	477	1277	1450	1068	519.079	103	129	142	124.667	19.8578	388	125	180	231	138.719	-3.41853	-3.1385	0.0840341	-3.52044	-2.96763	3.62858e-07	1.25854e-05	0.890395	4.19944e-06	2.23559e-05
RSp0406		hypothetical protein	1221	2674	2133	3392	1968	2277.6	811.201	85	70	65	59	55	63	66.1667	10.553	138	64	108	103.333	37.2201	954	2201	2306	1820.33	752.101	109	75	168	117.333	47.0567	342	76	168	195.333	135.09	-4.56542	-4.0438	0.588562	-3.92133	-3.57243	7.87922e-08	4.47056e-06	0.307865	5.72625e-06	1.41218e-05
RSp0407		hypothetical protein	1547	3706	4065	5048	4968	3866.8	1419.02	117	93	80	81	54	135	93.3333	28.8906	150	78	180	136	52.4214	1957	3468	4165	3196.67	1128.73	176	131	263	190	67.1044	539	70	252	287	236.451	-4.97234	-4.37338	0.738078	-3.93959	-3.74838	1.3302e-07	7.77863e-06	0.252829	1.905e-05	3.47946e-05
RSp0416		ferric siderophore receptor outer membrane signal peptide protein	3842	897	3205	3117	2288	2669.8	1134.58	63100	11971	5414	7849	6809	6930	17012.2	22688	39393	14671	24534	26199.3	12444.9	634	1628	4162	2141.33	1819.16	4393	4364	13371	7376	5191.84	13195	11266	9096	11185.7	2050.68	3.15281	3.52939	0.463567	1.785	2.12704	0.00019798	0.000201542	0.611513	0.0332529	0.0124139
RSp0418		ornithine cyclodeaminase protein	1970	865	1436	3122	1344	1747.4	862.758	321120	11027	5887	10901	7550	6147	60438.7	127727	98456	13612	53640	55236	42444.5	255	737	1806	932.667	793.797	4124	2035	73042	26400.3	40406.4	45274	10505	5448	20409	21681.7	5.00198	4.90861	-0.0130767	4.20867	3.15632	0.00183111	0.00336813	0.994855	0.0145797	0.0397975
RSp0419		putative siderophore biosynthesis protein	1112	349	875	2040	608	996.8	649.458	139663	7407	4141	8299	5479	1818	27801.2	54849.9	26328	7034	12978	15446.7	9881.06	151	491	841	494.333	345.012	2136	940	34759	12611.7	19189.5	27592	5471	1668	11577	13999.1	5.03391	4.24155	0.216447	4.2537	3.29467	0.000837596	0.00483482	0.898571	0.00795356	0.023234
RSp0420		multidrug resistance 1 transmembrane protein	484	185	515	1163	304	530.2	378.527	37224	2889	1964	3693	2662	999	8238.5	14228.9	9903	3282	5598	6261	3359.92	73	277	535	295	231.525	800	400	13951	5050.33	7710.8	8520	2745	708	3991	4052.31	4.55426	4.02472	0.338354	3.75056	3.06082	0.000943009	0.00423561	0.82734	0.0108209	0.0238153
RSp0499		putative transport transmembrane protein	3523	1115	4121	4041	2928	3145.6	1231.49	182	143	94	104	122	171	136	35.7043	188	173	252	204.333	41.9563	1466	2013	2771	2083.33	655.337	197	235	136	189.333	49.9433	1766	179	336	760.333	874.463	-4.00457	-3.42654	0.500378	-3.55932	-2.20345	2.18579e-07	1.53206e-05	0.388456	1.13313e-05	0.000931397
RSp0500		hypothetical protein	10092	6714	15282	14223	18008	12863.8	4462.65	297	354	204	203	217	675	325	181.832	435	489	828	584	213.028	5966	7714	12178	8619.33	3203.43	580	668	364	537.333	156.427	4259	357	1716	2110.67	1980.71	-5.06767	-3.94514	0.485728	-4.10609	-2.62191	2.56121e-08	5.18857e-06	0.41449	3.67269e-06	0.000260454
RSp0501		hypothetical protein	24086	11549	23738	30015	16544	21186.4	7198.85	624	314	159	133	156	405	298.5	192.192	605	372	486	487.667	116.509	11573	23965	21571	19036.3	6573.34	637	482	599	572.667	80.7857	11416	240	972	4209.33	6251.88	-5.85951	-5.14971	0.81821	-4.91339	-3.0004	5.73984e-07	2.82153e-05	0.331105	4.10109e-05	0.00267885
RSp0529		putative cation efflux protein	172	42	161	106	72	110.6	55.9625	812	827	462	675	630	117	587.167	266.212	75	428	396	299.667	195.224	58	45	102	68.3333	29.8719	314	254	219	262.333	48.0451	373	716	228	439	250.605	3.20731	1.72227	0.163923	1.49695	2.03159	1.03019e-05	0.00959172	0.831315	0.020162	0.00310641
RSp0535		transcription regulator protein	483	280	1185	1055	720	744.6	379.207	41	61	59	53	48	108	61.6667	23.8467	55	70	162	95.6667	57.9339	321	328	582	410.333	148.709	57	113	80	83.3333	28.1484	245	68	36	116.333	112.571	-3.16838	-2.41224	0.332631	-2.55744	-2.34907	1.02e-05	0.00119511	0.630979	0.000809949	0.00175732
RSp0536		sugar-proton symporter transmembrane protein	2075	1460	9321	6587	2616	4411.8	3399.65	110	159	163	154	161	90	139.5	31.3863	142	196	198	178.667	31.77	1153	2257	3253	2221	1050.46	162	179	219	186.667	29.2632	1554	134	60	582.667	842.013	-4.1137	-3.95768	0.196817	-3.95244	-2.63469	4.10399e-05	0.000645787	0.852661	0.000638899	0.0129362
RSp0569		putative Mannose-binding lectin	52653	54259	36690	65210	35488	48860	12627.1	1060	661	506	467	460	819	662.167	239.257	881	671	1368	973.333	357.556	16278	51809	49570	39219	19899	776	825	971	857.333	101.441	8910	757	768	3478.33	4703.96	-5.80009	-5.31653	0.509361	-5.55786	-4.20014	1.23716e-07	5.31931e-06	0.50191	3.55705e-06	4.71544e-05
RSp0583	cbhA	exoglucanase A	22837	22290	37892	26823	27416	27451.6	6271.66	1288	725	839	829	894	1296	978.5	248.921	1359	1204	3294	1952.33	1164.5	11468	14835	19667	15323.3	4121.26	1430	1239	1380	1349.67	99.0471	11434	714	2388	4845.33	5767.02	-4.41971	-3.54773	0.0638768	-4.07918	-2.80888	4.63972e-07	5.65578e-05	0.935165	1.56621e-05	0.000568397
RSp0638		ABC transporter ATP-binding protein	2473	2608	3808	2070	2496	2691	656.842	107	85	85	65	49	27	69.6667	28.7518	105	86	72	87.6667	16.563	973	1043	1255	1090.33	146.838	91	145	85	107	33.0454	1438	95	168	567	755.191	-4.63999	-4.83837	-0.590162	-4.55671	-2.82982	6.21581e-07	6.39661e-06	0.391401	1.01973e-05	0.000737313
RSp0639		hypothetical protein	5817	6822	9035	4701	7248	6724.6	1623.27	78	109	71	89	69	90	84.3333	14.9354	90	119	18	75.6667	52.0032	2191	2437	3179	2602.33	514.332	200	322	102	208	110.218	3376	147	288	1270.33	1824.92	-5.83816	-6.43852	-0.589119	-4.96464	-2.95282	1.29355e-06	8.86356e-06	0.50586	6.17062e-05	0.00400018
RSp0640		hypothetical protein	2396	2988	3509	1647	2200	2548	719.918	15	30	26	17	24	9	20.1667	7.83369	22	59	18	33	22.6053	971	1193	1197	1120.33	129.342	45	101	40	62	33.8674	1130	38	60	409.333	624.213	-6.28646	-6.23423	-0.471522	-5.34435	-3.13594	1.62574e-06	2.23346e-05	0.624964	6.73679e-05	0.00442698
RSp0641	rmyA	peptide synthetase protein	40663	38720	53092	41350	43424	43449.8	5646.22	1361	1099	1145	1250	1117	1260	1205.33	101.946	945	1220	1152	1105.67	143.235	17260	26226	28651	24045.7	6000.34	1517	1909	2096	1840.67	295.487	25872	1160	2052	9694.67	14017.1	-4.6801	-4.98044	0.0412305	-4.26823	-2.50097	1.54679e-06	1.39576e-05	0.963736	5.22663e-05	0.00504822
RSp0642	rmyB	peptide synthetase protein	38475	32287	38401	36377	41304	37368.8	3338.54	2684	1882	1850	1946	1805	1953	2020	330.161	1872	1979	2736	2195.67	470.991	15263	27253	28685	23733.7	7370.67	2216	2471	3428	2705	638.986	25665	1743	5040	10816	12964.8	-3.69845	-3.74509	0.263097	-3.46798	-2.02661	2.45617e-06	3.13072e-05	0.712523	6.33104e-05	0.00586402
RSp0648		enoyl-CoA hydratase	104	433	108	78	80	160.6	152.882	41	87	33	32	43	0	39.3333	28.0333	33	31	72	45.3333	23.1157	44	53	63	53.3333	9.50438	18	43	42	34.3333	14.1539	61	31	36	42.6667	16.0728	-1.09184	-1.51274	-0.759308	-2.10316	-2.01132	0.0815017	0.0557462	0.330802	0.0106759	0.0136354
RSp0673		lipoprotein	275	217	280	87	144	200.6	83.9899	884	2193	1645	1740	1418	4176	2009.33	1144.51	1339	3441	5886	3555.33	2275.66	34	47	112	64.3333	41.7892	3279	2558	1401	2412.67	947.398	1179	2364	3720	2421	1271.46	3.61601	4.19627	-1.05334	3.72899	3.30727	6.27286e-07	3.39959e-07	0.0755391	1.19722e-06	4.39269e-06
RSp0674		lipoprotein	217	132	311	131	152	188.6	76.8915	632	1228	1650	1802	1420	2169	1483.5	527.909	752	2091	2376	1739.67	867.133	39	68	118	75	39.9625	1187	1564	931	1227.33	318.422	746	1435	1320	1167	369.103	3.40216	3.41303	-0.555884	2.97448	2.5702	1.44935e-07	4.11035e-07	0.266612	1.94711e-06	1.01655e-05
RSp0675		lipoprotein	522	161	331	141	152	261.4	165.304	799	1598	1769	1911	1514	1206	1466.17	405.475	781	2055	864	1233.33	712.793	35	126	145	102	58.7963	2187	1577	1166	1643.33	513.722	1645	1452	768	1288.33	460.839	3.29276	2.40191	-0.63763	2.79123	2.14484	3.49655e-06	0.000257231	0.310864	4.78723e-05	0.000708339
RSp0676	metE	5-methyltetrahydropteroyltriglutamate-- homocysteine methyltransferase	34219	10115	22763	6675	11304	17015.2	11359.6	166136	183152	78077	89878	107135	45639	111670	53028.8	61246	83088	96876	80403.3	17966.1	27079	7928	21094	18700.3	9797.32	31427	71949	14923	39433	29343.9	81871	213180	36552	110534	91736.3	3.52936	2.42238	0.931003	1.16703	2.4947	1.46767e-05	0.00138336	0.189477	0.104489	0.00146142
RSp0688		hypothetical protein	1218	771	1893	2229	1456	1513.4	569.626	173	129	180	196	182	225	180.833	31.4033	208	172	198	192.667	18.5831	876	1520	1510	1302	368.961	109	179	308	198.667	100.947	562	103	252	305.667	234.159	-2.54187	-2.36674	1.0058	-2.36829	-2.18466	3.2365e-06	8.29512e-05	0.0330366	8.2632e-05	0.000190432
RSp0693	hdfA	Dioxygenase	1448	86	63	4385	80	1212.4	1870.37	4876	6884	6648	6485	5806	18648	8224.5	5157.89	15481	6539	19548	13856	6655	1165	1726	2663	1851.33	756.824	5387	8154	4914	6151.67	1750.12	1760	6877	2652	3763	2733.43	4.80322	5.74603	3.35567	4.4903	3.66351	0.000669953	0.000236056	0.0129593	0.00181296	0.00939624
RSp0694	hdfB	Tryptophan-2,3-dioxygenase, oxidoreductase protein	2803	144	173	9493	168	2556.2	4042.96	10312	12254	12577	12235	10690	13455	11920.5	1191.4	22171	7280	9216	12889	8096.52	1680	2883	3701	2754.67	1016.59	7779	10101	9214	9031.33	1171.73	3443	8654	1896	4664.33	3540.68	4.83816	4.52774	3.10106	4.25721	3.06622	0.000352101	0.000805771	0.0146041	0.00171039	0.0183182
RSp0695	hdfC	FAD dependent oxidoreductase protein	1892	103	128	6168	136	1685.4	2620.43	4172	8067	8305	7387	6935	5022	6648	1682.98	7538	4325	3186	5016.33	2256.86	814	1516	1864	1398	534.853	5045	5469	4246	4920	621.008	2190	5848	864	2967.33	2581.33	4.57989	3.66385	2.56157	3.74792	2.79961	0.000587626	0.00421173	0.0401396	0.00420447	0.0304036
RSp0696	hdfD	Aminotransferase, class V	1891	180	154	5093	136	1490.8	2149.23	4089	10588	6830	6201	6274	12105	7681.17	3027.18	12472	6164	17478	12038	5669.47	1066	1804	2377	1749	657.228	10004	7475	5571	7683.33	2223.83	1980	8840	2688	4502.67	3772.89	4.30202	4.88508	2.59185	4.04632	3.21432	0.000590505	0.000335782	0.0279952	0.0013822	0.0102758
RSp0697	hdfE	Short-chain dehydrogenase/reductase protein	2423	276	226	6293	144	1872.4	2650.06	7370	17977	12398	11452	10629	22491	13719.5	5510.37	21560	11218	23040	18606	6440.85	1219	2110	2970	2099.67	875.546	15168	13232	7206	11868.7	4152.39	2436	16522	3348	7435.33	7882.48	4.75961	5.08259	2.44191	4.2349	3.49314	0.000282763	0.000236056	0.0385027	0.00100739	0.0067196
RSp0698	hdfF	Aminotransferase protein	3952	380	319	8760	208	2723.8	3726.59	12725	25213	18220	16489	15052	20043	17957	4359.77	24970	13563	15192	17908.3	6169.58	1300	3020	3881	2733.67	1314.11	20342	15565	12293	16066.7	4047.88	4012	18907	2700	8539.67	9002.31	4.78082	4.35723	2.28397	4.15284	3.10035	0.000260145	0.000776472	0.0540502	0.00119113	0.0138892
RSp0711		conserved hypothetical protein	1386	1533	1650	1788	2120	1695.4	279.742	222	261	72	89	80	126	141.667	80.4603	122	161	0	94.3333	83.9901	604	1025	1201	943.333	306.764	158	122	111	130.333	24.5832	686	118	72	292	341.988	-3.21663	-4.16952	0.0171516	-3.464	-2.93791	0.00033742	0.000434793	0.988092	0.00154472	0.00533669
RSp0712		hypothetical protein	3344	7935	4684	4556	7512	5606.2	2007.88	853	1095	218	256	196	603	536.833	377.513	899	739	738	792	92.6661	2676	3412	5268	3785.33	1335.72	1106	623	374	701	372.181	1657	548	1068	1091	554.858	-3.13109	-2.62078	0.18413	-2.92653	-2.58087	1.01612e-05	0.000590505	0.801455	0.000239084	0.00069936
RSp0722		L-aspartate dehydrogenase	3614	2183	3000	4249	6664	3942	1702.39	556	312	248	230	232	324	317	123.895	406	229	72	235.667	167.1	1657	4220	3053	2976.67	1283.2	409	269	433	370.333	88.5739	1418	265	420	701	625.758	-3.05505	-3.61568	0.822208	-2.80946	-2.51288	3.74615e-06	1.06283e-05	0.147809	0.000107817	0.000308812
RSp0740	tssK	Type VI Secretion System component protein	7961	13245	9736	6602	8264	9161.6	2539.82	452	785	277	286	294	729	470.5	231.823	744	947	630	773.667	160.569	3062	3236	5220	3839.33	1198.85	1762	2064	718	1514.67	706.264	7596	876	876	3116	3879.79	-4.04838	-3.47414	-0.549582	-2.64106	-2.00471	6.39918e-07	4.17058e-05	0.404404	0.000481133	0.00523114
RSp0741	tssJ	Type VI secretion system, lipoprotein	3545	5366	5289	3042	3896	4227.6	1049.29	148	296	82	93	94	270	163.833	95.4786	239	435	396	356.667	103.751	1578	1816	2752	2048.67	620.62	478	880	261	539.667	314.074	2707	427	492	1208.67	1298	-4.50453	-3.4441	-0.335726	-3.00182	-2.10491	1.04554e-07	2.16748e-05	0.599249	7.82215e-05	0.00203749
RSp0742		putative lipoprotein	23588	25875	15514	12705	24448	20426	5907.79	361	484	149	151	170	288	267.167	136.495	741	823	432	665.333	206.19	6261	8913	12994	9389.33	3391.68	2016	2918	985	1973	967.217	19861	584	804	7083	11066.6	-5.88347	-4.8133	-0.310856	-3.34517	-2.19924	5.08015e-07	4.72024e-05	0.737173	0.000875838	0.0187074
RSp0743	tssA	Type VI Secretion protein	40637	24507	24739	28781	39040	31540.8	7783.54	555	343	188	201	155	297	289.833	148.076	680	580	216	492	244.197	11463	23896	25153	20170.7	7567.21	1497	2191	1938	1875.33	351.218	31903	385	552	10946.7	18148.9	-6.36336	-5.83531	0.315396	-3.65152	-2.36881	2.45617e-06	7.60734e-05	0.777749	0.00236148	0.0361149
RSp0744	tssB	Type VI Secretion protein	83460	58776	65251	69195	73224	69981.2	9229.62	1289	827	477	503	425	576	682.833	328.883	1661	1197	216	1024.67	737.754	22598	39469	43368	35145	11039.5	3805	4385	3187	3792.33	599.1	69001	775	1188	23654.7	39271.6	-6.26075	-6.1319	-0.121916	-3.96019	-2.50924	3.41414e-06	6.62991e-05	0.920341	0.00156259	0.0314755
RSp0747	tssD	Type VI Secretion protein	7331	6072	8761	5552	5512	6645.6	1392.36	221	241	150	146	148	243	191.5	48.2856	292	339	72	234.333	142.535	2957	4040	5336	4111	1191.09	535	836	551	640.667	169.353	6740	310	288	2446	3718.73	-4.71982	-4.79743	0.0420676	-3.24086	-2.07799	2.78334e-06	3.77893e-05	0.964838	0.000859543	0.0212396
RSp0749	tssH	Type VI secretion ATPase, ClpV1 family	19685	17083	18267	14045	17536	17323.2	2080.77	725	612	327	363	309	513	474.833	170.128	690	840	324	618	265.428	7533	9890	12122	9848.33	2294.78	1551	2081	1021	1551	530	20650	731	408	7263	11594.6	-4.79936	-4.72085	-0.0418172	-3.38187	-2.00257	4.89919e-06	8.25056e-05	0.967185	0.00111056	0.0367833
RSp0766		hypothetical protein	1304	1314	2189	1510	1248	1513	390.67	103	91	113	92	83	126	101.333	15.9833	97	150	108	118.333	27.9702	650	929	1081	886.667	218.596	216	231	198	215	16.5227	1103	142	108	451	564.904	-3.44181	-3.43098	0.053802	-2.61146	-2.03001	2.11731e-06	3.01386e-05	0.941054	0.000344416	0.00336203
RSp0767		hypothetical protein	7435	7552	8720	5742	6752	7240.2	1096.35	191	169	82	81	104	90	119.5	48.0864	276	265	162	234.333	62.8835	3515	4658	5374	4515.67	937.638	469	722	507	566	136.429	5969	186	360	2171.67	3289.74	-5.44513	-4.85038	0.0455876	-3.54726	-2.39079	4.44106e-07	2.00596e-05	0.960744	0.000277747	0.0073233
RSp0768	vgrG3	Type VI Secretion associated VGR-related protein	4115	4587	9266	6174	3792	5586.8	2251.02	262	220	231	241	261	198	235.5	24.6962	265	391	468	374.667	102.481	3262	5025	6641	4976	1690.03	685	761	808	751.333	62.0672	3657	405	528	1530	1843.06	-3.95405	-3.58767	0.709446	-2.61528	-2.00793	6.40284e-07	2.35199e-05	0.241766	0.000401649	0.00423067
RSp0778	lasR	transcriptional activator of quorum sensing autoinducer synthesis transcription regulator protein	824	401	426	303	280	446.8	219.836	29	28	22	17	20	9	20.8333	7.41395	28	27	0	18.3333	15.885	309	278	433	340	82.0183	28	45	24	32.3333	11.1505	487	22	36	181.667	264.519	-3.64283	-4.65931	0.377256	-3.64706	-2.06959	4.96253e-05	7.53924e-05	0.66682	0.000487497	0.0206903
RSp0803		signal peptide protein	2283	2301	1867	2353	2088	2178.4	200.997	218	181	135	146	119	117	152.667	39.5811	179	176	108	154.333	40.1539	990	1843	1938	1590.33	522.069	213	219	245	225.667	17.0098	1222	162	252	545.333	587.736	-3.29002	-3.5659	0.401881	-2.98072	-2.29104	2.05026e-07	1.55599e-06	0.412842	8.75554e-06	0.000129844
RSp0814	mqo	malate:quinone oxidoreductase	298	179	298	143	192	222	71.6624	908	2740	1841	2263	1976	3006	2122.33	742.608	1063	2903	2214	2060	929.617	94	124	158	125.333	32.0208	942	2550	843	1445	958.237	1167	3821	4104	3030.67	1620.17	3.65021	3.36111	0.00561198	2.77295	3.58241	1.37219e-07	9.82612e-07	0.993348	8.61577e-06	5.07359e-07
RSp0822	ripAF1	Type III effector protein	573	83	93	947	56	350.4	396.835	1768	2947	1830	1659	1751	3762	2286.17	868.46	5047	2318	1980	3115	1681.67	222	356	458	345.333	118.361	3167	3446	1690	2767.67	943.655	700	3235	816	1583.67	1431.27	3.97771	4.21438	1.73029	4.01805	3.08022	7.05363e-05	7.50566e-05	0.05475	0.000129352	0.00194968
RSp0825		hypothetical protein	2037	185	152	5462	232	1613.6	2295.4	8128	15265	8860	7654	7634	8190	9288.5	2961.91	18857	8537	5778	11057.3	6894.14	1487	1785	2686	1986	624.26	11929	11219	6995	10047.7	2667.42	2354	11731	3132	5739	5203.78	4.6276	4.43667	2.75394	4.39004	3.47718	0.000133835	0.000323544	0.0136143	0.000407346	0.00376442
RSp0839		hypothetical protein	421	50	68	635	56	246	268.396	1481	3163	1958	1982	2113	3096	2298.83	678.557	3241	2438	864	2181	1209.16	237	351	572	386.667	170.324	2217	3527	1779	2507.67	909.528	418	2161	432	1003.67	1002.3	4.41547	4.06998	2.31569	4.34315	2.79766	4.8645e-05	0.000196219	0.017221	0.000121743	0.00667189
RSp0840		putative methyl-accepting chemotaxis transducer transmembrane protein	1130	147	277	1032	288	574.8	466.699	3362	8901	5449	5720	6506	14535	7412.17	3921.58	5303	8315	2538	5385.33	2889.38	290	594	973	619	342.186	10527	13846	5166	9846.33	4379.85	1237	3885	924	2015.33	1626.72	4.19153	3.7655	1.32081	4.60698	2.10986	1.15738e-05	8.36028e-05	0.104915	1.09715e-05	0.0127731
RSp0842		putative Type III effector protein with leucine-rich-repeats	2780	299	389	9326	440	2646.8	3876.51	11201	18042	15069	13711	12088	9612	13287.2	3008.65	21183	8933	5004	11706.7	8438.6	1939	3761	4691	3463.67	1399.89	17349	12617	14614	14860	2375.57	3396	12838	1920	6051.33	5923.58	4.42493	3.8094	2.83849	4.33559	2.81403	0.000115727	0.000755924	0.00833449	0.000284885	0.011292
RSp0848		hypothetical protein	256	45	67	168	40	115.2	94.2322	472	702	667	547	532	648	594.667	90.3807	739	559	486	594.667	130.216	58	110	129	99	36.756	769	643	515	642.333	127.001	275	777	192	414.667	316.522	3.21209	2.83755	0.844271	2.90398	2.06895	2.29766e-05	0.000223045	0.231803	0.000181779	0.00470572
RSp0853	hpaB	hypothetical protein	720	32	31	82	24	177.8	303.982	460	1341	400	315	335	1503	725.667	544.204	1446	1097	1692	1411.67	298.982	50	59	85	64.6667	18.1751	1259	1004	166	809.667	571.827	782	1092	504	792.667	294.145	3.09881	3.86329	-0.111663	2.50902	2.56979	0.00303591	0.0013287	0.936992	0.0206206	0.0211576
RSp0854	hrpZ	HRPY-like protein	372	13	10	44	24	92.6	156.757	432	1079	269	162	205	1413	593.333	524.556	1054	787	540	793.667	257.065	19	36	34	29.6667	9.29157	776	836	73	561.667	424.26	406	975	372	584.333	338.754	3.27715	3.67419	-0.37811	2.73338	3.00325	0.0031553	0.00305299	0.797159	0.0198508	0.014232
RSp0855	hrpY	Hrp pilus subunit HRPY protein	21404	1061	410	12439	880	7238.8	9393.18	87355	190230	43526	31434	34617	173376	93423	71542.1	168831	118745	138654	142077	25217.8	6062	1056	2214	3110.67	2620.69	206748	119285	3123	109719	102149	20108	131160	36348	62538.7	59980	5.13082	5.8833	0.518435	4.4713	4.40864	0.00094478	0.00067168	0.747656	0.00385429	0.00639946
RSp0856	hrpX	hypothetical protein	1476	94	55	1402	80	621.4	746.952	2959	9633	3638	2840	2959	10971	5500	3754.19	10550	6741	11808	9699.67	2638.36	456	285	490	410.333	109.865	8183	8256	1152	5863.67	4080.59	1573	9382	2304	4419.67	4313.02	4.45893	5.34376	1.21479	4.07868	3.84185	0.000974737	0.000422482	0.35825	0.00296708	0.0066987
RSp0857	hrpW	HRPW transmembrane protein	1726	94	74	2096	104	818.8	1005.64	2349	8123	3681	3207	3114	7110	4597.33	2398.82	7071	4773	6732	6192	1240.52	467	729	941	712.333	237.439	6760	5097	2392	4749.67	2204.62	1748	6708	1536	3330.67	2926.78	4.07226	4.34492	1.77358	3.69041	3.16533	0.00134941	0.00139349	0.156146	0.00422091	0.0161441
RSp0858	hrpV	hypothetical protein	1383	133	76	2275	120	797.4	993.346	2629	9010	4556	3953	3896	8676	5453.33	2701.62	8150	6203	4716	6356.33	1722.13	690	1203	1868	1253.67	590.632	8215	7341	3789	6448.33	2344.14	1444	8810	1944	4066	4116.02	4.27579	4.31955	2.63359	4.24175	3.46736	0.000546581	0.000806731	0.0269797	0.000943723	0.0064972
RSp0859	hrcS	Hrp conserved HRCS transmembrane protein	639	48	41	949	24	340.2	428.603	792	4029	1724	1484	1556	4698	2380.5	1582.79	3501	2436	2592	2843	575.158	326	519	817	554	247.364	4693	2986	1389	3022.67	1652.31	607	3635	960	1734	1655.75	4.38014	4.4596	2.70892	4.31446	3.54929	0.000997718	0.00114549	0.0325979	0.00135007	0.00866998
RSp0860	hrcR	type III secretion system protein	733	39	26	826	24	329.6	412.055	1487	4663	1835	1598	1658	3402	2440.5	1300.91	3897	2568	2628	3031	750.578	217	514	613	448	206.085	6279	3115	1414	3602.67	2468.89	857	3614	984	1818.33	1556.39	4.68876	4.62186	2.53209	4.54254	3.70286	0.000684948	0.00111035	0.0538817	0.00110459	0.00773012
RSp0861	hrcQ	Hrp conserved protein HRCQ	686	62	40	1044	48	376	464.058	1954	6483	2128	1692	1741	3663	2943.5	1881.6	5069	3794	2592	3818.33	1238.68	396	691	902	663	254.159	6910	4872	2243	4675	2339.73	836	5370	1080	2428.67	2550.19	4.53361	4.59585	2.76871	4.73488	3.71682	0.000295084	0.000432097	0.0193093	0.000326465	0.0036385
RSp0862	hpaP	Hrp associated protein HPAP	125	23	32	325	16	104.2	131.121	171	616	417	341	426	765	456	208.783	778	515	216	503	281.192	106	136	221	154.333	59.6518	612	706	378	565.333	168.906	134	722	276	377.333	306.818	3.44984	3.4767	2.42267	3.63448	2.88401	0.000461201	0.000738459	0.0121886	0.000523877	0.00450734
RSp0863	hrcV	Hrp conserved HRCV transmembrane protein	441	87	129	1484	72	442.6	601.385	921	2251	2048	1718	1950	2718	1934.33	600.204	2763	1498	882	1714.33	958.979	428	614	806	616	189.008	2896	1814	1732	2147.33	649.659	569	1852	228	883	856.324	3.7635	3.39372	2.58832	3.7393	2.26308	0.000168861	0.000749895	0.00657746	0.000324969	0.0194074
RSp0864	hrcU	type III secretion system protein HrcU	134	22	40	340	16	110.4	136.89	437	703	736	552	678	1125	705.167	233.806	1231	566	774	857	340.181	159	190	243	197.333	42.4774	891	822	744	819	73.5459	154	724	132	336.667	335.621	4.0596	4.23036	2.70911	4.14079	2.70331	7.41569e-05	8.99112e-05	0.00456851	0.000115581	0.0064455
RSp0865	hrpK	HRPK protein	762	96	48	2421	80	681.4	1017.14	2850	9915	5413	4627	4893	9450	6191.33	2842.1	9964	5878	4572	6804.67	2812.91	1023	904	1816	1247.67	495.774	9095	8688	3197	6993.33	3294.01	1078	10072	1896	4348.67	4973.4	5.20566	5.16012	3.4183	5.06749	4.32845	0.000140297	0.000221572	0.00621481	0.000266411	0.00156259
RSp0866	hrpJ	HRPJ protein	854	106	69	2418	64	702.2	1016.21	3661	9655	5287	4649	5133	14670	7175.83	4213.99	11235	6828	7686	8583	2336.42	848	976	1621	1148.33	414.314	12323	9709	2767	8266.33	4938.65	1141	11349	2376	4955.33	5571.4	5.16481	5.43505	3.14064	5.0944	4.40577	0.000139236	0.000129891	0.00987929	0.000218795	0.00122837
RSp0867	hrcJ	Hrp conserved lipoprotein HRCJ transmembrane	1433	166	115	4114	152	1196	1724.11	5443	13223	8260	7878	7949	14607	9560	3548.35	13158	7753	7398	9436.33	3227.94	1208	2035	2722	1988.33	758.078	17037	10202	5454	10897.7	5822.75	2046	12094	2136	5425.33	5775.41	4.93519	4.7901	3.20055	4.82116	3.78067	9.46105e-05	0.000197892	0.00577235	0.000180035	0.00226474
RSp0868	hrpH	HRPH protein	483	51	79	2099	64	555.2	881.872	1511	3640	3537	3337	3210	1314	2758.17	1054.94	2599	1676	630	1635	985.14	479	872	918	756.333	241.276	2929	1634	2407	2323.33	651.542	646	2198	288	1044	1015.3	4.76078	3.49194	3.14408	4.17201	2.75157	9.8554e-05	0.00207587	0.00510713	0.000524137	0.0155241
RSp0869	hrpF	type III secretion system protein HrpB	469	56	63	1053	40	336.2	439.409	1558	3143	2116	2089	1867	4185	2493	985.577	3268	2327	4482	3359	1080.38	318	707	802	609	256.451	3045	2356	2097	2499.33	489.984	623	2756	960	1446.33	1146.65	4.39054	4.82352	2.85068	4.25617	3.32289	8.91684e-05	7.06907e-05	0.00620981	0.000209515	0.00246525
RSp0871	hrpD	hypothetical protein	309	42	46	449	24	174	193.751	582	1165	766	652	563	1314	840.333	320.753	1300	791	882	991	271.442	111	253	367	243.667	128.255	957	827	786	856.667	89.2767	320	1031	324	558.333	409.346	3.48911	3.51519	2.06684	3.2841	2.46387	0.000245447	0.000443131	0.024973	0.000858677	0.00966954
RSp0873	hrpB	regulatory HRPB transcription regulator protein	1625	824	1131	10331	3272	3436.6	3968.1	12327	20474	15363	13840	13744	20052	15966.7	3466.43	12452	15746	14580	14259.3	1670.25	3285	2791	4442	3506	847.397	25461	28287	7216	20321.3	11437.2	3440	23817	7404	11553.7	10803.7	3.49645	3.63396	2.23717	3.99799	2.95732	3.78402e-05	8.06563e-05	0.00541937	3.22303e-05	0.000749662
RSp0874	hrcC	Hrp conserved HRCC transmembrane protein	919	244	238	4183	704	1257.6	1661.78	7256	10833	6273	5811	6209	8631	7502.17	1922.11	5163	7778	9270	7403.67	2078.93	1663	1284	1989	1645.33	352.832	12251	13898	3961	10036.7	5325.73	1755	11767	2808	5443.33	5501.71	4.05172	4.27164	2.65148	4.44156	3.40234	3.93853e-05	7.13089e-05	0.00402847	4.27518e-05	0.000766822
RSp0875	ripAC, popC	Type III effector protein PopC	1317	319	410	1717	312	815	657.392	7803	10758	7424	6747	5804	11313	8308.17	2226.02	14595	6692	9810	10365.7	3980.69	460	1099	1435	998	495.285	7672	5784	5188	6214.67	1296.79	1481	7491	2376	3782.67	3242.54	4.12364	4.35649	1.49618	3.54455	2.63336	3.13039e-06	4.58585e-06	0.0371455	3.77553e-05	0.000979928
RSp0876	ripAB, popB	Type III effector protein PopB	921	145	106	1438	168	555.6	598.564	4609	10912	5195	4610	4069	18576	7995.17	5773.1	9540	8546	12240	10108.7	1911.53	495	950	1507	984	506.856	5197	8670	2893	5586.67	2908.15	1166	11839	2172	5059	5893.16	4.51771	5.24703	2.34594	4.11158	3.76087	6.85932e-05	3.93853e-05	0.0232535	0.000368168	0.00123372
RSp0877	ripX, popA	Type III effector protein PopA	2778	121	96	3684	88	1353.4	1743.72	15491	31563	15745	14732	12327	42903	22126.8	12297.7	22771	20733	34254	25919.3	7289.61	1105	2031	3826	2320.67	1383.43	25025	20377	8154	17852	8714.32	3615	26154	4872	11547	12665.6	5.73725	5.94538	2.94534	5.02738	4.46695	0.000331737	0.000408463	0.0429659	0.00122755	0.00505358
RSp0879	ripAO	Type III effector protein	888	307	196	1222	152	553	476.59	1741	5260	2092	1774	1794	5886	3091.17	1936.69	4391	3472	2700	3521	846.564	547	586	888	673.667	186.64	3141	3930	1586	2885.67	1192.68	1077	4504	1800	2460.33	1806.41	3.13398	3.35132	1.57864	2.92426	2.49822	4.65872e-05	6.18752e-05	0.026146	0.000243202	0.00125423
RSp0880	pglA	polygalacturonase precursor (pectinase) signal peptide protein	867	339	808	904	824	748.4	231.923	1067	5456	3695	3695	3485	6075	3912.17	1756.87	764	3856	3474	2698	1685.75	157	365	534	352	188.836	4853	6139	918	3970	2720.2	2808	7739	4296	4947.67	2529.27	2.65676	2.16291	-0.185394	2.79711	2.79142	0.000116814	0.00252411	0.816411	0.000258333	0.000266411
RSp0881		putative transmembrane protein	1068	397	1405	1440	1032	1068.4	419.371	3070	4671	2826	2274	2524	6912	3712.83	1779.66	1842	5696	5832	4456.67	2265.39	488	574	806	622.667	164.491	5681	5778	1077	4178.67	2686.56	2744	6340	3768	4284	1852.7	2.07378	2.43694	0.237794	2.31784	2.10135	0.000478348	0.000418723	0.735673	0.000741787	0.00169639
RSp0882		hypothetical protein	718	68	111	808	64	353.8	375.352	937	1713	1353	1092	1147	1206	1241.33	268.33	2020	1065	1044	1376.33	557.531	255	449	591	431.667	168.669	1536	1467	1480	1494.33	36.6652	1328	1533	300	1053.67	660.694	3.21731	2.9023	1.90632	3.10187	2.23627	0.000457026	0.00204551	0.0347558	0.00133882	0.015046
RSp0883		hypothetical protein	547	296	838	1274	472	685.4	382.774	1898	3065	3305	2854	3559	2583	2877.33	588.057	1405	3134	2934	2491	945.805	646	892	1109	882.333	231.651	2731	4426	2695	3284	989.165	1058	4068	1872	2332.67	1556.98	2.76813	2.44867	1.62516	2.8516	2.07725	2.62606e-06	3.68023e-05	0.00201555	7.13343e-06	0.000260102
RSp0885	ripAQ	Type III effector protein	1105	345	487	1521	368	765.2	524.03	3792	5784	2873	2542	2625	5049	3777.5	1364.98	7432	3823	3186	4813.67	2289.8	660	968	1547	1058.33	450.347	6437	5529	3320	5095.33	1603.11	1427	5734	1704	2955	2410.67	2.96017	3.20898	1.60869	3.21988	2.24359	1.95919e-05	2.79542e-05	0.0122774	2.71878e-05	0.00125795
RSp0900	popF2	Type III secretion translocon protein POPF2	8968	375	401	8570	256	3714	4617.03	30062	52804	27582	25420	20991	33084	31657.2	11144.9	33168	31241	43146	35851.7	6390.13	1191	4714	6503	4136	2702.76	34307	25745	19887	26646.3	7252.13	7961	34088	6780	16276.3	15436.7	4.8985	4.68815	2.1039	4.04498	3.22038	0.000680841	0.00160976	0.130623	0.00416291	0.024158
RSp0924		Glycoside hydrolase, putative chitinase	30986	28688	27971	32873	51168	34337.2	9605.89	1187	677	505	460	413	810	675.333	291.253	1281	867	918	1022	225.745	17590	34428	36138	29385.3	10250.8	1107	852	1127	1028.67	153.324	12989	715	1212	4972	6947.37	-5.26594	-4.71611	0.751372	-4.68973	-3.22346	1.96286e-07	9.23884e-06	0.285022	9.74629e-06	0.000344416
RSp0930	ripS3, skwp3	Type III effector protein, SKWP family	986	303	426	341	296	470.4	292.83	1799	8342	5215	4862	4506	6471	5199.17	2174.88	2638	6729	5850	5072.33	2153.52	163	259	292	238	67.0149	5549	5345	2419	4437.67	1751.19	1090	10038	1380	4169.33	5084.48	3.9783	3.5983	-0.240505	3.30776	2.8781	1.16172e-05	8.10337e-05	0.788617	0.000165538	0.00101721
RSp0957		hypothetical protein	916	477	260	392	280	465	266.985	10	11	7	8	7	0	7.16667	3.86868	15	18	0	11	9.64365	158	251	323	244	82.7224	6	4	8	6	2	260	9	0	89.6667	147.582	-5.11487	-5.29526	0.00989663	-5.97605	-3.19723	7.97631e-05	0.000586948	0.993962	0.000338528	0.0124725
RSp0974	narG	respiratory nitrate reductase alpha chain oxidoreductase protein	3340	3870	1252	987	712	2032.2	1460.47	858	15062	7400	4744	4438	3798	6050	4886.13	1094	7457	5670	4740.33	3281.79	182	489	612	427.667	221.464	12018	46158	452	19542.7	23763.9	5488	6601	36192	16093.7	17414.6	2.211	0.993183	-1.80422	2.8432	2.58535	0.0274095	0.388899	0.129126	0.0117298	0.0256666
RSp0975	narH	respiratory nitrate reductase oxidoreductase protein	1331	1104	437	443	344	731.8	452.293	514	3673	2533	1465	1460	432	1679.5	1241.88	483	1759	1710	1317.33	722.969	119	288	377	261.333	131.051	5671	15819	288	7259.33	7886.39	2202	1198	8340	3913.33	3866.33	1.93054	0.768502	-1.00279	3.04	2.05843	0.0273259	0.459989	0.343471	0.00340926	0.0420153
RSp0982		hypothetical protein	9578	5965	3451	5862	4872	5945.6	2268.11	27	17	12	12	12	9	14.8333	6.49359	15	34	126	58.3333	59.3661	2724	8503	5243	5490	2897.41	41	34	39	38	3.60555	2557	13	0	856.667	1472.55	-8.03687	-6.02773	0.846763	-6.97999	-3.63602	2.43211e-05	0.00204177	0.565774	0.000766182	0.0300376
RSp0983		transcription regulator protein	5306	3642	9343	5509	6472	6054.4	2101.58	47	103	117	87	95	225	112.333	60.0222	96	134	90	106.667	23.8607	3327	4264	6665	4752	1721.68	198	189	166	184.333	16.5025	1442	105	144	563.667	760.909	-5.49283	-5.42194	0.587269	-4.69134	-3.57418	1.15619e-07	2.61159e-06	0.40391	8.64404e-06	0.000124524
RSp0986	gbd2	putative NAD-dependent 4-hyddoxybutyrate dehydrogenase oxidoreductase protein	628	710	972	471	608	677.8	185.546	39	84	46	55	55	117	66	29.3121	46	108	126	93.3333	41.9682	348	271	393	337.333	61.6955	59	81	52	64	15.1327	417	108	12	179	211.629	-3.07249	-2.64656	-0.158367	-3.25027	-2.12897	8.89665e-05	0.00238538	0.857713	0.000521467	0.0115793
RSp0987		hypothetical protein	45	38	74	91	8	51.2	32.3373	12	6	5	4	5	0	5.33333	3.88158	9	4	0	4.33333	4.50925	14	58	58	43.3333	25.4034	18	1	14	11	8.88819	25	3	0	9.33333	13.6504	-2.28332	-3.33315	0.654604	-2.01439	-2.78008	0.0284566	0.0133375	0.563832	0.0894354	0.0266302
RSp0988		hypothetical protein	215	183	287	272	112	213.8	70.8145	60	48	15	17	13	0	25.5	23.1754	20	23	0	14.3333	12.5033	77	262	246	195	102.504	37	24	58	39.6667	17.1561	122	16	24	54	59.0254	-2.44682	-3.89391	0.550432	-2.262	-2.48354	0.0018367	0.000434793	0.527964	0.0140714	0.00863568
RSp0989		putative Cytochrome C	505	732	650	605	720	642.4	92.7162	127	141	38	44	43	54	74.5	46.5908	71	105	0	58.6667	53.5755	303	652	816	590.333	262.001	76	73	124	91	28.6182	290	49	108	149	125.622	-2.68563	-3.42309	0.608354	-2.56249	-2.37131	0.00124852	0.00155147	0.507194	0.00967356	0.0153002
RSp0992		signal peptide protein	439	597	822	701	712	654.2	144.283	137	98	28	35	23	54	62.5	45.584	95	89	90	91.3333	3.21455	333	561	647	513.667	162.263	71	50	98	73	24.0624	237	43	60	113.333	107.435	-3.02255	-2.66841	0.390775	-3.0021	-2.88134	1.89567e-05	0.000570209	0.569593	0.000217164	0.000339422
RSp0993		cytochrome c oxidase subunit transmembrane protein	2000	4733	4444	3717	3736	3726	1061.7	786	632	242	218	203	378	409.833	244.794	458	448	216	374	136.923	1248	2053	2241	1847.33	527.481	455	440	550	481.667	59.6518	1162	367	420	649.667	444.484	-2.8438	-3.23929	-0.332753	-2.82968	-2.84113	8.41086e-06	2.99744e-05	0.593695	0.000103756	0.000109957
RSp0998		hypothetical protein	1695	1049	2116	2690	2248	1959.6	620.549	421	182	153	209	222	189	229.333	96.8476	207	199	18	141.333	106.885	925	2386	1827	1712.67	737.18	167	137	409	237.667	149.135	701	135	144	326.667	324.213	-2.5455	-3.35968	0.954838	-2.41979	-2.65736	0.000431572	0.000427191	0.201179	0.00446344	0.00246764
RSp1000	tek2	TEK-like secreted protein	31422	21526	26726	38783	52360	34163.4	11989.5	2206	1140	974	975	802	2151	1374.67	631.995	1834	1022	2142	1666	578.591	13154	26070	24471	21231.7	7041	1889	1255	1622	1588.67	318.312	11832	897	2244	4991	5962.64	-4.27087	-3.82576	0.465087	-3.94932	-2.98453	3.8538e-07	1.72858e-05	0.477997	1.25918e-05	0.000194991
RSp1001		conserved signal peptide protein	8397	5774	8553	8895	11288	8581.4	1958.34	258	191	155	140	102	288	189	71.6826	254	237	360	283.667	66.6508	3836	4655	5535	4675.33	849.682	212	223	118	184.333	57.709	3201	153	372	1242	1700.07	-5.15899	-4.48928	0.0949384	-5.23902	-3.19921	1.74011e-07	1.05021e-05	0.907195	2.79534e-06	0.000269671
RSp1002	tek	TEK secreted protein	141500	119038	144063	184392	225904	162979	42332.2	417	244	206	183	192	378	270	101.684	276	264	612	384	197.545	86440	123858	152497	120932	33125.6	379	376	461	405.333	48.2321	52486	227	444	17719	30109.3	-8.87676	-8.23651	0.596788	-8.21839	-3.73533	1.38749e-06	4.08128e-05	0.639168	4.0761e-05	0.010702
RSp1003	xpsR	transcription regulator XpsR transcription regulator protein	45086	34665	42131	54368	74176	50085.2	15204.9	67	46	35	24	46	90	51.3333	23.7122	72	62	54	62.6667	9.0185	30373	48152	48136	42220.3	10260.1	72	101	161	111.333	45.3909	12841	42	36	4306.33	7391.24	-9.66748	-9.17112	0.854132	-8.21803	-4.09732	1.67876e-06	4.10399e-05	0.517647	8.97607e-05	0.0102063
RSp1004		EPS I polysaccharide biosynthesis protein, dTDP-glucose 4,6-dehydratase	28204	34835	41004	38732	77608	44076.6	19363	80	55	24	30	34	27	41.6667	21.7685	62	58	126	82	38.1576	27668	43371	46151	39063.3	9966.06	54	70	104	76	25.5343	8845	45	36	2975.33	5083.28	-9.46068	-8.562	0.885753	-8.68259	-4.31962	1.88082e-06	6.4174e-05	0.499065	5.77252e-05	0.00767997
RSp1005		hypothetical protein	5500	1345	2355	3413	1376	2797.8	1732.67	460	188	177	211	184	54	212.333	133.457	224	154	162	180	38.3145	1071	3122	2048	2080.33	1025.88	119	187	356	220.667	122.034	2278	182	144	868	1221.24	-2.88944	-3.53909	0.731052	-3.05674	-2.17915	0.000152331	0.000271928	0.347093	0.000943009	0.00949875
RSp1006		putative eps aminotransferase protein	21511	14859	18247	26779	17464	19772	4580.18	2075	1122	883	989	878	882	1138.17	468.74	2080	1144	1728	1650.67	472.768	14233	20102	22362	18899	4195.9	1124	1558	1767	1483	327.995	10306	993	2376	4558.33	5025.43	-3.57684	-3.23223	0.907286	-3.3405	-2.41178	2.93971e-07	1.2711e-05	0.081691	9.38067e-06	0.000236879
RSp1007		putative acetyl transferase protein	12582	9676	11424	15771	10096	11909.8	2443.18	1188	785	641	710	644	963	821.833	215.497	1678	1048	2034	1586.67	499.305	8719	12012	14033	11588	2682.25	1345	1320	1335	1333.33	12.5831	5517	911	2268	2898.67	2366.88	-3.40299	-2.54518	0.907843	-2.83477	-2.21889	2.45001e-08	8.73481e-06	0.0274452	2.91057e-06	3.70593e-05
RSp1008		glycosyl transferase transmembrane protein	8117	6914	6138	9429	7424	7604.4	1250.14	410	296	227	221	190	441	297.5	105.479	719	425	828	657.333	208.457	5449	9267	9774	8163.33	2364.31	635	518	570	574.333	58.6202	4071	419	1044	1844.67	1953.22	-4.34272	-3.16216	1.02063	-3.42272	-2.3287	7.54625e-08	2.72491e-05	0.0612333	1.24313e-05	0.000499242
RSp1009		glycosyltransferase	14873	9539	11663	16362	12304	12948.2	2694.82	259	179	118	140	149	126	161.833	52.1207	200	173	324	232.333	80.5254	9120	10587	13369	11025.3	2158.15	168	208	202	192.667	21.5716	7223	175	300	2566	4033.56	-5.76873	-5.35769	0.755473	-5.66114	-2.83934	6.64651e-07	2.20169e-05	0.367422	1.38085e-05	0.00419536
RSp1010		putative EPS I polysaccharide biosynthesis protein, Heparinase II/III-like	27323	17324	21698	31145	23296	24157.2	5299.38	436	315	223	259	240	135	268	101.007	291	238	504	344.333	140.792	15649	19585	23548	19594	3949.51	314	386	389	363	42.4617	13120	295	276	4563.67	7410.01	-5.85539	-5.67827	0.700975	-5.63317	-2.92669	1.7957e-06	3.81146e-05	0.45209	3.98444e-05	0.00700009
RSp1011		putative EPS I polysaccharide biosynthesis protein, dehydrogenase	44023	21404	30317	46723	40560	36605.4	10531.5	759	470	352	357	337	279	425.667	174.695	490	393	612	498.333	109.738	22314	31212	32986	28837.3	5718.58	496	534	604	544.667	54.7844	21360	439	480	7426.33	12066.9	-5.80876	-5.68676	0.750534	-5.56407	-2.87887	1.60996e-06	3.1215e-05	0.413348	3.71419e-05	0.00685392
RSp1012		putative EPS I polysaccharide biosynthesis protein, acyl transferase protein	4992	2498	6782	8949	5272	5698.6	2380.33	60	61	58	51	43	63	56	7.58947	58	59	18	45	23.388	4702	6718	6852	6090.67	1204.49	80	60	98	79.3333	19.0088	2177	54	96	775.667	1213.77	-6.07697	-6.46595	1.26409	-5.64547	-3.23669	7.64973e-07	8.66404e-06	0.138917	2.32858e-05	0.0024854
RSp1013		putative EPS I polysaccharide biosynthesis protein, Glycosyl transferase, group 1	11758	6800	12235	16954	9168	11383	3801.73	181	124	153	128	128	198	152	31.2858	216	184	108	169.333	55.4737	9375	11229	12828	11144	1728.07	147	208	187	180.667	30.9892	5036	146	84	1755.33	2841.31	-5.73104	-5.67956	1.00972	-5.50373	-3.21874	1.9648e-06	3.44337e-05	0.25862	4.33299e-05	0.00359608
RSp1014	epsF	EPS I polysaccharide export inner membrane transmembrane protein	4863	2638	5515	6543	3328	4577.4	1592.68	73	55	74	50	44	126	70.3333	29.8708	106	58	108	90.6667	28.3078	3195	4357	4351	3967.67	669.156	73	100	86	86.3333	13.5031	1698	79	108	628.333	926.472	-5.6854	-5.29589	0.808936	-5.33343	-3.28618	1.88144e-07	6.17071e-06	0.269981	5.86639e-06	0.000463871
RSp1015	epsE	EPS I polysaccharide export inner membrane transmembrane protein	13642	8187	11817	17197	10656	12299.8	3377.66	107	101	68	76	64	36	75.3333	26.0436	98	101	162	120.333	36.1156	8115	11239	11986	10446.7	2053.53	118	97	183	132.667	44.8367	5617	125	144	1962	3165.34	-6.66101	-6.22655	0.800435	-6.11809	-3.12532	4.83774e-07	1.48204e-05	0.375578	1.72465e-05	0.00396876
RSp1016	wecC	UDP-N-acetyl-D-mannosamine dehydrogenase	37949	24582	25689	37423	36344	32397.4	6665.88	362	241	111	136	124	135	184.833	98.5524	302	208	288	266	50.7149	24485	28361	32276	28374	3895.52	384	365	322	357	31.7648	16135	222	276	5544.33	9171.83	-6.97027	-6.54438	0.772845	-6.15408	-3.32819	6.27286e-07	1.88461e-05	0.424292	3.01386e-05	0.0042302
RSp1017	epsC	udp-n-acetylglucosamine 2-epimerase protein	13558	16942	14828	16925	20088	16468.2	2484.73	193	154	108	84	91	108	123	42.0856	207	147	198	184	32.3574	14923	13020	17574	15172.3	2287.22	254	240	229	241	12.53	5297	132	252	1893.67	2947.98	-6.60938	-6.21281	0.724292	-5.86082	-3.72458	2.48147e-07	7.77863e-06	0.401113	1.21324e-05	0.000715168
RSp1018	epsB	EPS I polysaccharide export transmembrane protein	23482	27879	24265	20435	26608	24533.8	2892.72	361	316	152	160	173	189	225.167	89.8118	342	270	396	336	63.2139	19429	20527	26775	22243.7	3962.47	393	393	359	381.667	19.6299	11685	337	300	4107.33	6562.48	-6.33767	-5.96605	0.616872	-5.84975	-3.3006	5.32424e-07	1.5781e-05	0.494924	1.82035e-05	0.00239514
RSp1019	epsP	low molecular weight protein-tyrosine- phosphatase	4462	5913	6831	5697	6216	5823.8	872.755	35	59	36	29	39	81	46.5	19.756	81	42	126	83	42.0357	4560	4958	5565	5027.67	506.109	73	87	85	81.6667	7.57188	1963	66	84	704.333	1090.07	-6.7249	-5.8545	0.644944	-5.92215	-3.49386	3.06744e-07	1.71513e-05	0.467716	1.49847e-05	0.00144699
RSp1020	epsA	EPS I polysaccharide export outer membrane transmembrane protein	12967	12002	19889	14152	16048	15011.6	3116.09	140	156	118	119	139	180	142	23.4862	177	139	180	165.333	22.8546	13322	13759	16789	14623.3	1888.21	172	208	237	205.667	32.5628	5700	146	204	2016.67	3189.99	-6.30215	-6.19947	0.862047	-5.87915	-3.3891	4.6064e-07	9.48876e-06	0.312831	1.42843e-05	0.00169807
RSp1023	prhG	response regulator transcription regulator protein	10966	13498	9420	9311	13552	11349.4	2091.21	364	205	133	139	146	108	182.5	94.5235	246	173	72	163.667	87.3747	4729	6416	9330	6825	2327.61	378	492	393	421	61.9435	5300	219	264	1927.67	2920.61	-5.46725	-6.04488	0.0882898	-4.51339	-3.27122	4.60369e-07	3.61001e-06	0.924305	3.95374e-05	0.000823738
RSp1052	kup1	potassium uptake transmembrane protein	5996	4380	10362	6520	6384	6728.4	2203.21	1411	1083	1092	900	847	1593	1154.33	292.034	1439	1106	1134	1226.33	184.706	2502	6382	6232	5038.67	2198.1	1909	1021	2233	1721	627.49	3073	788	960	1607	1272.5	-2.12668	-2.15213	0.470891	-1.72587	-2.22169	1.07536e-05	0.000112708	0.305072	0.00082781	9.30276e-05
RSp1054		hypothetical protein	6364	4926	21183	19331	6456	11652	7905.81	2460	1971	5177	3895	4276	1872	3275.17	1366.53	4201	2194	630	2341.67	1790.07	5947	19055	15239	13413.7	6741.94	2411	2300	7957	4222.67	3234.5	3249	1613	1812	2224.67	892.661	-0.990697	-1.45135	1.53255	-0.932896	-2.01057	0.129671	0.0799888	0.0472565	0.242275	0.0173724
RSp1058	adc	acetoacetate decarboxylase	1914	3223	1638	1651	3712	2427.6	971.173	118	134	34	40	32	153	85.1667	55.7653	196	169	306	223.667	72.5695	1378	1437	2100	1638.33	400.902	200	168	70	146	67.7348	639	190	432	420.333	224.727	-4.66667	-3.09749	0.287872	-3.91646	-2.67486	9.90809e-08	7.81986e-05	0.661532	8.3338e-06	0.000287825
RSp1059		3-hydroxybutyrate dehydrogenase	3593	4270	3215	3822	5784	4136.8	996.938	365	349	152	164	148	396	262.333	119.024	410	416	342	389.333	41.1015	2022	3298	3994	3104.67	1000.11	480	422	262	388	112.907	1446	381	660	829	552.247	-3.67852	-3.07225	0.486395	-3.16356	-2.43703	7.08489e-09	1.03344e-06	0.236506	7.44633e-07	1.13487e-05
RSp1060		putative transmembrane protein	3772	2734	4697	5198	4184	4117	940.899	481	424	354	363	359	261	373.667	74.1125	446	423	504	457.667	41.7413	1952	3323	3674	2983	909.957	460	405	547	470.667	71.5984	1874	432	564	956.667	797.171	-2.83623	-2.7342	0.548251	-2.73124	-2.1496	5.33428e-08	1.35165e-06	0.143505	1.36977e-06	1.73441e-05
RSp1062		ferrisiderophore receptor protein	541	91	220	98	240	238	182.583	27986	13962	5207	7478	6034	10917	11930.7	8517.42	27903	15655	21852	21803.3	6124.15	29	55	112	65.3333	42.4539	2126	5190	2907	3407.67	1592.18	2648	16244	17856	12249.3	8353.97	6.23233	6.72878	-1.14556	4.05246	5.68957	2.25024e-07	2.24621e-07	0.184615	4.0737e-05	1.63172e-06
RSp1079		sigma-54 interacting transcription regulator protein	1327	1798	1121	1644	1680	1514	280.415	121	76	54	45	54	90	73.3333	28.6612	76	92	72	80	10.583	526	1472	1249	1082.33	494.532	100	107	120	109	10.1489	424	84	168	225.333	177.103	-3.97482	-3.94534	0.352314	-3.49563	-2.91375	4.48203e-08	8.4978e-07	0.494264	2.76975e-06	1.64747e-05
RSp1080		hypothetical protein	1171	1236	1346	1784	1032	1313.8	286.348	83	68	48	33	43	72	57.8333	19.3434	60	59	72	63.6667	7.23418	483	1065	1098	882	345.938	75	80	84	79.6667	4.50925	515	51	72	212.667	262.039	-4.08468	-4.06543	0.265263	-3.78347	-2.89751	4.5435e-07	7.55834e-06	0.689285	1.3979e-05	0.000196739
RSp1081		signal peptide protein	582	1057	866	1136	856	899.4	214.802	20	34	19	16	17	9	19.1667	8.23205	11	31	18	20	10.1489	338	649	604	530.333	168.078	12	30	25	22.3333	9.29157	187	34	48	89.6667	84.5833	-4.90221	-5.18518	0.162678	-5.02939	-3.26084	2.56121e-08	3.20815e-07	0.795909	4.2009e-07	2.38862e-05
RSp1082	tadD2	lipoprotein transmembrane	1501	2063	1639	2158	1896	1851.4	277.786	75	77	55	48	47	36	56.3333	16.4154	62	83	18	54.3333	33.1713	773	1324	1237	1111.33	296.217	48	94	61	67.6667	23.7136	428	69	96	197.667	199.931	-4.43782	-4.86992	0.158259	-4.49966	-3.36233	5.89955e-08	4.80134e-07	0.801218	9.58288e-07	1.59131e-05
RSp1083	tadC2	Flp pilus assembly protein TadC	1111	1474	1336	1471	1056	1289.6	197.186	93	96	69	76	65	63	77	14.2969	65	99	18	60.6667	40.6735	634	1333	1288	1085	391.225	77	82	103	87.3333	13.7961	381	73	84	179.333	174.735	-3.5148	-4.25724	0.569125	-3.58389	-3.04018	5.12876e-07	1.45135e-06	0.294663	6.83742e-06	3.53518e-05
RSp1084	tadB2	Flp pilus assembly protein TadB	1114	1463	1695	1768	1032	1414.4	332.641	75	49	36	40	30	9	39.8333	21.8304	28	42	0	23.3333	21.3854	568	1232	1212	1004	377.719	35	36	63	44.6667	15.885	358	23	24	135	193.124	-4.51182	-5.85722	0.28323	-4.69859	-3.87339	1.72698e-05	3.20307e-05	0.777646	0.00016603	0.000872908
RSp1085	cpaF2	secretion ATPase protein	2816	3285	4414	4335	4224	3814.8	720.309	69	65	28	46	37	9	42.3333	22.7303	69	54	126	83	37.9868	1474	3288	3813	2858.33	1227.27	40	51	105	65.3333	34.7898	705	32	48	261.667	384.021	-5.80846	-5.15913	0.49419	-5.5074	-4.11659	5.87603e-07	2.68258e-05	0.567472	1.58592e-05	0.000227666
RSp1086	cpaE2	pilus assembly protein	2706	3619	4945	4397	4392	4011.8	869.367	56	76	29	40	32	27	43.3333	19.1799	49	74	0	41	37.6431	1302	2826	3309	2479	1047.53	54	34	70	52.6667	18.037	678	42	60	260	362.11	-6.00742	-6.45591	0.147952	-5.93373	-4.32433	2.45061e-06	2.32052e-05	0.893742	4.15071e-05	0.000596077
RSp1087	cpaC2	Pilus assembly protein CpaC	2758	3908	4540	4478	4296	3996	734.617	64	78	29	28	41	72	52	22.1179	58	93	72	74.3333	17.6163	1362	2671	3116	2383	911.777	59	67	67	64.3333	4.6188	706	60	180	315.333	343.606	-5.93131	-5.44902	0.0979642	-5.67731	-3.81963	7.45006e-09	4.03524e-07	0.889457	2.75035e-07	1.16216e-05
RSp1090	tadG2	hypothetical protein	3694	5903	7903	8163	6600	6452.6	1800.19	39	72	33	24	17	27	35.3333	19.4799	39	33	90	54	31.3209	2294	4617	5490	4133.67	1651.91	55	48	60	54.3333	6.02771	786	18	0	268	448.691	-6.99178	-6.61059	0.172273	-6.65585	-4.89869	9.60846e-06	0.000212223	0.902804	0.000200306	0.00217276
RSp1092	flp2	Flp pilus assembly protein, pilin Flp	32838	36376	63807	62652	47160	48566.6	14393.1	494	443	351	302	315	252	359.5	91.627	382	257	216	285	86.4696	20824	57859	53640	44107.7	20274.3	680	346	1047	691	350.629	9369	140	288	3265.67	5286.16	-6.50015	-7.10621	0.800164	-5.80745	-4.32792	2.73776e-06	2.25441e-05	0.441928	0.000105254	0.00132758
RSp1093		hypothetical transmembrane protein	281	398	345	277	312	322.6	50.2723	31	29	17	17	21	36	25.1667	7.96032	19	26	0	15	13.4536	103	251	200	184.667	75.182	22	24	23	23	1	129	33	60	74	49.5076	-3.33966	-4.36236	-0.0545572	-3.60346	-2.30888	6.58806e-06	8.73481e-06	0.943472	4.22422e-05	0.00167514
RSp1094		hypothetical transmembrane protein	791	768	857	781	1184	876.2	175.456	59	41	28	38	26	45	39.5	12.0789	54	39	0	31	27.8747	318	575	597	496.667	155.12	40	48	67	51.6667	13.8684	317	44	48	136.333	156.475	-4.0386	-4.63044	0.123328	-3.66711	-2.98362	1.06592e-05	4.93186e-05	0.893806	0.000309465	0.00159359
RSp1130	ripN	Type III effector protein	474	60	68	155	32	157.8	182.65	1270	8977	1808	1678	1775	5481	3498.17	3100.09	1496	5737	4176	3803	2144.96	48	82	121	83.6667	36.5285	4159	4755	511	3141.67	2297.63	662	9318	648	3542.67	5001.59	4.93702	4.93334	-0.0158703	4.17206	4.12258	0.000140265	0.000315344	0.992451	0.000951984	0.00193646
RSp1167		hypothetical protein	22141	29552	16543	10893	25216	20869	7316.83	532	395	264	212	233	414	341.667	125.664	467	411	414	430.667	31.5013	4636	10604	11284	8841.33	3657.76	542	466	458	488.667	46.3609	3589	394	396	1459.67	1844.06	-5.50788	-5.42205	-0.521446	-5.28065	-4.32001	2.69046e-08	6.39918e-07	0.420926	8.32109e-07	6.03893e-06
RSp1168		hypothetical protein	5255	7711	4261	3279	5096	5120.4	1647.67	149	103	84	75	53	171	105.833	45.4683	214	137	0	117	108.393	1192	3008	3133	2444.33	1086.35	165	152	129	148.667	18.23	743	100	456	433	322.116	-5.30262	-5.52647	-0.390309	-5.01845	-3.87721	3.67944e-06	4.08191e-05	0.691379	8.35782e-05	0.000659099
RSp1169		hypothetical protein	4346	6335	3382	2685	3392	4028	1418.52	213	111	83	107	72	225	135.167	66.6586	252	144	36	144	108	1046	3007	2926	2326.33	1109.54	139	161	205	168.333	33.6056	821	90	132	347.667	410.456	-4.64319	-4.86375	-0.109303	-4.37925	-4.06086	7.12435e-07	7.92356e-06	0.895216	1.93189e-05	4.10014e-05
RSp1170		putative signal peptide protein	1435	1271	1753	1549	1264	1454.4	205.168	114	120	105	66	62	207	112.333	52.4544	140	123	450	237.667	184.082	466	1545	1789	1266.67	704.049	175	140	131	148.667	23.2451	429	108	192	243	166.466	-3.47303	-2.42028	0.508671	-3.11056	-2.77359	4.34218e-07	0.000215612	0.346405	1.88982e-05	5.92933e-05
RSp1171		hypothetical protein	1082	1052	1908	1744	856	1328.4	466.082	76	54	92	67	78	81	74.6667	12.9563	84	83	144	103.667	34.9333	639	1758	1886	1427.67	685.997	74	77	112	87.6667	21.1266	414	76	108	199.333	186.594	-3.58681	-3.33299	1.00071	-3.60335	-2.78924	5.34473e-07	1.55238e-05	0.06334	7.57635e-06	9.51472e-05
RSp1175		hypothetical protein	8695	7101	7799	9589	5008	7638.4	1743.19	1272	586	553	585	456	450	650.333	310.564	1214	568	324	702	459.883	3994	13583	12346	9974.33	5215.92	883	617	2074	1191.33	775.896	4196	453	336	1661.67	2195.58	-3.02205	-3.34391	1.2318	-2.31488	-2.73851	0.00011267	0.000502032	0.101414	0.00730015	0.00266482
RSp1176		hypothetical protein	156	143	41	23	192	111	74.5889	67	428	60	55	86	531	204.5	215.747	61	956	162	393	490.181	25	20	35	26.6667	7.63763	467	502	15	328	271.63	173	643	660	492	276.393	0.769345	1.69527	-0.947847	1.63011	2.22313	0.407622	0.103587	0.417665	0.110675	0.034965
RSp1180		putative hemagglutinin/hemolysin-related protein	65098	100970	50029	42016	98064	71235.4	27134.3	208	253	123	116	112	207	169.833	60.3172	207	259	180	215.333	40.1539	16976	15523	17104	16534.3	878.176	310	291	180	260.333	70.2163	13097	297	840	4744.67	7238.43	-8.29073	-8.14675	-1.28079	-7.95976	-4.47312	4.62543e-08	1.14399e-06	0.149964	1.3835e-06	0.00019277
RSp1181		putative outer membrane efflux transmembrane protein	1984	1872	2666	1570	2616	2141.6	480.702	24	19	17	19	21	18	19.6667	2.50333	19	27	18	21.3333	4.93288	827	1188	1453	1156	314.224	22	52	29	34.3333	15.695	395	42	12	149.667	212.994	-6.21851	-6.33978	-0.00671727	-5.69035	-4.10419	9.44919e-08	1.53434e-06	0.994491	3.45282e-06	6.52502e-05
RSp1182		ABC transporter ATP-binding protein	2253	2288	3317	1975	2128	2392.2	531.354	46	45	36	35	46	9	36.1667	14.2185	43	37	18	32.6667	13.0512	927	1435	1644	1335.33	368.744	45	53	79	59	17.7764	677	65	36	259.333	362	-5.33595	-5.98896	-0.0414977	-5.11457	-3.57398	2.58227e-07	1.84146e-06	0.961638	6.41531e-06	0.000179345
RSp1183		putative hemolysin-type secretion transmembrane protein	1727	1495	1467	888	1032	1321.8	349.083	37	22	23	27	23	18	25	6.54217	33	21	72	42	26.6646	555	830	982	789	216.432	40	28	48	38.6667	10.0664	1017	52	36	368.333	561.819	-5.12491	-4.81048	-0.0193952	-4.99008	-2.47654	2.49331e-06	5.88572e-05	0.984576	4.15071e-05	0.00923983
RSp1206		putative transmembrane cytochrome bd-II oxidase (subunit II) oxidoreductase protein	495	461	599	658	568	556.2	79.2824	93	67	66	41	46	72	64.1667	18.8193	95	73	36	68	29.8161	251	488	453	397.333	127.931	113	52	73	79.3333	30.9892	326	42	60	142.667	159.026	-2.67621	-2.80405	0.397173	-2.60469	-2.30812	1.13406e-05	9.13126e-05	0.494856	0.000176843	0.00057296
RSp1207		putative transmembrane cytochrome bd-II oxidase (subunit I) oxidoreductase protein	1187	1122	1715	1654	1840	1503.6	326.469	453	241	218	166	197	126	233.5	114.823	240	244	126	203.333	67.0025	567	1276	1106	983	370.158	432	191	337	320	121.396	779	166	288	411	324.483	-2.09555	-2.56911	0.323281	-1.9461	-2.05267	3.59237e-05	5.4826e-05	0.538416	0.000695617	0.000462476
RSp1224	aer	aerotaxis sensor receptor transmembrane protein	711	1406	1494	1162	1144	1183.4	304.629	305	407	290	264	299	459	337.333	77.1872	233	453	216	300.667	132.198	368	841	1085	764.667	364.544	650	789	423	620.667	184.755	548	237	108	297.667	226.187	-1.41458	-1.75502	0.152603	-0.721293	-2.06242	0.0012176	0.00132757	0.780281	0.143831	0.000403768
RSp1227		putative luciferase (monooxygenase) oxidoreductase protein	173	130	235	206	248	198.4	47.9093	237	1690	2499	2233	2229	2115	1833.83	825.537	245	1891	972	1036	824.864	62	140	102	101.333	39.0043	1132	1300	326	919.333	520.662	244	2375	864	1161	1096.11	3.61951	2.62932	0.0920368	2.70199	2.52917	4.10109e-05	0.00210326	0.927626	0.00175732	0.00329215
RSp1249		hypothetical protein	504	501	634	653	576	573.6	70.84	172	86	63	50	43	63	79.5	47.6351	131	58	0	63	65.643	266	299	304	289.667	20.6478	105	64	85	84.6667	20.502	281	63	120	154.667	113.059	-2.45733	-3.23524	-0.193115	-2.60534	-2.25806	0.00129601	0.00128933	0.839124	0.0050483	0.0119273
RSp1274		hypothetical protein	6639	6293	6846	9089	7856	7344.6	1135.43	1399	943	747	731	688	351	809.833	346.521	999	653	810	820.667	173.246	3522	5295	6003	4940	1278.03	1201	845	1182	1076	200.277	3319	670	888	1625.67	1470.51	-2.55075	-2.81318	0.368763	-2.44592	-2.37017	7.29881e-07	3.95531e-06	0.399511	1.60014e-05	2.4329e-05
RSp1277	ripQ	Type III effector protein	925	530	503	545	592	619	174.082	3209	6543	3472	3115	2882	7524	4457.5	2028.16	6960	5873	4644	5825.67	1158.73	229	313	359	300.333	65.9191	5625	5974	3256	4951.67	1478.82	1116	6792	2592	3500	2944.93	3.11852	3.4951	-0.21143	3.15761	2.38124	5.06602e-07	5.18129e-07	0.700647	1.65003e-06	4.69212e-05
RSp1363		methyl-accepting chemotaxis transducer transmembrane protein	149	144	232	176	128	165.8	40.8436	4235	7133	4896	4909	6157	15507	7139.5	4229.06	5547	8106	4500	6051	1855.08	36	133	220	129.667	92.0453	14237	13448	4438	10707.7	5444	532	2145	1212	1296.33	809.8	5.5606	5.47819	0.338408	6.2723	2.86451	1.1091e-09	3.88461e-09	0.535981	7.62521e-10	7.55834e-06
RSp1374	ripS2, skwp2	Type III effector protein, SKWP family	545	1162	259	241	240	489.4	397.64	957	7514	5823	5172	4874	5805	5024.17	2192.41	1238	7256	4716	4403.33	3021.16	92	251	224	189	85.0823	5937	6390	1647	4658	2617.42	634	11265	3612	5170.33	5484.14	4.07691	3.22337	-0.630683	3.47258	2.91706	3.20307e-05	0.000590681	0.496363	0.000294593	0.00140626
RSp1402	che	chemotaxis response regulator transcription regulator protein	166	366	369	286	392	315.8	92.8504	1309	3164	2351	2506	2954	14544	4471.33	4976.52	3412	5645	4950	4669	1142.71	70	297	559	308.667	244.709	5047	8030	3833	5636.67	2159.74	480	1589	1788	1285.67	704.787	3.47259	4.38475	0.719065	4.62254	2.02362	9.20345e-09	1.54534e-09	0.0692158	8.41926e-10	2.02451e-05
RSp1418		hydrolase protein	3101	1423	2931	4289	3032	2955.2	1019.12	100	128	77	70	82	90	91.1667	20.8271	101	107	36	81.3333	39.3743	3306	2228	4270	3268	1021.53	115	157	124	132	22.1133	2394	81	132	869	1320.93	-4.40723	-4.72725	1.21912	-3.95358	-2.17447	4.55352e-06	3.73389e-05	0.113066	0.000160124	0.014654
RSp1419	ralA	Ralfuranone biosynthesis protein	15605	6799	16714	28158	18216	17098.4	7616.09	430	449	348	292	300	396	369.167	66.3036	449	502	396	449	53	15939	11628	20594	16053.7	4484.1	618	716	536	623.333	90.1184	9051	453	624	3376	4915.44	-4.87658	-4.60727	1.09951	-4.16546	-2.53541	7.57379e-07	2.03404e-05	0.130625	4.91057e-05	0.00352942
RSp1422		putative peptide synthetase protein	7691	6083	9333	8625	6960	7738.4	1292.02	312	290	221	223	243	144	238.833	59.2467	190	236	108	178	64.8383	5502	6539	8791	6944	1681.49	234	275	254	254.333	20.502	4953	281	264	1832.67	2702.3	-4.40626	-5.16188	0.728726	-4.63284	-2.5122	1.42473e-06	5.75334e-06	0.307676	1.39777e-05	0.0030995
RSp1423		putative transmembrane protein	4852	2848	5463	4734	5496	4678.6	1080.24	185	134	118	113	94	81	120.833	36.5153	116	120	126	120.667	5.03322	2639	3068	4470	3392.33	957.619	80	134	119	111	27.8747	3087	109	96	1097.33	1723.11	-4.6646	-4.88394	0.489035	-4.9896	-2.5421	4.0526e-06	4.08551e-05	0.573306	3.50691e-05	0.00786369
RSp1424	ralD	Ralfuranone biosynthesis protein [aminotransferase]	7985	6066	7772	7433	10800	8011.2	1728.69	381	190	180	179	161	270	226.833	84.6201	260	266	216	247.333	27.3008	5171	5895	8440	6502	1716.95	241	307	207	251.667	50.8462	5242	236	348	1942	2858.43	-4.72807	-4.65146	0.645775	-4.6504	-2.53628	6.14264e-07	1.16895e-05	0.36797	1.17255e-05	0.00256397
RSp1425	pvdA	L-ornithine 5-monooxygenase oxidoreductase protein	7850	5614	8966	6531	11392	8070.6	2252.07	391	266	203	206	213	432	285.167	101.346	259	303	252	271.333	27.6466	5350	4679	7763	5930.67	1621.93	248	408	201	285.667	108.519	5575	326	480	2127	2987.05	-4.47323	-4.51178	0.496909	-4.48004	-2.30948	5.08015e-07	7.92356e-06	0.471397	8.5617e-06	0.00307982
RSp1426		hypothetical protein	2261	1488	3099	2482	4224	2710.8	1023.52	102	80	78	104	94	117	95.8333	14.9989	85	108	72	88.3333	18.23	2283	1670	3017	2323.33	674.405	104	126	79	103	23.516	1447	97	156	566.667	762.962	-4.31095	-4.35771	0.91327	-4.1824	-2.39354	4.34e-07	6.60571e-06	0.141909	9.34586e-06	0.0015099
RSp1427		hypothetical protein	8067	3322	6000	6524	8216	6425.8	1982.6	265	167	173	195	185	90	179.167	56.194	138	183	72	131	55.8301	3650	5295	6914	5286.33	1632.02	188	250	181	206.333	37.9781	5514	179	228	1973.67	3066.12	-4.4547	-5.13152	0.826635	-4.44656	-2.13549	3.89635e-06	1.8337e-05	0.293173	5.98304e-05	0.0160389
RSp1428		hypothetical protein	7404	3491	6092	6743	6400	6026	1498.62	341	159	168	156	151	135	185	77.1984	156	143	252	183.667	59.5343	4605	5905	8917	6475.67	2211.92	161	225	201	195.667	32.3316	5126	176	168	1823.33	2860.2	-4.45363	-4.58751	1.08921	-4.50693	-2.23902	6.98536e-06	7.89203e-05	0.181442	9.15858e-05	0.0169207
RSp1429		esterase protein	1935	969	2394	1981	1304	1716.6	571.319	37	38	58	45	59	27	44	12.6174	33	39	36	36	3	1459	1473	2096	1676	363.798	36	40	44	40	4	1156	35	48	413	643.49	-4.57063	-5.14384	0.961866	-5.02914	-2.42667	5.70793e-06	3.10416e-05	0.232365	3.67369e-05	0.0102956
RSp1430		hypothetical protein	2612	1461	2512	2142	1504	2046.2	543.764	45	63	64	54	59	36	53.5	11.0408	37	78	126	80.3333	44.5459	1708	1552	2103	1787.67	284.008	57	57	68	60.6667	6.35085	1518	51	84	551	837.609	-4.57153	-4.31612	0.710134	-4.79126	-2.3294	4.35529e-06	9.91973e-05	0.379675	4.09808e-05	0.0110803
RSp1431		putative oxidoreductase signal peptide protein	4744	2605	3265	2879	2840	3266.6	859.164	108	93	84	92	88	81	91	9.50789	69	108	378	185	168.277	2186	1958	2734	2292.67	398.845	103	98	131	110.667	17.7858	2647	122	108	959	1461.87	-4.58692	-3.78232	0.366828	-4.60398	-2.3105	6.63976e-06	0.000473785	0.685307	9.08171e-05	0.0148354
RSp1432		hypothetical protein	3636	1302	1468	1494	1984	1976.8	961.811	101	41	35	49	34	27	47.8333	27.0734	38	45	216	99.6667	100.808	1716	1995	2308	2006.33	296.163	67	90	81	79.3333	11.5902	2065	44	72	727	1158.83	-4.73951	-3.75898	1.02598	-4.20302	-2.19171	1.90614e-05	0.00153625	0.270644	0.00061031	0.0353255
RSp1433		hypothetical protein	2319	1131	1817	1732	1840	1767.8	423.748	54	32	30	37	39	18	35	11.8659	34	34	0	22.6667	19.6299	2016	1968	2629	2204.33	368.554	38	75	71	61.3333	20.306	1365	39	48	484	762.982	-5.01584	-6.06011	1.30007	-4.35412	-2.50665	1.13614e-05	4.09808e-05	0.152852	0.000453272	0.0190531
RSp1434		hypothetical protein	7090	4801	5938	4793	6368	5798	1002.22	138	134	71	84	82	135	107.333	31.3794	122	109	90	107	16.0935	4533	3617	5088	4412.67	742.846	164	245	132	180.333	58.2437	4076	169	300	1515	2218.86	-5.35427	-5.50017	0.461781	-4.76529	-2.52879	1.08502e-07	1.67876e-06	0.511137	5.72278e-06	0.00172428
RSp1435		putative transmembrane protein	3438	2483	3712	2353	2944	2986	588.821	46	51	35	32	35	63	43.6667	11.9944	40	40	54	44.6667	8.0829	2096	1660	2625	2127	483.246	64	88	69	73.6667	12.6623	1807	66	60	644.333	1006.9	-5.71964	-5.81235	0.303228	-5.1271	-2.82536	5.07359e-07	7.65507e-06	0.728713	2.03404e-05	0.00321537
RSp1436		putative acetyltransferase protein	1607	1371	2226	1270	2128	1720.4	435.766	15	22	18	30	18	9	18.6667	7.03325	27	20	18	21.6667	4.72582	1232	780	1407	1139.67	323.537	23	48	34	35	12.53	797	23	12	277.333	450.078	-5.83834	-5.97983	0.325094	-5.25348	-3.10098	3.67269e-06	4.40941e-05	0.754613	0.000112075	0.00650059
RSp1437		hypothetical protein	2095	1337	2555	1670	1936	1918.6	457.298	22	21	18	28	12	18	19.8333	5.30723	21	21	54	32	19.0526	1227	867	1320	1138	239.255	13	38	25	25.3333	12.5033	1035	21	12	356	588.048	-6.04501	-5.5691	0.141465	-5.86322	-2.98252	5.09982e-06	0.00013111	0.903905	9.32931e-05	0.0115793
RSp1438		methionyl-tRNA synthetase	8031	5082	8502	5784	8560	7191.8	1637.53	114	88	44	60	61	54	70.1667	25.9724	119	84	72	91.6667	24.4199	3768	3199	4408	3791.67	604.847	64	173	92	109.667	56.6068	4194	105	132	1477	2353.03	-6.16	-6.03786	-0.0442786	-5.68259	-2.95079	5.83819e-07	1.20195e-05	0.965623	1.98069e-05	0.00429404
RSp1439	cysE1	serine acetyltransferase protein	3334	2147	4540	2863	3928	3362.4	926.559	13	23	21	20	22	9	18	5.65685	36	56	36	42.6667	11.547	1560	1579	2103	1747.33	308.163	30	76	34	46.6667	25.482	1403	22	156	527	761.591	-6.84109	-5.90479	0.0289701	-5.79797	-2.97852	1.75126e-07	9.67815e-06	0.976658	1.1286e-05	0.00273256
RSp1453		putative cytochrome C signal peptide protein	2262	2460	2396	2329	3472	2583.8	501.989	263	265	175	156	137	189	197.5	54.4197	246	312	252	270	36.4966	2180	1638	2380	2066	383.911	239	300	226	255	39.5095	1260	299	228	595.667	576.424	-3.20431	-2.93453	0.614369	-3.05943	-2.30818	2.57483e-07	9.65164e-06	0.197419	6.48577e-06	0.000115638
RSp1461		signal peptide protein	963	583	1047	1892	784	1053.8	501.327	14097	22798	14282	12002	12840	13797	14969.3	3930.26	8611	16894	8208	11237.7	4902.67	1112	1697	2998	1935.67	965.386	12361	22925	15096	16794	5482.88	2884	21290	3360	9178	10492	4.45094	3.83685	1.8976	4.39757	3.15095	1.96286e-07	2.86485e-06	0.00279785	6.36566e-07	3.52105e-05
RSp1462		hypothetical protein	311	219	237	269	296	266.4	38.6756	1863	5083	1623	1421	1654	4545	2698.17	1653.67	1774	5800	3078	3550.67	2054.2	104	127	183	138	40.6325	3556	6929	1174	3886.33	2891.69	887	7415	2772	3691.33	3359.7	3.46217	3.85793	-0.0662398	3.86802	3.52521	1.29753e-06	1.47333e-06	0.926953	1.45135e-06	4.63282e-06
RSp1463		ABC transporter ATP-binding protein	222	94	282	352	208	231.6	95.6807	951	1421	1284	1266	1373	1296	1265.17	164.875	751	1465	1152	1122.67	357.903	136	231	281	216	73.6546	1375	1837	1549	1587	233.332	550	1886	600	1012	757.319	3.02542	2.78264	0.991567	3.27164	2.35566	7.65932e-07	7.82342e-06	0.0452942	1.29575e-06	6.44634e-05
RSp1464		ABC transporter ATP-binding protein	153	98	216	223	96	157.2	61.349	689	1434	850	788	816	369	824.333	346.233	500	1094	306	633.333	410.572	73	155	192	140	60.9016	1159	1144	1082	1128.33	40.8207	339	1582	588	836.333	657.658	3.07802	2.24295	0.670371	3.16855	2.33513	1.25245e-06	0.000148636	0.203522	3.18891e-06	0.000109245
RSp1466		putative Secreted Aspartic Protease	512	280	319	960	208	455.8	303.48	3419	5858	6390	5289	5335	8073	5727.33	1525.31	7381	4846	3222	5149.67	2096.06	287	642	674	534.333	214.794	7256	7539	3992	6262.33	1971.25	1308	6061	756	2708.33	2916.58	4.36049	4.14186	1.38322	4.3194	2.78821	8.94843e-07	3.80003e-06	0.0381476	2.48397e-06	0.000316817
RSp1467		putative secreted aspartic protease	173	125	104	141	80	124.6	35.4443	328	2803	2059	1720	1954	3222	2014.33	1001.64	952	2859	3852	2554.33	1473.81	81	63	80	74.6667	10.116	2986	4322	456	2588	1963.49	393	3552	816	1587	1714.83	4.33586	4.65529	0.271868	4.46021	3.44316	1.72858e-05	2.10537e-05	0.788767	3.11078e-05	0.000440839
RSp1492		hypothetical protein	7858	4680	5924	5167	4752	5676.2	1316.01	179	127	96	97	79	99	112.833	35.9133	169	161	0	110	95.3467	2072	3594	3953	3206.33	998.626	476	487	559	507.333	45.0814	5035	124	168	1775.67	2822.75	-5.14196	-5.73679	0.00154311	-3.20707	-2.48993	3.86485e-05	0.000235589	0.999027	0.00954133	0.0416706
RSp1502		Sulphate-modifying factor-like protein	3931	5102	1826	3279	912	3010	1665.87	159	446	580	504	482	153	387.333	184.49	119	310	54	161	133.068	558	2626	1475	1553	1036.2	308	538	398	414.667	115.902	1139	352	360	617	452.083	-1.9234	-4.17089	-0.251253	-2.60036	-2.34939	0.00416995	4.1904e-05	0.757171	0.00199686	0.00415749
RSp1526		hypothetical protein	2446	3483	3272	4379	8592	4434.4	2423.78	31	85	49	45	61	54	54.1667	18.1374	39	87	18	48	35.3695	3826	3488	4397	3903.67	459.45	96	73	63	77.3333	16.9214	732	73	36	280.333	391.592	-5.71522	-5.93801	1.12365	-5.19973	-3.90007	4.08256e-07	5.46598e-06	0.146857	1.55543e-05	0.000229279
RSp1527		hypothetical protein	926	960	1481	2235	1520	1424.4	532.326	28	54	34	36	42	9	33.8333	15.0255	15	49	0	21.3333	25.1064	1093	1596	1677	1455.33	316.393	28	31	41	33.3333	6.80686	278	53	36	122.333	135.079	-4.62967	-5.60566	1.20714	-4.82103	-3.37503	2.71669e-06	9.7077e-06	0.111346	2.93983e-05	0.000607319
RSp1530		putative L-ascorbate oxidase (ASCORBASE) oxidoreductase protein	11179	9273	16161	20689	22144	15889.2	5661.15	417	309	226	249	238	432	311.833	91.9509	348	345	378	357	18.2483	8254	11847	17557	12552.7	4691.47	446	415	390	417	28.0535	4181	272	804	1752.33	2120.04	-5.21548	-4.90078	0.782718	-4.72515	-3.25055	3.54288e-08	1.29575e-06	0.194455	1.75101e-06	6.84868e-05
RSp1555	ripF1, popF1	Type III secretion translocon protein PopF1	17431	771	540	13679	456	6575.4	8304.66	65182	142437	49922	46615	39951	111789	75982.7	41604.9	100207	87539	116604	101450	14572.3	2746	9555	14236	8845.67	5777.75	108629	79854	43143	77208.7	32823	16327	103228	21708	47087.7	48693.3	5.12271	5.29028	2.32501	4.58491	3.86735	0.000685441	0.000890503	0.109537	0.0022193	0.0113023
RSp1563		hypothetical protein	1713	1488	2692	2684	3280	2371.4	748.322	604	248	272	282	245	126	296.167	160.898	412	199	252	287.667	110.889	865	2743	2067	1891.67	951.198	424	227	476	375.667	131.348	1075	170	264	503	497.591	-2.34905	-2.62128	0.780663	-2.23681	-2.37257	8.98153e-05	0.00032867	0.190538	0.00119051	0.000837596
RSp1564	coxM	cytochrome C oxidase polypeptide II	2061	4173	3084	2302	2400	2804	854.376	942	1352	471	429	321	747	710.333	388.525	1446	942	360	916	543.467	1015	2822	2143	1993.33	912.75	1828	869	954	1217	530.846	1273	777	576	875.333	358.754	-1.67978	-1.63456	0.0865726	-1.177	-2.04303	0.000424351	0.00386131	0.885932	0.0272185	0.000613375
RSp1566	coxO	cytochrome-C oxidase oxidoreductase protein	306	220	493	457	352	365.6	111.267	129	137	64	66	55	9	76.6667	48.3763	98	76	0	58	51.4198	112	393	376	293.667	157.557	140	37	88	88.3333	51.5008	185	37	72	98	77.3499	-1.55868	-2.46334	0.570979	-1.83564	-2.13537	0.0414089	0.0153275	0.548944	0.0546264	0.0284689
RSp1582	ripAZ1	Type III effector protein	511	162	133	224	168	239.6	155.252	613	1875	781	768	866	3114	1336.17	982.454	2316	1711	990	1672.33	663.845	84	83	149	105.333	37.8197	1642	2074	549	1421.67	786.013	637	2146	540	1107.67	900.53	2.63273	3.07045	-0.223733	2.67507	2.14893	3.80443e-05	2.53101e-05	0.751493	0.000111886	0.00113173
RSp1601	ripAD	Type III effector protein	1851	262	264	1190	320	777.4	717.859	4541	9189	3973	3257	3026	6147	5022.17	2326.39	10041	8328	5742	8037	2164.22	393	723	1059	725	333.005	6433	9283	4621	6779	2350.18	1612	9816	2400	4609.33	4526.29	3.39971	3.84832	1.00805	3.54813	2.76655	0.000108931	9.00968e-05	0.239724	0.00021871	0.00269636
RSp1603		hypothetical protein	7893	15392	10999	11104	19416	12960.8	4487.74	134	332	110	119	91	684	245	232.563	316	380	576	424	135.47	6327	5408	8723	6819.33	1711.46	486	542	137	388.333	219.455	2590	331	924	1281.67	1171.2	-5.90547	-4.51423	0.0584152	-4.84504	-3.39266	4.80461e-08	1.02e-05	0.944403	5.54715e-06	0.000150882
RSp1604		hypothetical protein	4782	4026	9856	9927	7392	7196.6	2759.02	112	138	91	94	101	117	108.833	17.4747	128	131	144	134.333	8.5049	3279	3610	5560	4149.67	1232.55	134	172	124	143.333	25.3246	1656	150	168	658	864.34	-5.49108	-5.23991	0.271782	-5.18182	-3.49951	6.81407e-08	1.95511e-06	0.708717	2.21964e-06	9.36761e-05
RSp1605		hemagglutinin-like protein	27375	26857	33967	37056	25872	30225.4	4976.94	688	814	569	469	467	738	624.167	144.838	875	776	648	766.333	113.808	10964	19284	26037	18761.7	7550.06	957	1192	956	1035	135.967	10560	899	1212	4223.67	5489.66	-5.15462	-5.0284	0.13679	-4.62324	-3.1423	4.80461e-08	1.22273e-06	0.848934	2.57595e-06	0.000112926
RSp1606		hypothetical protein	6813	10347	4299	5888	6920	6853.4	2217.45	179	197	85	86	80	135	127	51.6178	210	266	162	212.667	52.0513	2489	2909	4611	3336.33	1123.69	286	346	116	249.333	119.304	3040	290	384	1238	1561.29	-5.35086	-4.82522	-0.218721	-4.74268	-2.88952	6.11465e-08	2.99673e-06	0.765818	3.40929e-06	0.000361947
RSp1607		hypothetical protein	11056	13964	8894	11839	12208	11592.2	1846.17	435	543	254	239	252	657	396.667	177.086	643	626	648	639	11.5326	4786	6089	9423	6766	2391.48	622	783	294	566.333	249.207	5517	648	1116	2427	2686.23	-4.63505	-3.89086	0.0587241	-4.22669	-2.54522	3.16135e-08	3.48809e-06	0.929982	1.57061e-06	0.000223525
RSp1632	oprB	putative porin B precursor outer (glucose porin) transmembrane protein	3405	6851	4699	3953	9104	5602.4	2355.07	984	1419	495	444	390	2799	1088.5	927.522	1647	1800	1386	1611	209.335	3195	2879	4529	3534.33	875.777	2980	1716	922	1872.67	1037.91	1600	1622	972	1398	369.091	-2.4461	-1.47089	0.285454	-1.35414	-2.06773	1.1164e-05	0.00775916	0.610727	0.0136954	0.000581598
RSp1635	xylH	xylose transmembrane ABC transporter protein	2909	2605	4126	4160	4120	3584	762.709	754	707	558	506	509	360	565.667	144.619	693	594	270	519	221.249	1623	2434	3210	2422.33	793.564	635	591	733	653	72.6911	1466	503	564	844.333	539.242	-2.0399	-2.40597	0.389152	-2.08542	-2.12483	3.25575e-06	7.84741e-06	0.328582	3.15174e-05	2.8269e-05
RSp1654		hypothetical protein	8230	4698	7482	9189	2960	6511.8	2596.44	142	122	112	89	90	72	104.5	25.5949	122	139	0	87	75.8222	1901	4528	4490	3639.67	1505.85	108	190	183	160.333	45.4569	2741	100	96	979	1525.94	-5.23736	-6.12663	0.0497679	-4.98425	-3.35335	3.50998e-05	0.000147458	0.968861	0.000595593	0.00943731
RSp1655		hypothetical protein	407	173	186	154	304	244.8	108.017	2	8	1	1	2	0	2.33333	2.87518	3	5	0	2.66667	2.51661	86	61	57	68	15.7162	18	5	2	8.33333	8.5049	163	6	0	56.3333	92.4247	-5.90781	-6.31202	-0.959573	-4.97292	-3.11527	8.75442e-06	7.36577e-05	0.334459	0.000276197	0.0059187
RSp1656		hypothetical protein	1585	1002	870	635	848	988	358.726	34	42	29	11	15	36	27.8333	12.2868	69	38	54	53.6667	15.5027	425	253	406	361.333	94.2992	54	68	15	45.6667	27.4651	620	63	60	247.667	322.454	-4.7565	-4.12402	-0.797056	-4.51452	-2.7328	1.15619e-07	7.06721e-06	0.201959	3.16049e-06	0.000313989
RSp1657		putative cyclopropane-mycolic acid synthase (methyltransferase) protein	1590	766	974	840	784	990.8	344.734	47	42	23	18	16	54	33.3333	16.3177	71	86	36	64.3333	25.658	611	432	661	568	120.403	106	80	44	76.6667	31.1341	845	58	72	325	450.388	-4.62224	-3.81424	-0.0536317	-3.6575	-2.37408	5.33428e-08	5.34091e-06	0.936553	7.64037e-06	0.000470991
