# Supplementary material for: The sensor histidine kinase PhcS participates in the regulation of quorum sensing-dependent virulence genes in Ralstonia pseudosolanacearum strain OE1-1
Source: Microbiol Spectr. 2025 Mar 4;13(4):e00059-25. doi: 10.1128/spectrum.00059-25 (PMC11960443; doi:10.1128/spectrum.00059-25)
Supplement: Table S5 — RNA-sequencing data for PhcK-dependent genes in Ralstonia pseudosolanacearum strain OE1-1, and phcA deletion (ΔphcA), phcK deletion (ΔphcK) and phcS deletion (ΔphcS) mutants, phcK mutant with the substitution of histidine at amino acid position 205 in PhcK to glutamine (PhcK-H205Q), phcS mutant with the substitution of histidine at amino acid position 230 to glutamate (PhcS-H230Q), grown in quarter-strength M63 medium, and predicted function of proteins encoded by the genes. [file spectrum.00059-25-s0007.xlsx]

## Sheet: Sheet1
Table S5 RNA-sequencing data for PhcK-dependent genes in Ralstonia pseudosolanacearum strain OE1-1, and phcA deletion (ΔphcA), phcK deletion (ΔphcK) and phcS deletion (ΔphcS) mutants, phcK mutant with the substitution of histidine at amino acid position 205 in PhcK to glutamine (PhcK-H205Q), phcS mutant with the substitution of histidine at amino acid position 230 to glutamate (PhcS-H230Q), grown…
Gene ID	Gene name	Description	Count values																																			log2(fold-change)a					q-valueb
			OE1-1							ΔphcA								ΔphcK					PhcK-H205Q					PhcS-H230Q					ΔphcS
			value 1	value 2	value 3	value 4	value 5	mean	STDEV	value 1	value 2	value 3	value 4	value 5	value 6	mean	STDEV	value 1	value 2	value 3	mean	STDEV	value 1	value 2	value 3	mean	STDEV	value 1	value 2	value 3	mean	STDEV	value 1	value 2	value 3	mean	STDEV	ΔphcA	ΔphcK	PhcK-H205Q	PhcS-H230Q	ΔphcS	ΔphcA	ΔphcK	PhcK-H205Q	PhcS-H230Q	ΔphcS
RSc0018		response regulator transcription regulator protein	13018	12018	14580	12159	14704	13295.8	1287.87	708	881	738	747	664	2025	960.5	526.543	1323	1696	1782	1600.33	243.997	3094	7377	9943	6804.67	3460.18	1821	2772	2107	2233.33	487.925	11151	1108	4188	5482.33	5145.09	-3.63516	-2.7281	-0.145563	-2.29322	-1.41465	1.14807e-07	3.18265e-05	0.798819	0.000166898	0.00890147
RSc0019		hypothetical protein	7117	3918	9468	7008	3856	6273.4	2390.01	816	951	949	1002	812	864	899	79.3675	1058	1090	594	914	277.59	1818	3083	3891	2930.67	1044.86	1485	1700	1444	1543	137.503	7445	1004	1620	3356.33	3554.26	-2.19023	-2.48001	-0.227503	-1.74806	-1.14637	4.0761e-05	0.000135487	0.692926	0.00251048	0.0366595
RSc0025	phaP2	hypothetical protein	21475	23457	20061	16093	26680	21553.2	3935.58	901	886	550	539	473	792	690.167	191.223	621	1050	666	779	235.769	9783	10867	15598	12082.7	3092.24	1107	1425	580	1037.33	426.786	11024	1145	864	4344.33	5786.47	-4.52802	-4.55178	-0.00298681	-4.25424	-2.73452	1.96286e-07	3.34995e-06	0.997135	6.11874e-06	0.000434793
RSc0036		putative signal peptide protein	664	407	1159	1276	672	835.6	366.895	251	414	459	490	466	45	354.167	174.215	117	141	0	86	75.4387	451	1278	718	815.667	422.062	226	187	964	459	437.777	602	165	108	291.667	270.263	-0.394894	-2.70657	1.15411	-0.288297	-1.36405	0.67489	0.0216228	0.267711	0.809903	0.217247
RSc0050		hypothetical protein	5340	7967	5306	6017	11320	7190	2549.93	369	476	347	354	325	540	401.833	85.8683	394	650	288	444	186.107	4379	3867	5245	4497	696.537	485	524	432	480.333	46.1772	2525	745	492	1254	1107.96	-3.69263	-3.62514	0.398203	-3.48776	-2.53435	9.04722e-08	1.82296e-06	0.436576	2.72942e-06	6.82932e-05
RSc0080		hypothetical protein	9374	4039	20407	15466	19768	13810.8	7016.25	4457	1910	1550	1293	999	2295	2084	1248.52	3172	1269	1134	1858.33	1139.67	4672	22203	12281	13052	8790.89	5869	1063	6753	4561.67	3062	4004	652	1296	1984	1778.76	-2.20087	-2.45433	1.26668	-1.23481	-2.90906	0.00459866	0.0103266	0.150079	0.163563	0.0036293
RSc0093	ahcY	S-adenosyl-L-homocysteine hydrolase	26522	21554	12007	6303	10016	15280.4	8437.33	78030	110307	56384	51938	50698	99981	74556.3	25875.2	62987	75657	120528	86390.7	30234.9	7853	5321	11155	8109.67	2925.46	91640	100153	14426	68739.7	47229.2	76022	132457	21888	76789	55288.5	2.83494	2.75276	-0.152383	1.9978	1.95795	3.44799e-05	0.000168297	0.840032	0.00265926	0.00323316
RSc0094		putative lipoprotein transmembrane	1000	825	1135	481	600	808.2	271.236	76	105	70	70	53	99	78.8333	19.6104	120	128	0	82.6667	71.7031	283	325	508	372	119.637	147	221	130	166	48.3839	808	130	168	368.667	380.948	-2.87661	-3.37075	-0.453424	-2.25079	-1.61318	0.000471257	0.00115792	0.617842	0.0138006	0.0687578
RSc0095		hypothetical protein	770	472	593	230	504	513.8	196.403	29	54	26	17	22	72	36.6667	21.5561	28	62	36	42	17.7764	166	198	326	230	84.664	65	106	50	73.6667	28.9885	575	52	144	257	279.211	-3.58066	-3.51281	-0.485898	-2.76708	-1.44309	5.45837e-07	9.04278e-06	0.393092	8.06129e-05	0.013615
RSc0107		hypothetical protein	1581	2765	1611	1666	3192	2163	760.211	477	378	168	126	127	261	256.167	144.938	722	367	198	429	267.445	969	1902	2025	1632	577.459	534	458	455	482.333	44.7698	1030	366	624	673.333	334.738	-2.68786	-2.15482	0.384476	-1.94969	-1.86574	1.2709e-05	0.00106496	0.518791	0.00218954	0.00311909
RSc0115		putative hemagglutinin-related protein	15885	14829	24337	15336	30592	20195.8	7004.17	204	251	169	160	140	333	209.5	72.0076	240	312	360	304	60.3987	4885	6653	9169	6902.33	2152.86	436	445	247	376	111.808	13030	295	336	4553.67	7340.75	-6.21388	-5.65349	-0.607072	-5.44047	-2.49282	1.53722e-06	5.19633e-05	0.546778	7.14574e-05	0.0215202
RSc0116		hypothetical protein	14882	26582	16764	16710	33576	21702.8	8071.9	170	213	138	93	133	486	205.5	143.154	192	216	360	256	90.8625	9196	14126	16328	13216.7	3651.92	640	467	440	515.667	108.519	6298	309	228	2278.33	3481.37	-6.6909	-6.02263	0.174546	-5.1312	-3.56811	3.47457e-07	1.51599e-05	0.86428	5.4826e-05	0.00136573
RSc0117		hypothetical protein	13449	15983	15971	15635	33168	18841.2	8078.06	200	203	129	122	128	540	220.333	160.896	242	288	414	314.667	89.0468	6529	10954	13078	10187	3341.19	584	475	382	480.333	101.106	5564	279	384	2075.67	3021.44	-6.34402	-5.3801	0.159236	-4.88238	-3.36931	1.05585e-07	8.20073e-06	0.858009	1.8337e-05	0.000591171
RSc0118		hypothetical protein	13142	9601	17547	17013	31400	17740.6	8284.72	308	244	221	210	170	306	243.167	54.9488	257	314	108	226.333	106.369	5353	9934	10725	8670.67	2900.28	462	436	457	451.667	13.7961	5507	245	168	1973.33	3060.49	-5.63364	-5.75152	0.139128	-4.73381	-3.38247	1.43821e-06	1.98478e-05	0.892385	9.36761e-05	0.00180734
RSc0119		hypothetical protein	4724	6113	7658	6967	10656	7223.6	2208.92	77	141	75	77	64	306	123.333	93.6262	104	231	288	207.667	94.1931	2062	2972	3557	2863.67	753.365	387	329	110	275.333	146.09	1871	181	252	768	955.885	-5.84662	-4.67116	-0.328832	-4.38119	-3.28104	1.04554e-07	1.31919e-05	0.677848	2.40718e-05	0.000376722
RSc0120		hypothetical protein	3502	3280	6029	5489	6184	4896.8	1400.8	77	116	111	76	87	207	112.333	49.3707	120	182	108	136.667	39.7157	1774	2889	3293	2652	786.745	225	206	163	198	31.7648	1429	167	132	576	738.927	-5.15079	-4.72551	0.127569	-4.24039	-3.16577	8.22133e-08	3.3641e-06	0.864636	8.5617e-06	0.000160124
RSc0151		putative transmembrane protein	743	507	1004	825	664	748.6	184.814	413	177	135	131	146	90	182	116.581	174	134	0	102.667	91.1336	240	330	392	320.667	76.4286	143	124	250	172.333	67.9289	562	132	252	315.333	221.886	-1.49378	-2.72318	-0.377235	-1.82966	-1.53699	0.0422358	0.00672815	0.695453	0.046537	0.0906065
RSc0161		transmembrane aldehyde dehydrogenase oxidoreductase protein	7938	7652	5340	5521	7160	6722.2	1213.23	1450	1769	712	771	740	702	1024	465.23	1531	1385	648	1188	473.317	2738	4689	5383	4270	1371.38	2293	1503	1478	1758	463.492	4233	1426	1452	2370.33	1613.17	-2.19604	-2.34983	0.139077	-1.75703	-1.76416	5.32995e-07	3.77995e-06	0.730548	7.63614e-05	7.55376e-05
RSc0215		short chain dehydrogenase	11836	16458	3480	12996	2008	9355.6	6292.04	527	646	344	354	300	558	454.833	140.585	505	814	450	589.667	196.215	1545	8441	5015	5000.33	3448.02	594	790	756	713.333	104.735	9955	633	816	3801.33	5330.02	-3.58717	-3.6682	-0.0832961	-3.28808	-1.53058	0.000127079	0.000874221	0.938029	0.0020453	0.107446
RSc0216		transport transmembrane protein	3511	2369	1977	3429	272	2311.6	1319.31	107	129	85	78	94	45	89.6667	28.3525	106	116	90	104	13.1149	239	1799	683	907	803.761	94	92	215	133.667	70.4438	2510	99	108	905.667	1389.4	-3.54037	-4.13173	-0.436167	-3.64633	-1.72069	0.00128999	0.00187249	0.714051	0.00440306	0.135386
RSc0217		oxidoreductase transmembrane protein	3925	2400	1171	2938	432	2173.2	1391.16	50	62	51	30	43	72	51.3333	14.6105	49	81	0	43.3333	40.7962	213	2513	780	1168.67	1198.25	70	50	130	83.3333	41.6333	2631	64	120	938.333	1466.16	-4.55421	-5.60863	-0.0589306	-4.06248	-1.71552	0.00055028	0.000913971	0.967997	0.00698718	0.195987
RSc0218		hypothetical protein	9274	11175	13990	15514	24376	14865.8	5842.12	119	57	44	28	33	90	61.8333	35.7179	114	46	72	77.3333	34.3123	7970	13763	19199	13644	5615.45	143	66	117	108.667	39.1706	3306	38	96	1146.67	1870.26	-7.65298	-7.31175	0.854334	-6.82352	-4.38889	7.35752e-07	1.82274e-05	0.411928	3.0271e-05	0.00121981
RSc0219		putative acylphosphatase protein	1307	1073	1146	1464	2208	1439.6	455.306	214	134	101	92	108	63	118.667	52.0756	84	109	0	64.3333	57.0993	561	1228	1229	1006	385.382	145	92	166	134.333	38.1357	543	75	84	234	267.64	-2.95026	-4.23132	0.54354	-2.87832	-2.82224	0.000432693	0.000247512	0.547619	0.00385255	0.00462659
RSc0220		hypothetical protein	837	604	513	483	736	634.6	149.961	154	140	54	77	56	72	92.1667	43.6184	114	107	36	85.6667	43.1548	293	610	595	499.333	178.847	164	169	156	163	6.55744	463	137	120	240	193.311	-2.27737	-2.72447	0.489254	-1.7108	-1.66969	7.29621e-06	1.48222e-05	0.292807	0.00111048	0.00134573
RSc0221		hypothetical protein	1977	1027	2018	2220	1168	1682	543.734	468	297	312	296	294	162	304.833	97.2963	270	274	144	229.333	73.9279	713	2037	1646	1465.33	680.238	387	264	629	426.667	185.705	1041	272	192	501.667	468.786	-1.76669	-2.52684	0.766161	-1.60052	-1.89807	0.00045814	0.000160194	0.150971	0.00607862	0.00190017
RSc0232		hypothetical protein	16979	14537	27180	38774	35712	26636.4	10835.6	342	200	136	115	117	189	183.167	85.7844	293	169	234	232	62.0242	14651	16359	33930	21646.7	10671.9	170	196	240	202	35.3836	10656	131	276	3687.67	6035.19	-6.67149	-6.35671	0.756786	-6.49684	-3.27968	2.71284e-06	6.0532e-05	0.480832	5.05738e-05	0.00905021
RSc0238		putative permease transmembrane protein	593	169	392	518	200	374.4	187.964	47	56	59	57	38	18	45.8333	15.7406	45	31	0	25.3333	23.029	96	303	266	221.667	110.392	46	52	76	58	15.8745	478	37	132	215.667	232.1	-2.1665	-3.5723	0.302973	-2.22219	-1.06411	0.00479463	0.000944882	0.751211	0.0171881	0.22812
RSc0239		hypothetical protein	1021	1173	1885	1918	1608	1521	408.894	196	256	195	185	175	396	233.833	84.3503	250	301	108	219.667	100.012	689	915	1198	934	255.031	253	329	255	279	43.3128	530	298	696	508	199.91	-2.37254	-2.33578	0.318064	-2.05532	-1.54216	2.47811e-07	4.70371e-06	0.396423	1.60341e-05	0.000283549
RSc0240		hypothetical protein	276	366	951	827	488	581.6	293.817	32	81	101	84	89	135	87	33.3886	58	101	0	53	50.6853	508	431	785	574.667	186.178	61	97	112	90	26.2107	127	92	252	157	84.113	-2.31575	-2.68876	1.28022	-2.14607	-1.72432	0.00247219	0.0058418	0.119561	0.0179775	0.0490995
RSc0241		hypothetical protein	631	815	1023	838	856	832.6	139.446	103	150	89	109	90	135	112.667	24.7925	87	169	108	121.333	42.595	550	655	1061	755.333	269.871	136	208	146	163.333	39.0043	316	163	300	259.667	84.0972	-2.43669	-2.47327	0.771829	-2.07038	-1.70407	1.59578e-08	2.37881e-07	0.0104942	1.63172e-06	1.29097e-05
RSc0245	ripB	Type III effector protein	2052	320	277	636	272	711.4	764.504	2236	6109	3162	2676	2626	2997	3301	1412.59	4944	4435	2556	3978.33	1257.79	173	342	467	327.333	147.548	4628	4927	2877	4144	1107.39	2110	6243	1584	3312.33	2551.62	3.09077	2.80287	-0.139278	2.84217	2.27906	0.000107916	0.000695413	0.881961	0.00064634	0.00495161
RSc0249		putative calcium binding hemolysin protein	6102	2517	12895	6647	5504	6733	3796.74	571	478	641	562	671	396	553.167	102.32	241	435	1206	627.333	510.441	4741	3838	6871	5150	1557.32	598	700	466	588	117.32	5524	361	768	2217.67	2870.59	-2.86727	-3.02735	0.702628	-2.98494	-1.66724	0.00015254	0.000877991	0.358616	0.00103394	0.0419586
RSc0257	ripY	Type III effector protein with ankyrin repeats	1896	527	641	4206	760	1606	1553.65	5582	9410	5466	4844	4538	15912	7625.33	4426.27	10693	6759	10710	9387.33	2276.22	1095	1832	2671	1866	788.55	8854	7927	5210	7330.33	1893.86	2172	7969	3924	4688.33	2973.12	2.91221	3.53652	1.70334	3.05754	2.21464	4.22422e-05	1.90659e-05	0.0121684	8.42152e-05	0.00213283
RSc0320		hypothetical protein	3375	6171	188	276	432	2088.4	2644	22	38	4	0	11	9	14	13.9284	39	52	0	30.3333	27.0617	50	221	107	126	87.0689	42	32	2	25.3333	20.8167	1607	28	732	789	791.042	-6.30005	-6.28428	-2.94412	-6.4716	-0.897519	5.46173e-05	0.000399592	0.0368598	0.000360494	0.5345
RSc0321	ripAE	Type III effector protein	1207	192	242	961	128	546	500.4	761	2149	1464	1220	1271	4581	1907.67	1385.27	2712	1769	1116	1865.67	802.379	392	374	553	439.667	98.5613	1787	2267	919	1657.67	683.243	1106	2171	612	1296.33	796.737	2.44585	2.35527	0.962809	2.1502	1.59167	0.000988996	0.00278303	0.206081	0.00592501	0.0387873
RSc0324		hypothetical conserved protein	5785	5409	5893	6064	4008	5431.8	831.393	407	409	353	341	318	126	325.667	104.372	360	392	126	292.667	145.222	3290	8303	8266	6619.67	2883.64	308	353	879	513.333	317.475	1782	316	684	927.333	762.691	-3.37035	-3.96992	1.08287	-3.12545	-2.74927	9.46802e-07	3.15255e-06	0.0452403	3.04521e-05	0.000103827
RSc0337		polyphenol oxidase B precursor	46090	89347	63182	61433	109560	73922.4	25268.3	5220	6370	2001	1701	1532	5616	3740	2221.87	10093	6544	5688	7441.67	2335.67	30589	32753	49103	37481.7	10122.4	8653	7277	2907	6279	3000.19	16903	5068	10404	10791.7	5927.02	-4.09086	-3.07586	-0.150702	-3.45998	-2.95529	2.48753e-07	6.20746e-05	0.825884	2.00698e-05	9.29434e-05
RSc0343	amtB	ammonium transporter	7619	5111	8847	8506	8680	7752.6	1550.91	2551	1768	1775	1813	1559	837	1717.17	549.564	1479	1261	666	1135.33	420.816	2748	5688	4928	4454.67	1526.08	2010	1248	1615	1624.33	381.086	4651	1169	1500	2440	1921.92	-1.51201	-2.41261	0.194947	-1.91344	-1.79323	8.98153e-05	8.52091e-06	0.653346	8.51802e-05	0.000176174
RSc0415		hypothetical protein	2444	2459	3109	4003	2328	2868.6	704.443	1264	482	572	495	487	252	592	346.444	748	329	396	491	225.076	1991	2769	2285	2348.33	392.848	481	403	1181	688.333	428.441	1563	519	456	846	621.739	-1.66239	-2.28103	0.660675	-1.7265	-1.93489	0.000999743	0.000499974	0.228967	0.00451554	0.00193836
RSc0416		hypothetical protein	2639	6164	3680	6112	3712	4461.4	1590.33	3133	485	591	543	510	567	971.5	1059.6	1859	371	630	953.333	794.949	5364	3474	2834	3890.67	1315.46	729	735	1136	866.667	233.269	1514	1042	1704	1420	340.864	-1.88895	-2.22416	0.54422	-2.19888	-1.89742	0.0092425	0.0134273	0.525559	0.0131042	0.0273259
RSc0447		hypothetical protein	1906	1429	1209	1025	1656	1445	349.784	527	346	107	87	72	189	221.333	180.797	386	231	108	241.667	139.307	390	747	695	610.667	192.864	291	221	234	248.667	37.2335	1035	212	336	527.667	443.717	-2.45451	-2.63376	-0.550527	-2.46005	-1.95512	1.45397e-05	8.29512e-05	0.31217	0.000158708	0.00118143
RSc0451		hypothetical conserved protein	996	919	1067	795	664	888.2	160.85	269	233	159	95	111	117	164	71.5402	183	176	36	131.667	82.9237	464	1162	1085	903.667	382.704	268	207	327	267.333	60.0028	560	165	168	297.667	227.192	-1.93287	-2.75885	0.666076	-1.62807	-1.97964	0.000109245	3.92789e-05	0.185697	0.00356644	0.000806731
RSc0490	rplM	50S ribosomal protein L13	14727	21684	10563	6164	9696	12566.8	5938.06	28911	77959	46735	48465	46419	74412	53816.8	18766.1	16127	74340	94950	61805.7	40879.1	7154	6435	12043	8544	3051.47	42334	65822	23063	43739.7	21414.1	30717	100279	46752	59249.3	36426	2.59104	2.43953	0.293718	1.84423	1.96035	4.08527e-05	0.000275417	0.653346	0.00271788	0.00167887
RSc0504	purH	bifunctionalphosphoribosylaminoimidazolecarboxamide formyltransferase/IMP cyclohydrolase	3015	3301	2494	1492	2384	2537.2	694.526	9674	14962	6014	6472	6944	10341	9067.83	3385.4	6345	11059	11844	9749.33	2974.25	1154	916	1501	1190.33	294.188	11128	12462	3763	9117.67	4685	6045	18495	8280	10940	6637.57	2.28027	2.12147	-0.271209	1.86146	1.865	4.18833e-06	4.05501e-05	0.573238	0.000160793	0.000162658
RSc0534		lipoprotein transmembrane	2007	1856	1962	1543	1512	1776	233.635	186	290	162	109	113	144	167.333	66.8182	266	332	324	307.333	36.0185	1297	1647	2086	1676.67	395.336	232	331	430	331	99	931	306	492	576.333	320.921	-2.92369	-2.39782	0.634721	-2.3153	-1.88817	8.56961e-09	1.53899e-06	0.0586911	2.29241e-06	1.90614e-05
RSc0547		putative sugar transporter transmembrane protein	5201	2280	12238	8336	26016	10814.2	9268.28	1547	1341	498	538	484	1638	1007.67	557.474	775	584	900	753	159.145	4383	6798	9329	6836.67	2473.23	1096	368	733	732.333	364	2094	361	2220	1558.33	1038.83	-2.58224	-2.90507	0.884472	-3.0446	-2.43384	0.000565994	0.00132689	0.254945	0.000945666	0.00467686
RSc0548		hypothetical protein	130	80	289	256	80	167	99.1363	22	39	49	41	38	9	33	14.6833	12	36	0	16	18.3303	107	330	283	240	117.554	66	21	112	66.3333	45.5009	80	40	60	60	20	-1.44333	-2.79073	1.59837	-0.894869	-1.31829	0.0469242	0.00597836	0.0532405	0.309218	0.134273
RSc0549		transmembrane sensor histidine kinase transcription regulator protein	911	892	1212	918	704	927.4	182.013	260	365	203	206	177	261	245.333	67.512	177	265	0	147.333	134.968	465	1044	1008	839	324.393	488	188	438	371.333	160.728	569	201	324	364.667	187.34	-1.45937	-2.58336	0.58935	-1.11499	-1.57072	0.0448622	0.00866527	0.511485	0.214078	0.0820144
RSc0554	sucC	succinyl-CoA synthetase subunit beta	19437	16937	14157	6960	15352	14568.6	4690	68940	73985	32706	34239	36943	54504	50219.5	18286.5	28451	60844	108846	66047	40449.3	5960	5498	9998	7152	2475.51	41710	70223	16314	42749	26969.5	41846	98760	46308	62304.7	31650	2.28701	2.38566	-0.262962	1.52156	1.85776	2.89643e-05	8.94211e-05	0.649493	0.0045199	0.000899584
RSc0555	sucD	succinyl-CoA synthetase subunit alpha	13524	12096	12040	5970	13736	11473.2	3174.92	60333	57750	25909	26909	29008	43308	40536.2	15674.6	21194	49879	91044	54039	35110.3	5255	4572	7313	5713.33	1426.82	34983	51847	11275	32701.7	20382	29647	71420	34368	45145	22876.9	2.31013	2.48389	-0.183522	1.52245	1.78326	4.4449e-05	9.943e-05	0.769987	0.00663581	0.00200481
RSc0590		putative transcription regulator protein	3255	1444	1616	1792	504	1722.2	990.837	253	381	258	224	274	63	242.167	103.041	215	286	18	173	138.849	1125	1652	1985	1587.33	433.632	192	307	337	278.667	76.5398	1623	283	144	683.333	816.738	-1.82676	-3.25099	0.72299	-2.29217	-1.76949	0.0105495	0.000927804	0.367656	0.00951065	0.0372084
RSc0592		hypothetical protein	832	764	2046	1654	1304	1320	544.557	4986	8307	10142	10370	10288	17208	10216.8	3997.99	8256	10029	6336	8207	1846.99	214	870	1540	874.667	663.012	13395	15794	10080	13089.7	2869.21	2097	4144	2592	2944.33	1068.02	3.29901	3.25733	0.27337	3.86376	1.39809	1.15619e-07	5.39863e-07	0.580369	7.99835e-08	0.00335728
RSc0593		hypothetical protein	8066	5743	2780	5982	1816	4877.4	2544.99	28694	14138	17204	14382	14394	7416	16038	6998.97	22573	11371	21564	18502.7	6196.78	1116	2616	2472	2068	827.594	13017	19082	26798	19632.3	6906.96	17027	12124	5760	11637	5649.27	2.54222	2.2174	-0.438282	2.31383	1.08714	3.64281e-05	0.000493123	0.481245	0.000357104	0.0568769
RSc0595		putative outer membrane receptor signal peptide protein	7127	1992	4824	2869	5320	4426.4	2037.26	42034	4404	1749	2204	2735	5931	9842.83	15846.4	25697	6469	36990	23052	15431.5	5669	1132	2163	2988	2378.35	7241	15273	1390	7968	6969.99	16853	50143	60144	42380	22665.5	1.17728	2.59224	0.0533592	1.03351	3.36474	0.234935	0.0237647	0.968861	0.393771	0.00528408
RSc0598		hypothetical protein	1201	696	926	1165	832	964	216.369	200	88	80	70	70	45	92.1667	54.7738	106	57	0	54.3333	53.0503	427	629	433	496.333	114.932	31	71	121	74.3333	45.0925	573	59	0	210.667	315.173	-2.82569	-4.18465	-0.0466199	-3.13606	-2.92449	0.00767905	0.00423721	0.973573	0.0191139	0.0291955
RSc0606		putative methyl-accepting chemotaxis transmembrane protein	133	87	170	129	72	118.2	39.1369	616	1417	905	1059	1084	2295	1229.33	583.501	1366	1629	504	1166.33	588.478	18	67	142	75.6667	62.4526	1580	2289	848	1572.33	720.531	399	487	276	387.333	105.983	3.64805	3.57457	0.0487181	3.925	1.65623	2.15557e-07	8.952e-07	0.940917	2.93971e-07	0.00231594
RSc0613		hypothetical protein	9276	24162	10193	12484	9200	13063	6344.76	306	275	85	88	102	297	192.167	110.702	470	244	90	268	191.133	4123	6799	12629	7850.33	4349.37	383	409	223	338.333	100.724	2978	210	300	1162.67	1572.77	-5.96325	-5.71311	-0.0428154	-5.30429	-4.14428	4.06817e-07	1.07536e-05	0.965586	1.8337e-05	0.000195124
RSc0740		hypothetical protein	944	880	1411	1514	344	1018.6	468.844	90	77	37	31	32	36	50.5	25.9904	92	61	72	75	15.7162	210	607	495	437.333	204.686	77	60	75	70.6667	9.29157	407	50	60	172.333	203.289	-3.70352	-3.58736	-0.444311	-3.68872	-3.02556	4.30416e-06	6.77336e-05	0.535988	5.24692e-05	0.000347282
RSc0770		putative transmembrane dehydrogenase (small subunit) oxidoreductase protein	690	981	266	244	848	605.8	336.485	79	145	16	23	22	45	55	49.8197	52	103	18	57.6667	42.7824	247	234	278	253	22.6053	182	118	46	115.333	68.0392	297	87	168	184	105.91	-3.07411	-3.37746	-0.295047	-2.30632	-1.74972	9.34586e-06	4.63999e-05	0.667499	0.0012582	0.00914328
RSc0771		putative transmembrane dehydrogenase (large subunit) oxidoreductase protein	3090	3054	2083	1895	3008	2626	586.006	247	463	139	151	114	423	256.167	152.116	222	441	180	281	140.146	1256	1679	2036	1657	390.465	731	491	237	486.333	247.033	1303	442	804	849.667	432.313	-3.16412	-3.11032	0.132569	-2.36433	-1.80961	2.9461e-08	6.21581e-07	0.767754	1.06283e-05	0.000158123
RSc0798		putative purine nucleoside permease protein	3400	4567	3843	4501	7624	4787	1657.84	270	250	147	156	127	189	189.833	58.2663	223	228	144	198.333	47.1204	2681	2623	3519	2941	501.402	290	326	156	257.333	89.5842	1427	245	432	701.333	635.363	-4.12915	-4.18536	0.333089	-3.88602	-2.85285	2.56121e-08	4.44089e-07	0.52253	9.02688e-07	2.03404e-05
RSc0799		putative purine nucleoside permease protein	3124	3035	4035	4811	5928	4186.6	1214.56	304	231	164	147	145	243	205.667	64.1301	231	254	180	221.667	37.8726	2073	2576	3629	2759.33	794.035	285	287	238	270	27.7308	1438	226	432	698.667	648.513	-3.87405	-3.79175	0.420774	-3.54618	-2.66801	2.56121e-08	5.90919e-07	0.379571	1.17372e-06	2.17416e-05
RSc0800		putative ferrisiderophore receptor signal peptide protein	462	151	993	428	456	498	305.53	73931	17738	10542	15970	14660	9333	23695.7	24818.2	51222	20809	28836	33622.3	15761.3	120	140	445	235	182.14	2947	5224	7253	5141.33	2154.19	4728	19715	13104	12515.7	7510.8	6.29643	6.40375	-0.383408	3.65376	4.85084	2.92741e-07	5.08015e-07	0.676975	0.000131793	1.03401e-05
RSc0801		putative lipoprotein transmembrane	756	113	338	195	280	336.4	249.574	62006	9815	7067	9953	9415	4212	17078	22120.2	27294	10371	19224	18963	8464.52	77	94	227	132.667	82.1361	4083	3540	8148	5257	2518.36	4980	10530	4920	6810	3221.75	6.25893	6.03767	-0.512568	4.3078	4.60126	1.05585e-07	3.24156e-07	0.542019	1.12738e-05	7.1252e-06
RSc0802		putative stomatin-like transmembrane protein	1124	717	549	692	832	782.8	215.682	261	207	78	87	78	90	133.5	79.8417	307	157	36	166.667	135.758	278	866	713	619	305.062	257	137	319	237.667	92.5275	2599	96	180	958.333	1421.48	-2.08094	-2.27034	0.573783	-1.30711	-0.468292	0.00555259	0.0144668	0.516525	0.14102	0.627499
RSc0811	sorB	sulfite:cytochrome C oxidoreductase subunit B	2907	1133	1517	1660	1304	1704.2	701.811	148	174	116	96	95	108	122.833	31.6633	141	140	54	111.667	49.9433	1002	1678	2290	1656.67	644.265	176	144	208	176	32	1807	153	132	697.333	961.057	-3.17489	-3.69662	0.837881	-2.97414	-1.80986	1.15738e-05	3.79624e-05	0.192988	0.00026192	0.011257
RSc0815		hypothetical protein	8526	4754	9018	8658	9312	8053.6	1870.12	1820	527	491	407	426	351	670.333	566.649	839	411	576	608.667	215.862	6300	16586	13798	12228	5319.69	619	427	1719	921.667	697.152	4221	303	792	1772	2134.94	-3.08833	-3.4643	1.63904	-2.81132	-2.63729	6.17062e-05	0.000236466	0.0259248	0.0013374	0.00233349
RSc0816		hypothetical protein	258	4	14	17	8	60.2	110.69	2	1	15	8	13	0	6.5	6.47302	4	1	0	1.66667	2.08167	10	13	15	12.6667	2.51661	6	4	14	8	5.2915	101	3	0	34.6667	57.4659	-0.741874	-4.33532	-0.0767157	-1.37894	-1.19107	0.619618	0.0368257	0.975972	0.432808	0.432887
RSc0818		endoglucanase c-terminal domain harboring protein	1745	1168	1617	1548	1960	1607.6	291.528	270	181	164	145	149	99	168	56.9912	301	179	144	208	82.4197	1144	1432	1630	1402	244.385	146	175	244	188.333	50.3422	890	170	312	457.333	381.368	-2.63834	-2.63132	0.760659	-2.71811	-2.00939	3.33482e-07	5.2615e-06	0.0591549	3.76937e-06	8.08955e-05
RSc0830		hypothetical protein	170	66	352	323	104	203	128.705	870	814	2737	2558	2686	495	1693.33	1068.59	364	833	1188	795	413.312	134	219	283	212	74.7462	505	733	1839	1025.67	713.533	492	855	888	745	219.725	3.88167	2.58035	1.38659	2.86178	2.29496	1.73795e-06	0.000306991	0.0325979	0.000104384	0.000978626
RSc0833		hypothetical protein	15	10	34	20	32	22.2	10.4976	6	5	7	8	8	0	5.66667	3.01109	4	5	0	3	2.64575	7	8	16	10.3333	4.93288	3	12	9	8	4.58258	17	6	0	7.66667	8.62168	-1.11434	-2.25371	-0.00164756	-0.933742	-1.27695	0.147001	0.0341078	0.999329	0.327223	0.182623
RSc0844		putative dna modification methylase protein	11	8	177	100	8	60.8	75.9849	9	6	96	100	74	0	47.5	47.4795	2	7	0	3	3.60555	38	59	87	61.3333	24.5832	9	10	137	52	73.6139	13	10	36	19.6667	14.2244	0.910132	-2.49762	2.39387	0.426577	-0.634291	0.397625	0.119981	0.0450584	0.743031	0.652144
RSc0860		probable bacteriophage-related protein	12	6	162	79	8	53.4	67.9544	9	5	72	73	59	0	36.3333	35.1549	9	3	0	4	4.58258	33	78	87	66	28.931	6	6	112	41.3333	61.1991	11	10	12	11	1	0.718233	-1.9076	2.56492	0.16102	-1.03392	0.549057	0.254564	0.048192	0.916068	0.50586
RSc0873		putative bacteriophage-related transmembrane protein	9	2	286	145	8	90	124.97	5	4	116	99	111	0	55.8333	58.1633	5	1	0	2	2.64575	68	147	168	127.667	52.7289	2	4	203	69.6667	115.474	9	1	0	3.33333	4.93288	0.798374	-3.10874	3.92081	0.233645	-2.48318	0.627316	0.2328	0.0278479	0.905636	0.303638
RSc0890		putative bacteriophage related protein	5	1	140	130	8	56.8	71.5171	3	11	60	43	71	0	31.3333	30.7549	0	1	0	0.333333	0.57735	84	126	170	126.667	43.0039	0	4	59	21	32.9697	3	2	0	1.66667	1.52753	0.789615	-5.30345	4.38429	-0.407578	-3.15151	0.547457	0.0434549	0.00331033	0.80561	0.138122
RSc0909	rpsA	30S ribosomal protein S1	34286	36060	22811	14384	19448	25397.8	9435.02	66564	160597	79601	79624	79990	98676	94175.3	34117	43524	116250	118224	92666	42569.7	9130	10708	15652	11830	3402.69	104715	127632	30757	87701.3	50628.9	66773	176992	61044	101603	65351.6	2.43034	2.04323	-0.326847	1.75929	1.70484	7.78955e-06	0.000196566	0.535868	0.000769701	0.0010338
RSc0950		hypothetical protein	1830	2009	1800	1703	1688	1806	128.796	176	309	173	188	171	216	205.5	53.377	204	296	72	190.667	112.594	1105	1234	1698	1345.67	311.872	305	299	244	282.667	33.6204	865	285	156	435.333	377.651	-2.66165	-3.10741	0.423386	-2.46136	-2.29532	9.52103e-07	3.00499e-06	0.355249	2.84452e-05	6.37025e-05
RSc0953		hypothetical protein	1630	1673	1691	2027	1160	1636.2	309.793	1014	308	362	325	293	261	427.167	289.438	573	305	144	340.667	216.713	376	1514	1107	999	576.636	447	266	567	426.667	151.527	1121	234	288	547.667	497.255	-1.44413	-2.19693	0.0900871	-1.71158	-1.99165	0.00750837	0.00196975	0.903256	0.0105435	0.00411574
RSc0971		hypothetical conserved protein	6276	17447	10695	10525	4160	9820.6	5099.74	2123	2181	1253	921	924	1944	1557.67	592.807	2607	1755	954	1772	826.631	3011	7567	7506	6028	2612.98	3315	2877	2282	2824.67	518.485	3073	1777	1128	1992.67	990.273	-2.20788	-2.39455	-0.100781	-1.74878	-2.62352	3.65276e-05	0.000190879	0.869643	0.00247367	7.78501e-05
RSc0973		amino-acid-binding periplasmic (PBP) ABC transporter protein	2287	2927	604	615	2040	1694.6	1042.11	3530	4004	855	820	827	9180	3202.67	3265.28	8755	5381	5328	6488	1963.46	352	622	723	565.667	191.808	5090	5875	1366	4110.33	2408.85	3317	4466	4764	4182.33	764.07	0.663466	2.19596	-0.7843	1.2174	1.22281	0.197021	0.000874221	0.218134	0.0423114	0.0450934
RSc1003		carboxypeptidase	2431	3093	1467	1500	3056	2309.4	798.591	187	230	173	115	146	189	173.333	39.48	179	180	234	197.667	31.4696	1666	1670	2234	1856.67	326.786	307	266	217	263.333	45.0592	1449	212	288	649.667	693.285	-3.2331	-3.24194	0.531295	-2.93683	-2.14373	1.08646e-06	1.56219e-05	0.331055	3.79624e-05	0.000773966
RSc1013		putative ribokinase protein	2288	2373	2493	2661	2288	2420.6	158.481	361	479	458	365	412	207	380.333	97.3893	434	397	270	367	86.0174	832	2330	2146	1769.33	816.951	513	420	967	633.333	292.681	1246	349	636	743.667	458.09	-2.03261	-2.38235	0.397898	-1.63293	-1.78259	1.15754e-05	2.82754e-05	0.371167	0.000993393	0.000473524
RSc1025	fdx	ferredoxin [2FE-2S] protein	537	724	657	211	392	504.2	206.936	915	2533	848	948	1173	2673	1515	850.956	816	2376	3312	2168	1260.93	268	256	524	349.333	151.385	2263	2286	978	1842.33	748.623	685	3464	3012	2387	1491.2	1.89906	2.14752	0.203497	1.96555	1.90271	0.000374746	0.00040271	0.74565	0.000878731	0.0011863
RSc1028	lysS	lysyl-tRNA synthetase	3948	5803	1615	1113	2488	2993.4	1903.71	5825	13220	3173	3079	3195	8469	6160.17	4061.85	6573	13196	12870	10879.7	3733.24	1165	892	1334	1130.33	223.03	10071	15263	2161	9165	6597.82	6109	17750	12456	12105	5828.43	1.40205	2.04706	-0.556925	1.45381	1.75498	0.00775521	0.00149595	0.384231	0.0155755	0.00474034
RSc1061	lepB	signal peptidase I	5486	8621	4949	3151	3864	5214.2	2111.3	6574	9550	4627	4513	4531	11961	6959.33	3136.81	9302	11704	38466	19824	16189.1	1686	2486	2988	2386.67	656.659	7157	12087	4391	7878.33	3898.38	7336	11037	16440	11604.3	4578.44	0.714972	2.05411	-0.44974	0.576274	0.852309	0.0883446	0.000285906	0.392404	0.25072	0.0853607
RSc1074		putative sensory protein with Peptidoglycan-binding (LysM) and FecR domains	4655	4336	5811	5176	2856	4566.8	1107.59	1023	820	844	705	735	675	800.333	127.232	875	1058	540	824.333	262.691	2426	4744	4094	3754.67	1195.68	1198	930	1589	1239	331.408	2972	798	1044	1604.67	1190.52	-1.91855	-2.25994	0.530993	-1.6576	-1.7415	1.39788e-05	2.98308e-05	0.201712	0.000574125	0.000401356
RSc1075		two-component system sensor histidine kinase transcription regulator protein	2777	1587	3289	2942	1240	2367	898.24	438	353	398	347	382	171	348.167	92.8556	307	317	126	250	107.503	944	2705	1961	1870	884.02	355	260	763	459.333	267.238	1766	279	228	757.667	873.615	-1.99852	-2.94013	0.589922	-2.03802	-1.88087	0.00124006	0.000390024	0.389685	0.0058834	0.0107907
RSc1076		two-component system response regulator transcription regulator protein	1191	2771	1707	1169	2464	1860.4	731.981	273	426	165	110	102	522	266.333	174.71	500	432	306	412.667	98.4344	919	1138	1154	1070.33	131.302	697	559	343	533	178.426	628	414	504	515.333	107.449	-2.71541	-2.0013	-0.0229586	-1.70838	-2.05146	1.4443e-06	0.000365952	0.967697	0.00138899	0.000283549
RSc1113		hypothetical protein	2785	7153	4978	3925	7008	5169.8	1909.56	1713	1232	357	332	314	891	806.5	579.602	1573	1206	414	1064.33	592.345	1426	2666	3062	2384.67	853.514	1183	795	570	849.333	310.091	1407	588	1452	1149	486.361	-2.4429	-2.24456	-0.437706	-2.5666	-2.40371	0.000200837	0.00292064	0.539939	0.00101674	0.0017061
RSc1156		methyl-accepting chemotaxis transducer transmembrane protein	484	348	696	740	416	536.8	172.96	2337	3790	4018	4668	5067	4518	4066.33	962.978	2336	3557	1350	2414.33	1105.58	111	295	438	281.333	163.928	5490	4143	3377	4336.67	1069.73	860	1074	636	856.667	219.019	3.4454	2.63911	0.012167	3.47718	0.83755	2.82631e-08	2.38981e-06	0.98169	9.30792e-08	0.046643
RSc1273		putative lipoprotein	4074	3272	3401	4497	3248	3698.4	559.455	1376	725	817	657	654	297	754.333	352.123	886	536	270	564	308.953	1419	3437	2716	2524	1022.61	988	553	1380	973.667	413.686	3140	568	468	1392	1514.64	-1.64402	-2.5173	0.351664	-1.58208	-1.76334	0.00171442	0.000366993	0.572326	0.0114854	0.00620845
RSc1308	priB	hypothetical protein	7466	9091	6628	4825	7584	7118.8	1559.56	7906	24369	14278	16102	15487	25749	17315.2	6685.16	6800	26668	41616	25028	17465.8	3643	3001	5397	4013.67	1240.26	10114	21628	4719	12153.7	8637.06	12017	35465	21468	22983.3	11797.2	1.62059	2.04431	0.159383	0.869208	1.54438	0.00174256	0.000877738	0.807574	0.120165	0.00720587
RSc1334		D--3-hydroxybutyrate oligomer hydrolase	15783	13804	16916	19052	27944	18699.8	5505.4	2752	2188	1470	1606	1366	1341	1787.17	565.939	2224	1730	702	1552	776.456	6993	12069	11903	10321.7	2883.9	2415	1840	2513	2256	363.584	8182	1754	2724	4220	3465.3	-2.78718	-3.19954	0.186705	-2.60594	-2.22376	9.2227e-07	3.4999e-06	0.71972	2.50941e-05	0.000128697
RSc1352		two-component response regulator transcription regulator protein	410	523	630	659	416	527.6	116.251	229	298	165	168	169	153	197	56.2317	10	10	0	6.66667	5.7735	324	474	505	434.333	96.8005	217	174	452	281	149.643	262	170	324	252	77.4855	-0.845792	-5.95699	0.62093	-0.62885	-1.15601	0.0667812	1.5757e-07	0.263004	0.273961	0.0430194
RSc1353	ilvG	acetolactate synthase 2 catalytic subunit	3062	2979	2593	2232	3568	2886.8	504.557	339	268	199	174	161	126	211.167	78.5759	270	186	162	206	56.7098	1220	1079	1477	1258.67	201.798	239	289	218	248.667	36.4737	1298	246	420	654.667	563.895	-3.1872	-3.58907	-0.359678	-3.33021	-2.43977	5.33428e-08	2.78125e-07	0.411315	5.79251e-07	1.48204e-05
RSc1354	menG	ribonuclease activity regulator protein RraA	1331	1356	956	875	1448	1193.2	258.81	92	109	119	84	82	90	96	14.7648	137	104	72	104.333	32.5013	593	787	1047	809	227.798	124	113	159	132	24.0208	567	102	132	267	260.24	-3.06651	-3.28048	0.26866	-2.91211	-2.42747	6.85745e-07	5.32362e-06	0.613623	1.6864e-05	0.000104369
RSc1355		hypothetical protein	927	855	681	643	872	795.6	125.55	113	74	72	55	69	45	71.3333	23.278	91	60	54	68.3333	19.8578	478	712	798	662.667	165.606	96	96	145	112.333	28.2902	480	72	192	248	209.685	-2.89816	-3.32601	0.550965	-2.58449	-1.98247	5.08015e-07	1.99358e-06	0.227117	2.34857e-05	0.000309698
RSc1357	ripG7, gala7	Type III effector protein GALA7	2516	630	468	4650	640	1780.8	1811.22	4952	11534	5616	4731	4279	22401	8918.83	7131.88	17551	9704	11448	12901	4120.35	1186	1805	2551	1847.33	683.484	9677	12035	5008	8906.67	3576.27	2362	10979	3156	5499	4762.4	2.90604	3.85	1.59862	3.14328	2.25175	0.000264898	4.75392e-05	0.0422383	0.000352223	0.00690228
RSc1386	hlk1	Type III effector protein	376	262	246	298	200	276.4	65.8696	567	1792	1095	985	879	972	1048.33	406.303	863	1137	1116	1038.67	152.494	116	206	238	186.667	63.2561	713	1021	743	825.667	169.827	460	1678	612	916.667	663.7	2.42435	2.17276	0.224581	1.76723	1.56584	1.57174e-06	2.16748e-05	0.633831	0.000200306	0.000740303
RSc1391		hypothetical protein	662	1601	556	290	752	772.2	494.652	822	3163	971	1041	1141	2475	1602.17	972.898	1062	3388	5328	3259.33	2135.91	342	219	435	332	108.347	3300	3802	624	2575.33	1708.44	937	4994	3240	3057	2034.68	1.42095	2.30837	-0.186758	1.87521	1.71357	0.0274999	0.00355894	0.835244	0.0132508	0.0212396
RSc1465	coxE	carbon monoxide dehydrogenase subunit E	306	290	285	288	216	277	35.0571	48	85	54	36	43	27	48.8333	20.0541	33	58	18	36.3333	20.2073	120	235	220	191.667	62.5167	66	56	70	64	7.2111	206	64	120	130	71.5262	-1.89142	-2.79063	0.227098	-1.91566	-1.28748	1.08344e-05	2.58325e-06	0.598643	0.000104369	0.00322117
RSc1466		ATPase associated with various cellular activities, AAA-5	533	726	698	600	824	676.2	113.041	62	113	40	32	38	72	59.5	30.4089	46	95	0	47	47.5079	253	498	567	439.333	165.016	102	87	75	88	13.5277	192	65	252	169.667	95.4795	-3.1559	-3.75049	0.168269	-2.70576	-2.07476	8.7891e-05	0.000237005	0.852077	0.00262085	0.0138661
RSc1467		oxidoreductase protein	1317	1553	1647	1439	2952	1781.6	665.853	169	267	94	97	91	117	139.167	69.0809	122	193	54	123	69.5054	734	1090	1440	1088	353.004	213	153	146	170.667	36.8284	554	81	420	351.667	243.792	-3.11587	-3.50696	0.252237	-3.01809	-2.35906	3.00499e-06	1.32373e-05	0.685519	5.39629e-05	0.000523877
RSc1468		oxidoreductase protein	4793	6794	4963	4425	13392	6873.4	3757.35	629	994	388	337	276	792	569.333	285.092	529	829	684	680.667	150.028	2784	3580	4654	3672.67	938.438	1602	768	594	988	538.81	1914	603	1524	1347	673.184	-3.11857	-2.88594	0.126677	-2.41695	-2.29679	1.47333e-06	4.09808e-05	0.839667	0.000236056	0.000371265
RSc1469		putative dehydrogenase oxidoreductase protein	1672	3302	1405	1201	3648	2245.6	1141.22	316	478	176	147	120	396	272.167	146.76	351	355	396	367.333	24.9065	954	1425	1676	1351.67	366.544	696	337	343	458.667	205.559	684	338	480	500.667	173.923	-2.67861	-2.28	0.127522	-2.03095	-2.25097	6.7703e-06	0.000374306	0.837756	0.00102335	0.00041344
RSc1474		probable Type III effecor chaperone	1373	596	322	2441	424	1031.2	889.581	3448	5452	3329	3126	3091	4239	3780.83	918.948	5749	3067	2088	3634.67	1895.37	684	1079	1454	1072.33	385.043	4761	3639	2906	3768.67	934.273	1385	3866	1044	2098.33	1540.31	2.82626	2.59136	1.47895	2.64783	1.50238	3.77732e-05	0.000281105	0.0219675	0.00023452	0.0211459
RSc1475	ripM	Type III effector protein	3449	821	816	6382	736	2440.8	2485.94	8216	12644	8394	8266	8683	7875	9013	1798.03	9687	7186	5076	7316.33	2308.26	1589	2727	4058	2791.33	1235.76	10066	6907	6363	7778.67	1999.48	3902	8583	1752	4745.67	3492.77	3.11487	2.56146	1.79216	2.63644	1.65409	5.77252e-05	0.000916027	0.0142976	0.000733543	0.0247142
RSc1481		hypothetical protein	3415	4000	5081	4141	3000	3927.4	791.251	1216	1083	656	610	501	729	799.167	284.401	1138	828	504	823.333	317.026	1672	3802	3408	2960.67	1133.27	1043	890	1113	1015.33	114.045	2691	773	636	1366.67	1148.95	-1.84256	-2.13245	0.304514	-1.8077	-1.85245	5.46042e-05	0.000141624	0.527269	0.000607192	0.000562161
RSc1495		hypothetical protein	6429	9667	8880	9724	9656	8871.2	1408.98	981	603	548	487	498	432	591.5	199.418	610	706	252	522.667	239.268	2164	4848	4970	3994	1586	503	642	984	709.667	247.537	2481	465	864	1270	1067.56	-3.35296	-3.831	-0.312469	-3.32096	-2.96768	8.52597e-07	3.68433e-06	0.598829	1.39785e-05	4.5378e-05
RSc1496		hypothetical protein	1649	2995	2406	2683	1416	2229.8	674.827	162	187	88	95	90	108	121.667	42.2595	118	171	108	132.333	33.8575	377	1033	977	795.667	363.656	135	116	171	140.667	27.9344	586	90	216	297.333	257.809	-3.6914	-3.89937	-0.774662	-3.77565	-3.12984	2.51448e-07	2.52211e-06	0.153905	3.48552e-06	2.24324e-05
RSc1497		Methyltransferase FkbM	615	838	567	721	312	610.6	196.838	100	89	42	55	43	27	59.3333	28.8629	76	97	36	69.6667	30.9892	124	331	380	278.333	135.884	75	64	106	81.6667	21.7792	235	67	120	140.667	85.8856	-2.72575	-3.0235	-0.439859	-2.68977	-2.37448	2.76116e-06	1.23212e-05	0.396671	4.01779e-05	0.000127142
RSc1498		putative bacteriophage protein	364	298	456	517	96	346.2	163.148	50	39	34	63	39	18	40.5	15.1625	45	37	0	27.3333	24.0069	57	324	222	201	134.733	39	37	101	59	36.3868	173	59	144	125.333	59.2481	-2.22378	-3.28544	0.102333	-2.1828	-1.51749	0.00467686	0.00167538	0.920178	0.0184465	0.0841509
RSc1499		hypothetical conserved protein	311	272	365	421	104	294.6	120.459	47	39	32	43	33	9	33.8333	13.4524	34	33	0	22.3333	19.3477	72	258	210	180	96.5609	26	23	71	40	26.8887	103	18	108	76.3333	50.58	-2.25907	-3.3927	0.138444	-2.58113	-2.10248	0.00338275	0.00112387	0.887542	0.00660374	0.019481
RSc1500		Aldo/keto reductase	169	129	213	211	88	162	53.8888	49	30	28	34	21	9	28.5	13.3379	50	23	0	24.3333	25.0267	70	156	162	129.333	51.4717	22	22	48	30.6667	15.0111	82	18	12	37.3333	38.7986	-1.81167	-2.61636	0.52883	-2.10125	-2.44719	0.0122699	0.00631033	0.538592	0.019481	0.00866575
RSc1501	mel	Tyrosinase	51455	78668	67733	66836	122008	77340	26784.6	2487	2341	1233	1048	989	2970	1844.67	856.305	3489	2350	2826	2888.33	572.053	38765	48074	62864	49901	12152.9	2904	2921	2211	2678.67	405.1	17222	2085	2868	7391.67	8522.32	-5.11086	-4.40218	0.277263	-4.57461	-3.64902	5.33428e-08	4.02478e-06	0.682263	2.79534e-06	2.74636e-05
RSc1502		hypothetical protein	38096	35550	38720	38789	72816	44794.2	15720.2	1500	1371	634	641	538	1377	1010.17	448.426	2004	1322	882	1402.67	565.333	17617	31589	38085	29097	10459.1	1474	1428	1553	1485	63.2218	12409	1079	1884	5124	6321.82	-5.08653	-4.66875	0.345338	-4.52548	-3.4236	8.18805e-08	3.29833e-06	0.614102	4.25308e-06	6.63234e-05
RSc1503		hypothetical protein	22409	11104	13379	15255	16920	15813.4	4276.19	397	405	258	246	220	342	311.333	80.6317	515	364	252	377	131.981	4370	11502	10640	8837.33	3892.76	511	434	610	518.333	88.2289	12748	290	612	4550	7101.5	-5.15858	-5.11634	0.129442	-4.55397	-2.40804	1.69142e-06	2.90573e-05	0.894817	7.81006e-05	0.0108209
RSc1505		alcohol dehydrogenase-like oxidoreductase protein	3878	3000	3612	5430	2144	3612.8	1215.06	515	633	1199	891	842	342	737	304.733	391	762	288	480.333	249.308	1759	4676	4358	3597.67	1600.25	944	982	1091	1005.67	76.3042	2807	639	504	1316.67	1292.43	-1.49422	-2.54168	0.93547	-1.46142	-1.47361	0.00369735	0.000311216	0.0982983	0.016338	0.0172574
RSc1506		hypothetical protein	2893	3061	4110	5588	2376	3605.6	1274.82	445	628	1294	1071	940	495	812.167	342.001	433	651	216	433.333	217.5	2007	5122	4781	3970	1708.54	1405	912	1098	1138.33	248.963	2234	537	420	1063.67	1015.23	-1.41203	-2.62749	1.13532	-1.23574	-1.7215	0.00798665	0.000409021	0.0569481	0.0500421	0.0102825
RSc1507		hypothetical protein	3485	3553	1633	1417	3632	2744	1116.62	295	303	139	117	88	252	199	95.3792	339	253	270	287.333	45.5448	930	1559	1594	1361	373.667	531	339	217	362.333	158.295	1601	243	324	722.667	761.736	-3.37935	-3.02052	-0.212192	-2.85369	-2.36343	5.07359e-07	2.26145e-05	0.717928	3.77553e-05	0.000247679
RSc1529	pstS1	phosphate ABC transporter phosphate-binding protein	2121	6156	5624	3714	7064	4935.8	1994.22	5275	11936	9575	11405	12236	27603	13005	7601.49	9233	17612	19836	15560.3	5591.32	1922	1556	3090	2189.33	801.18	9830	20015	2857	10900.7	8628.96	3900	22316	30180	18798.7	13488.5	1.59386	2.17104	0.116326	1.57208	1.95111	0.00560032	0.0015169	0.882407	0.0166598	0.00361794
RSc1538		hypothetical protein	484	214	81	61	120	192	173.504	101	164	49	54	39	189	99.3333	63.9583	161	219	126	168.667	46.9716	17	36	31	28	9.84886	165	247	36	149.333	106.369	453	234	336	341	109.586	-0.566682	-0.0210523	-2.00589	-0.494913	0.672703	0.250777	0.976332	0.00248968	0.408129	0.238657
RSc1543		transcription regulator protein	819	495	154	86	168	344.4	309.057	233	443	36	42	31	180	160.833	162.33	267	466	396	376.333	100.947	26	84	64	58	29.4618	160	417	25	200.667	199.139	563	382	996	647	315.501	-0.908706	0.152412	-2.10688	-1.28553	0.687074	0.17856	0.873472	0.0168683	0.119453	0.416187
RSc1546		Peroxidase / Pyruvate formate lyase - related protein	18102	21763	18507	16692	21144	19241.6	2139.82	914	885	627	617	559	1035	772.833	196.223	988	1069	738	931.667	172.541	6885	11082	12007	9991.33	2729.63	1029	1090	936	1018.33	77.5521	7160	789	1560	3169.67	3477.17	-4.26476	-4.14262	-0.130941	-4.03393	-2.91428	2.36281e-08	6.01448e-07	0.821388	7.80482e-07	2.23143e-05
RSc1547		hypothetical protein	5145	9100	3192	2854	5416	5141.4	2488.89	243	289	136	95	112	396	211.833	118.5	385	331	720	478.667	210.738	1889	2817	3557	2754.33	835.764	407	379	213	333	104.862	2020	288	1116	1141.33	866.278	-4.44497	-3.25062	-0.252454	-3.94614	-2.50007	2.48753e-07	8.4411e-05	0.717992	1.26123e-05	0.0008369
RSc1650		signal peptide protein	14903	14110	13530	11562	18392	14499.4	2501.75	3300	2557	1422	1256	1067	3771	2228.83	1147.22	4248	2884	2196	3109.33	1044.39	5741	8766	9333	7946.67	1931.09	4616	3440	2585	3547	1019.72	6039	2563	6000	4867.33	1995.71	-2.48742	-2.02396	-0.0634683	-1.88737	-1.75428	1.45546e-07	1.905e-05	0.883809	3.81146e-05	8.34177e-05
RSc1651		hypothetical protein	14206	10571	14791	14903	20160	14926.2	3424.1	2921	1683	1598	1430	1065	2295	1832	667.404	3225	1720	1548	2164.33	922.581	4341	8949	8361	7217	2507.98	2211	2054	2132	2132.33	78.5005	6022	1355	4188	3855	2351.25	-2.5943	-2.44156	-0.0736559	-2.46131	-2.07373	9.16165e-07	2.3183e-05	0.888676	2.07224e-05	0.000117975
RSc1720		hypothetical protein	1267	1852	948	1037	1168	1254.4	355.631	227	427	91	81	105	81	168.667	138.272	199	296	288	261	53.8424	577	732	792	700.333	110.943	263	209	133	201.667	65.3095	576	280	420	425.333	148.072	-2.45306	-2.12461	-0.120202	-2.58373	-1.80571	3.25575e-06	0.000172425	0.823689	2.52739e-05	0.000736914
RSc1725		hypothetical protein	8982	16491	21541	22064	24376	18690.8	6142.55	2	9	11	6	6	9	7.16667	3.18852	11	14	0	8.33333	7.37111	14040	21702	29851	21864.3	7906.75	15	20	20	18.3333	2.88675	1473	7	0	493.333	848.423	-10.8606	-10.6953	1.2461	-9.54061	-5.35827	3.08139e-06	5.69092e-05	0.38084	0.000104836	0.00525148
RSc1726		hypothetical protein	71656	100050	57552	85115	76032	78081	15803.7	97	72	56	60	74	72	71.8333	14.3446	128	101	450	226.333	194.171	47684	79166	100370	75740	26509.6	66	116	125	102.333	31.7857	16280	81	120	5493.67	9341.26	-9.63728	-8.08151	0.78882	-9.29168	-4.23447	1.67876e-06	0.000105904	0.551005	3.75884e-05	0.00823995
RSc1727		hypothetical protein	121559	156972	80487	124166	118464	120330	27156.1	651	408	167	182	179	180	294.5	197.655	447	336	594	459	129.418	63164	107025	134010	101400	35756.4	314	398	336	349.333	43.5584	29079	328	348	9918.33	16593.6	-8.27156	-7.76974	0.516153	-8.24466	-4.37542	1.00259e-06	2.88268e-05	0.666631	1.80966e-05	0.00239308
RSc1728		hypothetical protein	18266	17401	14358	16312	22056	17678.6	2849.46	93	134	133	115	104	126	117.5	16.5741	78	194	144	138.667	58.1836	7089	12873	15987	11983	4515.27	182	206	141	176.333	32.8684	3522	175	240	1312.33	1913.9	-6.68697	-6.60879	0.36497	-6.3354	-4.02138	5.60974e-08	1.29753e-06	0.652839	1.77316e-06	0.000107965
RSc1730		dehydrogenase/reductase oxidoreductase protein	2772	4070	625	1198	656	1864.2	1510.7	316	252	179	164	151	252	219	64.5539	413	376	270	353	74.2226	205	991	534	576.667	394.733	310	380	264	318	58.4123	1446	338	1284	1022.67	598.446	-2.37687	-2.25166	-1.10613	-2.44821	-1.01688	0.000474404	0.00437704	0.124794	0.00248662	0.167748
RSc1731		transmembrane ABC transporter protein	1419	1182	1036	970	984	1118.2	187.937	212	254	200	165	146	126	183.833	47.1356	199	178	306	227.667	68.6464	1639	826	652	1039	526.848	289	202	434	308.333	117.202	732	191	264	395.667	293.551	-2.02121	-2.10538	0.76893	-1.69559	-1.82744	0.00010273	0.000659878	0.142665	0.00365538	0.0020599
RSc1797		pyruvate dehydrogenase E1 component alpha subunit oxidoreductase protein	1746	1810	2252	1940	3432	2236	696.395	432	300	144	126	89	189	213.333	129.469	261	211	144	205.333	58.7055	933	2226	2094	1751	711.477	502	172	325	333	165.145	743	182	360	428.333	286.675	-2.92967	-3.17741	0.51951	-2.51821	-2.58353	5.79157e-06	3.21614e-05	0.371782	0.000283785	0.000226471
RSc1798		putative pyruvate decarboxylase E1 (Beta subunit) oxidoreductase protein	1442	1244	1864	1935	2816	1860.2	606.992	306	277	108	114	104	45	159	106	157	192	0	116.333	102.256	789	1865	1958	1537.33	649.742	311	141	214	222	85.2819	603	104	276	327.667	253.48	-2.89184	-3.75243	0.691589	-2.69907	-2.60271	0.000922756	0.00107172	0.462282	0.00851458	0.0107278
RSc1799		branched-chain alpha-keto acid dehydrogenase subunit E2	1147	965	1515	1847	1968	1488.4	432.961	225	222	113	119	108	36	137.167	73.3633	104	150	0	84.6667	76.8462	658	1654	1701	1337.67	589.078	230	91	218	179.667	77.0216	532	71	120	241	253.202	-2.73917	-3.82794	0.855344	-2.59569	-2.75958	0.00139899	0.000970608	0.354927	0.010928	0.00829024
RSc1802		putative transcription regulator protein	3386	3587	4828	4563	5432	4359.2	859.596	88	119	54	64	55	72	75.3333	24.8005	105	71	54	76.6667	25.9679	3625	3472	4988	4028.33	834.609	93	95	118	102	13.8924	1263	93	84	480	678.113	-5.36986	-5.531	0.805213	-5.07539	-3.5585	1.68428e-07	2.53705e-06	0.247407	5.05598e-06	0.000149876
RSc1807		putative siderophore receptor protein	174	81	127	114	104	120	34.5615	1350	86	60	72	66	108	290.333	519.411	3124	93	162	1126.33	1730.37	37	59	63	53	14	76	64	287	142.333	125.429	286	67	120	157.667	114.256	0.989409	2.3761	-0.386934	0.53202	-0.217839	0.318447	0.0405789	0.767253	0.671233	0.870309
RSc1810		polyketide synthase protein	1489	510	4776	4828	1424	2605.4	2042.32	123324	5746	3260	6114	5930	1152	24254.3	48573	49164	6816	10674	22218	23415.5	280	706	2371	1119	1104.99	833	1722	21956	8170.33	11947	19250	3274	2604	8376	9423.12	3.62693	3.29216	-0.183428	1.9912	1.59622	0.0110296	0.0290137	0.917931	0.176541	0.293318
RSc1811		putative siderophore synthetase protein	1231	574	3490	3346	1104	1949	1364.41	50763	2851	1900	3059	2993	684	10375	19806.9	34230	3236	4842	14102.7	17449.3	298	774	2314	1128.67	1053.76	488	1061	11226	4258.33	6040.97	10399	1806	1488	4564.33	5055.47	2.70327	2.793	0.139147	1.41484	0.950154	0.0336547	0.0486672	0.933127	0.315934	0.521055
RSc1812		hypothetical protein	286	224	281	413	256	292	71.9687	12395	646	202	324	360	180	2351.17	4923.28	14457	748	2556	5920.33	7448.03	46	184	427	219	192.896	327	267	4620	1738	2496.07	2291	432	732	1151.67	998.028	2.64911	3.69197	0.196857	2.6394	1.20631	0.0545471	0.0182551	0.912822	0.0966377	0.429967
RSc1816		putative transmembrane protein	2150	1728	2458	2153	1416	1981	408.934	90	137	120	94	89	162	115.333	29.8641	214	170	360	248	99.4585	986	1203	1816	1335	430.457	146	194	153	164.333	25.9294	654	146	156	318.667	290.45	-3.68375	-2.75339	0.23563	-3.38248	-2.83221	2.2741e-08	7.52595e-06	0.619093	9.58288e-07	6.26472e-06
RSc1817	iucD	putative siderophore biosynthesis oxidoreductase protein	8314	6404	7336	6610	5800	6892.8	965.576	526	646	425	361	374	432	460.667	107.847	826	555	504	628.333	173.073	3205	3526	5089	3940	1007.92	613	707	463	594.333	123.066	3168	637	684	1496.33	1447.9	-3.38715	-3.26363	-0.0172454	-3.38018	-2.54624	1.32045e-08	4.08256e-07	0.971336	2.75035e-07	5.79157e-06
RSc1818	metG2	methionyl-tRNA synthetase	8629	5973	6508	6928	5592	6726	1179.27	957	690	571	440	437	495	598.333	199.784	765	569	486	606.667	143.263	2609	3317	4381	3435.67	891.94	631	628	591	616.667	22.2785	3392	644	312	1449.33	1690.57	-2.96674	-3.28152	-0.170724	-3.24968	-2.6527	1.08981e-06	5.90453e-06	0.763576	6.48577e-06	5.38042e-05
RSc1819		hypothetical protein	2272	1335	1590	1956	1112	1653	467.104	204	123	111	136	100	99	128.833	39.4331	172	106	54	110.667	59.1383	751	1105	1309	1055	282.34	133	113	173	139.667	30.5505	918	140	120	392.667	455.062	-3.09553	-3.69906	0.247077	-3.22934	-2.4687	1.14446e-06	3.08139e-06	0.661859	1.09642e-05	0.000151255
RSc1834		putative transmembrane protein	947	236	492	458	536	533.8	258.32	201	148	139	142	139	90	143.167	35.3011	126	126	0	84	72.7461	121	252	213	195.333	67.2632	91	138	146	125	29.7153	567	148	96	270.333	258.233	-1.18007	-2.42007	-0.420947	-1.61336	-1.1849	0.107998	0.0141928	0.667351	0.0810819	0.193965
RSc1892		two-component system response regulator transcription regulator protein	5487	10939	1898	1831	6496	5330.2	3770.5	61	58	16	20	19	81	42.5	27.6604	94	95	18	69	44.1701	896	898	1242	1012	199.188	155	256	24	145	116.323	1724	127	312	721	873.535	-6.69954	-6.22855	-1.31321	-5.34391	-3.15638	9.76573e-08	3.01777e-06	0.106045	9.74629e-06	0.000924211
RSc1942		hypothetical protein	620	409	906	514	376	565	213.286	222	158	177	151	133	189	171.667	31.532	171	166	18	118.333	86.9272	327	686	792	601.667	243.701	169	152	397	239.333	136.808	373	137	276	262	118.621	-1.18344	-2.00631	0.86169	-1.05353	-1.32598	0.0219757	0.00364419	0.150079	0.0920918	0.0359997
RSc1943		hypothetical protein	585	566	1162	662	336	662.2	304.722	83	117	100	92	89	126	101.167	16.9165	156	109	54	106.333	51.0523	281	468	498	415.667	117.585	159	152	142	151	8.544	329	96	336	253.667	136.588	-2.16751	-2.39123	0.131481	-1.95316	-1.61461	2.02064e-05	8.68791e-05	0.810417	0.000495453	0.00235323
RSc1944		putative VGR-related protein	3626	3242	4007	2376	1984	3047	847.802	376	282	201	194	194	360	267.833	84.5752	358	387	126	290.333	143.054	1213	1888	1993	1698	423.291	400	446	390	412	29.8664	1418	311	408	712.333	613.047	-3.11151	-3.38302	-0.166516	-2.80835	-2.52926	9.04722e-08	6.21581e-07	0.724573	3.91999e-06	1.22271e-05
RSc1963	tonB	TONB transmembrane protein	1310	1095	568	270	928	834.2	416.048	4198	3313	343	409	422	1764	1741.5	1671.94	7656	4253	5616	5841.67	1712.69	475	195	363	344.333	140.93	2778	3493	336	2202.33	1655.36	1944	5446	12060	6483.33	5137.16	1.20883	2.82461	-0.658915	1.09113	2.78787	0.115892	0.0031751	0.504264	0.228463	0.00422921
RSc1964	exbB1	biopolymer transport transmembrane protein	4742	1740	3608	2309	2080	2895.8	1251.14	28607	8308	4387	5457	5592	3168	9253.17	9633.15	26023	9612	13824	16486.3	8523.28	2486	945	2151	1860.67	810.488	6242	8232	3939	6137.67	2148.4	9765	14060	15588	13137.7	3019.08	2.17614	2.58201	0.0646637	1.21385	2.10929	6.04615e-05	4.02569e-05	0.920935	0.0232887	0.000358161
RSc1965	exbD1	biopolymer transport transmembrane protein	2044	1575	1212	732	1184	1349.4	490.098	10377	6752	1420	1807	1896	4050	4383.67	3556.72	14286	8887	19224	14132.3	5170.21	1068	596	1325	996.333	369.746	6942	6663	2153	5252.67	2688.01	4403	13431	16176	11336.7	6159.59	2.00108	3.47087	0.172855	1.81332	2.82005	0.000837596	1.59617e-05	0.817448	0.00573364	0.000140265
RSc1973	osmB1	putative osmotically inducible lipoprotein B1 transmembrane	1678	2486	4773	2017	808	2352.4	1485.73	308	388	228	160	177	45	217.667	120.061	205	224	72	167	82.8191	298	830	652	593.333	270.809	143	324	246	237.667	90.7873	708	207	660	525	276.44	-2.58221	-3.70509	-1.36481	-3.29149	-2.4688	2.5141e-05	9.85744e-06	0.0231303	2.64705e-05	0.000383018
RSc2024		hypothetical protein	5884	2746	3770	2620	2920	3588	1359.87	277	255	261	202	184	225	234	36.3978	181	249	216	215.333	34.0049	1515	1628	2498	1880.33	537.891	258	318	247	274.333	38.2143	3635	271	204	1370	1961.83	-3.33397	-3.804	-0.141766	-3.50253	-1.97108	6.39661e-06	2.56315e-05	0.850772	5.40094e-05	0.00660445
RSc2025		hypothetical protein	15096	8896	9174	5817	7184	9233.4	3548.21	229	261	274	255	216	396	271.833	64.459	205	278	450	311	125.79	5053	4946	7538	5845.67	1466.58	458	413	374	415	42.0357	8630	288	264	3060.67	4823.2	-4.58829	-4.62326	0.104149	-4.32442	-2.27928	6.67071e-06	8.74069e-05	0.91682	0.000144848	0.0165852
RSc2071		hypothetical protein	1483	709	766	730	608	859.2	353.612	270	234	201	152	146	117	186.667	58.4796	228	106	90	141.333	75.4807	319	652	587	519.333	176.512	265	172	330	255.667	79.4124	1343	168	168	559.667	678.387	-1.53313	-2.50005	0.112467	-1.52177	-1.16916	0.00169319	0.000193289	0.859421	0.00917407	0.0392506
RSc2101	ripAJ	Type III effector protein	193	24	45	91	24	75.4	71.206	178	1327	326	294	328	2124	762.833	789.024	735	1143	1674	1184	470.841	58	41	124	74.3333	43.8444	1009	1397	182	862.667	620.577	245	1705	924	958	730.594	3.30042	4.29778	0.815482	3.55923	3.62255	0.00107047	0.00026148	0.450353	0.00118711	0.00134941
RSc2107	rsl	fucose-binding lectin protein	46140	29356	48115	59650	15672	39786.6	17281.4	61	24	31	29	22	36	33.8333	14.2185	43	39	90	57.3333	28.3608	30798	48522	109143	62821	41083.2	49	57	83	63	17.7764	8150	28	48	2742	4683.48	-9.65314	-9.14325	1.45165	-8.99998	-4.50294	1.12714e-06	2.75217e-05	0.224387	3.04521e-05	0.00430419
RSc2176	tISrso5	isrso5-transposase protein	2	7	58	40	16	24.6	23.7023	2	8	28	24	30	0	15.3333	13.545	7	10	0	5.66667	5.1316	41	22	50	37.6667	14.2945	14	21	43	26	15.1327	7	17	0	8	8.544	0.268108	-0.798949	2.49898	1.00036	-0.548967	0.82756	0.621139	0.0492293	0.436592	0.732766
RSc2178		hypothetical protein	3938	3276	5150	4900	5288	4510.4	868.465	219	158	76	78	63	144	123	61.1817	182	186	270	212.667	49.6924	2040	4309	5473	3940.67	1745.89	140	160	237	179	51.2152	1793	116	372	760.333	903.429	-4.80559	-4.09348	0.656647	-4.35776	-2.88998	2.89889e-07	1.99423e-05	0.334334	1.14895e-05	0.000520974
RSc2179		hypothetical protein	3426	2587	3969	4185	3704	3574.2	620.951	124	113	61	82	52	117	91.5	30.8204	82	170	450	234	192.167	1635	3183	4129	2982.33	1259.05	87	170	148	135	43	1425	91	420	645.333	694.961	-4.86558	-3.59903	0.629991	-4.3956	-2.627	4.39966e-07	0.000107469	0.375809	1.75797e-05	0.00154056
RSc2180		putative transmembrane protein	6125	2924	6948	7935	5968	5980	1878.79	228	148	132	98	122	189	152.833	47.6924	164	155	180	166.333	12.6623	3034	5696	6321	5017	1745.53	197	213	262	224	33.8674	2408	113	372	964.333	1256.94	-4.80688	-4.70994	0.800128	-4.29312	-2.91883	2.93971e-07	6.20102e-06	0.234935	1.37594e-05	0.000499201
RSc2181		hypothetical protein	5881	4786	7169	6632	5616	6016.8	921.953	225	209	90	101	106	189	153.333	60.8232	172	217	36	141.667	94.2355	3793	5323	7264	5460	1739.55	278	306	287	290.333	14.2945	1985	208	660	951	923.549	-4.93542	-5.24322	0.682026	-4.1377	-2.97	3.63124e-08	4.4619e-07	0.238894	3.64141e-06	8.74654e-05
RSc2182		hypothetical protein	3874	3909	6236	5262	3784	4613	1093.65	177	161	59	57	62	126	107	54.7832	149	146	162	152.333	8.5049	2893	4745	5940	4526	1535.26	209	173	201	194.333	18.9033	1291	135	288	571.333	627.927	-5.0723	-4.73374	0.716349	-4.42825	-3.39851	2.5134e-08	9.2227e-07	0.2096	1.67876e-06	2.33098e-05
RSc2238		hypothetical protein	665	418	684	208	424	479.8	197.993	1567	3255	3002	2983	2795	4590	3032	967.759	875	3404	2502	2260.33	1281.7	118	174	205	165.667	44.0946	2180	1992	1171	1781	536.573	1338	3748	1656	2247.33	1309.31	3.15147	2.32916	-0.764154	2.04798	2.05499	1.13678e-06	8.5139e-05	0.153538	0.000302142	0.000329224
RSc2279		signal peptide protein	17560	18717	11776	20028	14056	16427.4	3418.64	3010	3220	854	815	825	3222	1991	1272.75	2259	2180	3312	2583.67	631.991	51516	18765	20547	30276	18415.9	1930	2555	1515	2000	523.522	8504	2149	2916	4523	3468.91	-2.92598	-2.40294	1.70356	-2.9178	-2.21337	1.95881e-05	0.00124464	0.00929984	0.000232926	0.00234
RSc2292		putative transmembrane protein	199	70	119	94	136	123.6	49.0133	40	43	25	28	23	36	32.5	8.31264	45	34	0	26.3333	23.4592	53	94	113	86.6667	30.6649	50	42	61	51	9.53939	149	23	36	69.3333	69.2989	-1.38605	-2.05724	0.43245	-0.902479	-1.13881	0.0331156	0.0146739	0.594245	0.254179	0.146282
RSc2316		putative drug transport transmembrane protein	1338	393	706	430	392	651.8	405.425	279	201	186	155	149	162	188.667	48.4507	191	200	18	136.333	102.578	113	322	337	257.333	125.221	274	197	247	239.333	39.0683	1130	205	96	477	568.135	-1.08674	-2.20742	-0.497726	-1.23044	-0.999899	0.0657248	0.00551478	0.511112	0.0900261	0.171275
RSc2359	ripAK	Type III effector protein	1799	539	426	2049	464	1055.4	798.866	1665	3534	2272	1994	2068	6399	2988.67	1790.56	5164	2777	1386	3109	1910.76	561	890	1185	878.667	312.154	3867	3879	2262	3336	930.131	1995	3394	792	2060.33	1302.23	2.05126	2.11125	1.02468	2.25661	1.24804	0.000659704	0.00143175	0.102456	0.000837596	0.0479432
RSc2370		hypothetical protein	421	1179	1746	787	1184	1063.4	495.713	198	299	250	193	217	207	227.333	40.52	203	210	72	161.667	77.7324	309	1521	1964	1264.67	856.759	180	233	451	288	143.628	318	221	312	283.667	54.3538	-1.61723	-2.2329	0.928349	-1.6039	-1.87376	0.00182163	0.00103167	0.0984291	0.00947889	0.00355573
RSc2371		putative lipoprotein	180	474	542	307	816	463.8	242.586	45	91	70	49	69	99	70.5	21.6679	41	71	0	37.3333	35.6417	91	711	808	536.667	388.994	45	51	116	70.6667	39.3743	98	56	132	95.3333	38.0701	-2.21019	-3.03078	1.03715	-2.18671	-2.06024	0.00428278	0.00329215	0.218526	0.0195913	0.0261616
RSc2372		formate dehydrogenase iron-sulfur subunit	478	1700	1457	844	2504	1396.6	786.007	159	362	186	153	150	576	264.333	172.843	115	239	288	214	89.1684	224	1711	1815	1250	890.062	409	190	292	297	109.586	243	201	972	472	433.522	-2.13654	-2.25155	0.618494	-1.54342	-1.5554	0.000929126	0.00388437	0.379074	0.0370329	0.0337428
RSc2373		formate dehydrogenase large subunit	2183	9657	7062	3873	14472	7449.4	4869.96	432	1396	955	757	724	4140	1400.67	1379.35	543	1049	594	728.667	278.586	1578	7911	8026	5838.33	3690	2264	966	1366	1532	664.732	1032	910	3336	1759.33	1366.8	-2.42748	-2.74451	0.609098	-1.45806	-1.89314	0.000267467	0.000800926	0.379726	0.0460176	0.0110192
RSc2374		putative transmembrane protein	139	1189	514	281	1160	656.6	491.473	64	244	64	46	51	594	177.167	217.694	74	97	162	111	45.6399	248	602	499	449.667	182.083	341	110	120	190.333	130.577	57	147	468	224	216.049	-2.23224	-2.02528	0.487165	-1.00277	-1.5526	0.00597341	0.038972	0.619424	0.315732	0.105737
RSc2375		hypothetical protein	419	454	701	288	232	418.8	182.263	33	169	109	84	99	99	98.8333	43.774	34	159	18	70.3333	77.2032	267	320	293	293.333	26.5016	247	260	101	202.667	88.2855	185	169	564	306	223.578	-1.52128	-2.59951	0.336267	-0.918656	-0.731038	0.0105495	0.00128067	0.646376	0.187456	0.293678
RSc2467		hypothetical protein	918	716	1144	832	576	837.2	214.241	367	322	410	334	366	171	328.333	82.957	187	286	0	157.667	145.239	395	814	769	659.333	230.022	194	230	421	281.667	122.001	549	281	120	316.667	216.713	-0.639292	-2.26169	0.450471	-1.29829	-1.55694	0.420926	0.0255867	0.648124	0.17304	0.106755
RSc2499		putative multidrug resistance protein	4925	1048	555	916	88	1506.4	1946.96	74	122	74	61	89	45	77.5	26.3268	135	71	0	68.6667	67.5302	120	499	208	275.667	198.354	75	96	105	92	15.3948	2700	100	108	969.333	1498.81	-2.46624	-4.39992	-1.11823	-3.13407	-1.39663	0.0423516	0.00481822	0.40582	0.0293135	0.291105
RSc2500		hypothetical protein	5998	4784	3406	3580	3384	4230.4	1145.64	1238	711	416	391	322	216	549	375.775	1195	509	324	676	458.887	1348	4756	3817	3307	1760.31	863	611	896	790	155.894	3441	578	336	1451.67	1727.06	-2.41624	-2.68216	0.38471	-2.24668	-2.18162	8.0716e-05	0.000331663	0.55323	0.001427	0.00194845
RSc2502		hypothetical protein	130	127	143	120	184	140.8	25.548	25	73	50	37	48	36	44.8333	16.5096	36	49	0	28.3333	25.3837	90	100	129	106.333	20.2567	56	51	74	60.3333	12.0968	111	46	96	84.3333	34.0343	-1.07273	-2.02523	0.555532	-0.857591	-0.767634	0.0840987	0.0136954	0.467106	0.264338	0.317496
RSc2508		hypothetical protein	55789	76385	39143	48676	45744	53147.4	14299.4	231	374	197	168	149	387	251	104.148	475	395	216	362	132.616	19039	25521	30062	24874	5539.91	1059	935	715	903	174.218	21228	481	336	7348.33	12020.4	-7.42674	-7.12819	-0.345898	-5.77913	-3.59995	4.34e-07	1.09642e-05	0.748481	5.60939e-05	0.00284189
RSc2509		hypothetical protein	9753	836	1301	1337	664	2778.2	3909.89	335	154	140	119	125	36	151.5	98.9035	184	123	0	102.333	93.7248	372	1542	887	933.667	586.394	95	138	233	155.333	70.614	4074	125	120	1439.67	2281.4	-2.77104	-4.47691	-0.000744105	-3.04227	-1.82531	0.00950855	0.00286127	0.999626	0.0236642	0.141807
RSc2511		putative signal peptide protein	286	192	202	120	488	257.6	141.615	64	51	12	20	29	126	50.3333	41.8505	48	55	0	34.3333	29.9388	58	103	140	100.333	41.065	56	41	42	46.3333	8.3865	157	40	120	105.667	59.8025	-2.32865	-2.63932	-0.316415	-2.04273	-1.23387	0.00141919	0.00352272	0.715745	0.0156605	0.123286
RSc2552		hypothetical protein	1222	1393	734	638	768	951	334.422	1252	2926	974	1033	1182	3699	1844.33	1167.48	1874	3665	5148	3562.33	1639.41	602	327	580	503	152.817	766	4217	589	1857.33	2045.45	1564	4576	6768	4302.67	2612.75	1.06263	2.04977	0.0325732	0.732928	1.90282	0.0525613	0.00275118	0.967291	0.267605	0.00493494
RSc2571		hypothetical protein	117	110	130	120	96	114.6	12.6412	53	42	38	27	39	36	39.1667	8.47152	24	39	0	21	19.6723	72	158	142	124	45.7384	37	34	92	54.3333	32.6548	99	42	24	55	39.1535	-1.01697	-2.31918	0.906212	-0.742137	-1.24443	0.120152	0.00879305	0.236387	0.36764	0.123271
RSc2644	hutI	imidazolonepropionase	468	557	618	402	232	455.4	149.732	112	278	122	93	124	72	133.5	73.4677	77	156	72	101.667	47.1204	145	297	308	250	91.0988	114	103	196	137.667	50.8167	218	136	888	414	412.538	-1.1248	-2.08009	-0.211424	-1.65175	-0.560716	0.0134214	0.000741957	0.719531	0.00439933	0.310953
RSc2645	hutG	arginase	903	983	770	648	672	795.2	145.233	241	420	153	199	183	63	209.833	118.97	126	200	180	168.667	38.2797	255	412	372	346.333	81.5864	209	104	247	186.667	74.0698	407	165	1344	638.667	622.706	-1.27358	-2.10182	-0.439283	-1.94649	-0.652501	0.00764909	0.00100692	0.449798	0.00196429	0.263482
RSc2673		putative repressor transcription regulator protein	4453	635	689	570	576	1384.6	1715.97	453	383	198	191	179	198	267	119.243	451	356	36	281	217.428	280	389	420	363	73.5323	306	354	451	370.333	73.867	4421	407	252	1693.33	2363.5	-1.31441	-2.14462	-0.766038	-1.17427	-0.400008	0.0513793	0.0141554	0.363727	0.161789	0.647944
RSc2728		hypothetical protein	1672	1186	1978	1176	920	1386.4	428.228	11191	2467	2055	2206	2543	1134	3599.33	3753.28	6722	2402	11052	6725.33	4325	1341	652	989	994	344.527	3448	4659	1855	3320.67	1406.33	4388	7463	6420	6090.33	1563.78	1.919	2.3867	0.232703	1.29457	1.97017	0.00118377	0.000596561	0.746441	0.0402399	0.00297919
RSc2729		putative ferrichrome-iron receptor protein	5195	2428	4424	2885	2160	3418.4	1324.44	30300	6373	4791	5169	6221	3096	9325	10343.4	23926	6747	17046	15906.3	8646.02	3376	1460	2513	2449.67	959.569	5921	15105	4087	8371	5903.47	12487	20020	14568	15691.7	3890.18	1.94332	2.30084	0.215403	1.37995	2.07042	0.00116793	0.000870728	0.767754	0.0338381	0.00231053
RSc2748	phcA	transcription regulator protein	39313	36094	25066	25416	26272	30432.2	6748.89	0	0	0	0	0	0	0	0	878	653	162	564.333	366.143	11281	18245	21827	17117.7	5362.62	1997	1622	1004	1541	501.431	10650	9955	8516	9707	1088.4	-17.7091	-5.68627	-0.0271217	-4.18182	-1.7933	8.64797e-14	7.19552e-09	0.953623	1.06376e-07	0.000210536
RSc2775	ripW, popW	Type III effector protein, harpin with pectate lyase domain	3552	747	639	2365	512	1563	1343.83	5619	10227	4433	3908	4077	12132	6732.67	3547.48	13418	7282	7902	9534	3377.9	1810	2786	5076	3224	1676.48	12409	8681	4762	8617.33	3823.9	3732	8400	2328	4820	3178.85	2.70803	3.11276	2.1677	2.82771	1.83364	0.000144848	0.000107242	0.00322908	0.000270505	0.0110029
RSc2883		putative signal peptide protein	1113	1830	2340	1854	2712	1969.8	603.11	1787	4496	1716	1652	1720	6273	2940.67	1975.09	1884	4551	14058	6831	6399.25	591	556	904	683.667	191.615	3161	4392	826	2793	1811.26	1379	6278	5124	4260.33	2561.15	0.702667	2.10696	-0.394751	0.912798	1.06901	0.221999	0.00339291	0.60246	0.184644	0.113578
RSc2894		hypothetical protein	107	52	164	145	56	104.8	50.7316	108	262	393	308	332	891	382.333	267.078	277	396	270	314.333	70.812	26	154	254	144.667	114.286	434	577	903	638	240.377	182	208	396	262	116.773	2.00841	2.11216	1.21572	2.98211	1.35508	0.000111515	0.000236056	0.0205126	5.54715e-06	0.00945354
RSc2895		putative signal peptide protein	145	69	131	126	120	118.2	29.0121	97	267	310	287	289	738	331.333	213.842	323	373	576	424	133.989	28	101	178	102.333	75.0089	291	596	672	519.667	201.644	200	188	216	201.333	14.0475	1.56341	2.24608	0.572119	2.47811	0.860274	0.000223066	1.94555e-05	0.202429	6.83742e-06	0.047958
RSc2897		Flagellar chaperone FliT-related protein	1253	80	165	5976	80	1510.8	2545.09	2376	5631	6930	5340	4976	7893	5524.33	1889.15	7015	5350	2178	4847.67	2457.31	1284	1945	2854	2027.67	788.258	3310	7750	5560	5540	2220.07	1164	6509	1032	2901.67	3124.74	4.46594	3.89662	3.33701	4.24681	3.06791	0.00114066	0.00364419	0.011394	0.00252411	0.0254494
RSc2912		hypothetical protein	1668	1666	1303	1226	2328	1638.2	435.819	478	348	141	112	96	513	281.333	189.477	533	324	180	345.667	177.495	373	689	741	601	199.158	386	386	174	315.333	122.398	1225	277	516	672.667	493.036	-2.46006	-2.13729	-0.647308	-2.30203	-1.58799	7.51847e-06	0.000323394	0.203366	0.00015831	0.00369735
RSc2915	cyoC1	transmembrane cytochrome O ubiquinol oxidase (subunit III) oxidoreductase protein	1396	1104	1863	828	1544	1347	398.709	5302	9447	4731	4864	4959	6129	5905.33	1806.46	2706	6704	5760	5056.67	2089.74	673	627	996	765.333	201.083	9520	4937	2988	5815	3353.34	3024	9919	3948	5630.33	3742.72	2.63668	2.1118	0.0447707	2.31882	1.96219	3.89635e-06	0.000160841	0.941819	6.77326e-05	0.000386896
RSc2916	cyoB1	transmembrane cytochrome O ubiquinol oxidase subunit I	3258	2527	3711	2000	2784	2856	659.316	11230	21499	10791	11331	11045	14112	13334.7	4181.33	6136	15964	15840	12646.7	5638.74	1065	1064	1535	1221.33	271.644	13442	10964	5155	9853.67	4253.61	7289	23536	12564	14463	8288.3	2.69829	2.31672	-0.385267	1.94684	2.18564	6.93454e-07	1.5781e-05	0.407622	0.000107416	3.25462e-05
RSc2921	ggt2	gamma-glutamyltranspeptidase precursor	3730	2326	4867	6555	7880	5071.6	2206.11	153	153	153	118	115	144	139.333	18.0518	172	162	216	183.333	28.7286	2818	3758	3950	3508.67	605.79	106	156	238	166.667	66.6433	1255	124	72	483.667	668.5	-4.51608	-4.10753	0.768658	-4.24168	-3.32576	1.47302e-06	5.03111e-05	0.297213	3.81146e-05	0.000392696
RSc2923		putative transmembrane sensor histidine kinase transcription regulator protein	2289	1672	2904	3073	2016	2390.8	590.822	232	155	155	121	146	189	166.333	38.8621	243	205	252	233.333	24.9466	1217	1803	2091	1703.67	445.387	166	200	217	194.333	25.9679	850	148	216	404.667	387.166	-3.35462	-3.00239	0.449493	-3.28707	-2.73615	7.55318e-08	3.73123e-06	0.320424	1.54207e-06	1.04201e-05
RSc3001	rpmD	50S ribosomal protein L30	8543	5388	5978	4008	9296	6642.6	2214.1	15196	23160	20743	22123	21535	23022	20963.2	2968.02	5460	26587	42984	25010.3	18811.6	5320	5161	8093	6191.33	1648.81	31217	23697	13042	22652	9132.45	17141	33544	12396	21027	11096.6	2.22899	2.31644	0.892136	2.09154	1.71852	0.000201548	0.000556714	0.136773	0.00115171	0.00589778
RSc3002	rpsE	30S ribosomal protein S5	17030	12306	8538	5971	18456	12460.2	5346.72	40238	53510	36622	42236	39058	49284	43491.3	6525.81	13187	48320	58698	40068.3	23851.2	8601	8208	13208	10005.7	2780.25	68285	47365	22992	46214	22668.4	35807	66350	17988	40048.3	24458.4	2.4271	2.1618	0.688958	2.16048	1.67284	6.93824e-05	0.000815332	0.246728	0.000695059	0.005886
RSc3004	rplF	50S ribosomal protein L6	15817	16356	10517	8742	14792	13244.8	3406.09	29950	67000	47333	51954	50110	67869	52369.3	14053.9	15302	52785	99576	55887.7	42222.6	7765	6787	10950	8500.67	2176.82	69983	56715	20272	48990	25740.1	32329	83658	25560	47182.3	31769.6	2.44818	2.45227	0.307897	2.0921	1.73868	0.000147277	0.000579869	0.661838	0.00190658	0.00773338
RSc3011	rpmC	50S ribosomal protein L29	17373	14001	12029	8129	15752	13456.8	3582.07	34036	55856	49472	55275	50053	64233	51487.5	10065.3	15592	53258	80766	49872	32718.7	9850	11430	15222	12167.3	2760.86	70731	51375	28691	50265.7	21041.9	35149	65726	20880	40585	22911.9	2.45633	2.24972	0.76798	2.14228	1.52702	5.12848e-05	0.000467958	0.18398	0.000638045	0.00960123
RSc3012	rplP	50S ribosomal protein L16	20917	22977	13755	9865	22096	17922	5792.76	50342	91222	61777	69805	63489	92997	71605.3	17089.5	22577	85627	109224	72476	44795.5	13312	13753	20923	15996	4272.6	74185	82778	32688	63217	26785.7	42218	110886	31488	61530.7	43078.4	2.50131	2.35141	0.785153	2.02045	1.64727	2.89191e-05	0.000223045	0.160066	0.000787976	0.00444009
RSc3013	rpsC	30S ribosomal protein S3	30767	30707	14008	10746	25144	22274.4	9390.22	68747	137277	73949	81653	76813	101304	89957.2	25751.8	26183	108757	111546	82162	48499.3	12932	14381	19349	15554	3365.47	93729	102091	36171	77330.3	35889.4	66917	144744	36576	82745.7	55794.2	2.58725	2.20228	0.390293	1.92378	1.70111	2.17416e-05	0.000447289	0.513744	0.00124883	0.00356187
RSc3014	rplV	50S ribosomal protein L22	13097	11827	6738	4835	10552	9409.8	3493.22	30848	57162	37251	39402	38593	42651	40984.5	8824.96	13671	45694	54414	37926.3	21453.4	6768	6835	9192	7598.33	1380.56	44906	45792	18468	36388.7	15526.1	30481	66678	16536	37898.3	25880.8	2.72377	2.34375	0.597674	2.0976	1.84728	1.05362e-05	0.000200459	0.286289	0.000487497	0.00160458
RSc3015	rpsS	30S ribosomal protein S19	10818	11973	5884	3590	9016	8256.2	3476.9	24752	51908	32651	35561	36297	33480	35774.8	8912.07	13279	38635	39186	30366.7	14800.9	5571	5991	8470	6677.33	1566.63	36083	40288	17110	31160.3	12348.3	24959	60840	12804	32867.7	24975.5	2.78542	2.18155	0.601741	2.06846	1.78378	7.86075e-06	0.000342198	0.277474	0.000495775	0.00194156
RSc3016	rplB	50S ribosomal protein L2	17355	27991	12142	6649	14576	15742.6	7900.03	51966	118367	65177	65229	70048	61524	72051.8	23482.8	25606	71112	79128	58615.3	28866.5	9306	8211	12617	10044.7	2294	50825	77830	27301	51985.3	25284.5	40435	130284	32220	67646.3	54401.1	2.87356	2.13884	0.277191	1.79151	1.80943	5.25208e-06	0.000389851	0.643445	0.00168077	0.00158728
RSc3017	rplW	50S ribosomal protein L23	7066	12943	6314	3620	6480	7284.6	3430.89	17324	49706	36217	33558	36278	32148	34205.2	10375.4	10171	34373	51894	32146	20950.5	4758	3507	5404	4556.33	964.445	13065	34880	13570	20505	12451.7	16086	61486	24324	33965.3	24186.9	2.8553	2.34647	0.36046	1.53186	1.95971	1.7255e-05	0.000428812	0.581527	0.0108878	0.00183111
RSc3021	tuf1	probable elongation factor tu (ef-tu protein)	6415	6767	34918	25542	8816	16491.6	13004.4	17822	31426	84950	83442	76194	44595	56404.8	28946.5	7430	30950	68526	35635.3	30816.3	19781	15570	23606	19652.3	4019.54	21510	33355	43000	32621.7	10763.8	13418	43903	18480	25267	16336.5	2.50444	1.62902	2.02464	1.77271	1.29096	0.000602761	0.0278365	0.00941169	0.0180995	0.0909181
RSc3022	fusA1	elongation factor G	26241	30161	20152	13356	25360	23054	6489.55	89925	140116	80043	85525	76836	154386	104472	33743.2	34414	121223	204660	120099	85128.6	11975	8283	12278	10845.3	2224.21	91340	117001	20929	76423.3	49742.7	60121	170295	72792	101069	60285	2.58193	2.68898	-0.141103	1.77093	1.95234	6.53165e-05	0.00018781	0.849798	0.00578736	0.00275212
RSc3023	rpsG	30S ribosomal protein S7	10982	11715	6742	4681	7800	8384	2940.86	15675	35196	23455	26049	23407	47961	28623.8	11360.9	10433	36958	53388	33593	21674.3	4778	4309	6472	5186.33	1137.85	12495	36731	8001	19075.7	15454.2	18143	52594	31392	34043	17377.8	2.13291	2.22385	0.213101	1.14238	1.81391	0.00020734	0.000528068	0.744173	0.0460162	0.00265087
RSc3060		transporter transmembrane protein	1856	319	521	234	144	614.8	707.731	976	3121	4036	3596	4097	2286	3018.67	1204.23	1205	4114	1728	2349	1550.74	48	83	97	76	25.2389	1384	3370	914	1889.33	1303.65	2840	4495	3468	3601	835.478	3.57373	2.1177	-2.21179	1.72102	2.46768	0.000221473	0.0182196	0.024738	0.0512985	0.00668693
RSc3070	gstL	glutathione S-transferase protein	2426	3871	3118	3026	4048	3297.8	662.872	381	441	185	176	173	747	350.5	226.132	605	447	360	470.667	124.203	1605	1445	2232	1760.67	415.952	595	527	314	478.667	146.603	1246	491	348	695	482.507	-3.20177	-2.58216	-0.0650367	-2.64002	-2.47684	1.26801e-07	1.83774e-05	0.904662	1.44121e-05	2.93417e-05
RSc3074		hypothetical protein	48	12	71	35	32	39.6	21.7784	166	200	310	267	292	360	265.833	71.8399	180	293	36	169.667	128.811	3	35	30	22.6667	17.2143	658	433	489	526.667	117.134	70	67	96	77.6667	15.9478	3.24558	2.52786	0.0763166	4.09143	0.995074	5.17543e-05	0.00205219	0.939193	1.45694e-05	0.193376
RSc3101		putative serine protease protein	5123	4175	12318	13838	7304	8551.6	4318.51	14408	53546	43890	41943	44958	35190	38989.2	13408.5	16037	50570	27756	31454.3	17561	3148	5862	7128	5379.33	2033.43	58776	64461	23115	48784	22411	13850	60181	17580	30537	25740.1	2.76502	2.37428	0.496638	3.14232	2.04629	2.07015e-05	0.000367833	0.427614	2.34234e-05	0.00170611
RSc3120		hypothetical protein	7863	9819	751	1373	840	4129.2	4362.99	43	80	22	13	21	18	32.8333	25.2936	44	63	180	95.6667	73.6501	418	1374	1285	1025.67	528.133	83	73	37	64.3333	24.1937	4928	75	132	1711.67	2785.57	-6.0504	-4.93052	-1.318	-6.0489	-2.0299	7.85703e-05	0.00350164	0.334106	0.00074613	0.147616
RSc3121		hypothetical protein	2329	4947	440	716	216	1729.6	1980.68	5	40	13	7	13	9	14.5	12.8957	14	19	126	53	63.2693	164	773	727	554.667	339.108	24	37	8	23	14.5258	1479	30	24	511	838.318	-5.86479	-4.49503	-1.04103	-6.33083	-2.115	0.0005471	0.0155506	0.512297	0.00185002	0.193187
RSc3134		putative MSF transporter transmembrane protein	1250	697	1667	1089	448	1030.2	476.252	308	398	674	556	533	117	431	199.946	196	394	54	214.667	170.767	193	813	644	550	320.511	385	563	718	555.333	166.632	1506	337	132	658.333	741.222	-0.366	-2.01342	-0.10995	-0.635563	-0.753618	0.625617	0.0234124	0.911026	0.458439	0.39073
RSc3144		hypothetical protein	4280	4821	6797	7831	2928	5331.4	1970.93	232	175	169	163	151	63	158.833	54.7373	195	203	0	132.667	114.962	1983	2171	3228	2460.67	671.146	174	257	281	237.333	56.1456	2430	177	168	925	1303.38	-4.35181	-5.1961	-0.261951	-4.16981	-2.98896	9.68752e-05	0.000303439	0.824441	0.00128356	0.0129645
RSc3146		Type I periplasmic binding domain of uncharacterized extracellular ligand-binding proteins	2436	1608	1783	1381	1712	1784	394.865	102	78	58	29	36	63	61	26.9518	90	89	54	77.6667	20.502	739	1127	1228	1031.33	258.156	70	110	69	83	23.388	1004	61	108	391	531.393	-4.45774	-4.42873	-0.0714782	-4.3181	-2.81693	2.21218e-07	3.97345e-06	0.923487	5.08685e-06	0.000285442
RSc3149	efpR-like	putative transcription regulator protein	171	250	23	4	120	113.6	102.666	125	317	13	13	17	81	94.3333	118.245	209	308	216	244.333	55.2479	6	16	11	11	5	188	280	13	160.333	135.633	146	423	420	329.667	159.067	0.16708	1.47736	-2.57685	0.230109	1.64296	0.872994	0.148954	0.0318377	0.843551	0.113876
RSc3151		putative transmembrane protein	27758	20761	25744	37388	38584	30047	7693.44	1011	675	405	349	320	693	575.5	267.962	1041	668	468	725.667	290.82	13977	19288	24855	19373.3	5439.5	690	700	685	691.667	7.63763	8777	585	924	3428.67	4634.89	-5.30672	-5.04533	0.356852	-5.04579	-3.54076	1.03145e-07	3.00499e-06	0.621726	2.99145e-06	8.81661e-05
RSc3152		L-Phenylalanine oxidase	3435	1406	3889	3398	2560	2937.6	981.442	500	367	416	364	352	396	399.167	54.6934	574	414	306	431.333	134.838	1402	3733	3965	3033.33	1417.53	465	373	791	543	219.645	1395	322	552	756.333	564.93	-2.29614	-2.35364	1.0569	-2.06158	-2.05197	4.55656e-06	4.50837e-05	0.0188171	0.000160146	0.000174052
RSc3153		hypothetical protein	11230	7306	10991	8743	14288	10511.6	2665.1	498	462	468	365	379	396	428	54.8635	607	386	594	529	124.012	4931	13091	14810	10944	5277.87	459	415	964	612.667	305.058	3745	258	528	1510.33	1939.98	-4.03924	-3.94625	1.01962	-3.72651	-3.06766	1.317e-06	2.42959e-05	0.117068	4.15071e-05	0.000285598
RSc3155		signal peptide protein	1608	721	1111	2889	1080	1481.8	847.628	5644	7764	5548	5030	5398	10377	6626.83	2075.89	12304	6035	5958	8099	3641.84	775	1019	1458	1084	346.108	6019	8272	3406	5899	2435.22	2205	8366	2844	4471.67	3387.69	2.69651	3.10164	0.750967	2.51214	1.91151	9.13754e-06	7.99488e-06	0.17038	7.80674e-05	0.00133302
RSc3190		hypothetical protein	47	19	254	153	24	99.4	102.065	11	17	109	94	89	0	53.3333	48.9517	9	15	18	14	4.58258	93	143	165	133.667	36.8963	6	6	138	50	76.2102	41	10	12	21	17.3494	0.206766	-1.68203	2.38272	-0.686207	-1.25273	0.852889	0.171924	0.0284125	0.563832	0.305109
RSc3191		conserved hypothetical protein	34	13	33	26	16	24.4	9.60729	4	4	12	5	9	9	7.16667	3.3116	3	8	0	3.66667	4.04145	8	13	19	13.3333	5.50757	13	3	10	8.66667	5.1316	24	6	0	10	12.49	-1.19324	-2.31108	0.0338945	-1.24602	-1.43446	0.144235	0.0351865	0.975417	0.20447	0.145193
RSc3239		putative excisionase protein	400	1026	612	679	352	613.8	268.52	420	672	255	249	266	1413	545.833	454.913	1212	1070	4590	2290.67	1992.55	350	392	634	458.667	153.288	248	1053	428	576.333	422.502	330	778	4464	1857.33	2268.53	-0.18939	2.015	0.403927	-0.125464	1.10621	0.797554	0.011201	0.632551	0.891525	0.164255
RSc3270		hypothetical protein	4514	6346	7949	8639	5256	6540.8	1745.14	1419	1174	425	420	278	576	715.333	466.414	1644	862	126	877.333	759.116	2002	6082	4459	4181	2054.16	691	652	957	766.667	165.983	2109	502	456	1022.33	941.362	-2.8764	-2.96713	0.03905	-2.89761	-3.12692	0.000172702	0.00131309	0.96635	0.00132047	0.000839648
RSc3271		putative arsenate reductase oxidoreductase protein	630	544	80	41	272	313.4	266.366	242	817	44	55	73	324	259.167	296.079	360	864	738	654	262.29	36	23	51	36.6667	14.0119	334	696	48	359.333	324.742	479	1061	1104	881.333	349.094	-0.0462306	1.21752	-2.28231	-0.146696	1.29788	0.963736	0.225292	0.0380665	0.899762	0.193798
RSc3272	ripAM	Type III effector protein	432	100	85	628	136	276.2	242.537	375	571	245	272	192	1197	475.333	378.073	1086	481	234	600.333	438.356	261	444	597	434	168.223	1128	655	350	711	392.011	338	676	204	406	243.237	1.20746	1.79598	2.1575	2.03575	1.10343	0.0404094	0.00966876	0.00296527	0.00408127	0.11245
RSc3286	solI	autoinducer synthesis protein SOLI	899	1352	2099	2202	1744	1659.2	540.26	130	159	153	129	144	108	137.167	18.6699	146	208	126	160	42.7551	589	801	1193	861	306.438	184	191	137	170.667	29.3655	549	189	132	290	226.104	-2.98349	-2.9184	0.0670489	-2.86515	-2.42386	4.93594e-07	9.39395e-06	0.905527	1.11663e-05	6.73679e-05
RSc3287	solR	transcriptional activator SOLR transcription regulator protein	2065	1086	1724	1511	1576	1592.4	354.967	150	77	55	69	56	45	75.3333	38.2762	129	70	108	102.333	29.9054	662	1309	1542	1171	455.942	93	76	138	102.333	32.0364	1022	67	60	383	553.401	-3.83973	-3.69546	0.487923	-3.64865	-2.61803	2.76116e-06	5.46042e-05	0.485162	6.23425e-05	0.00122013
RSc3288	lecM	probable sugar-binding lectin protein	24221	39380	32104	56698	59224	42325.4	15273	78	65	33	34	32	72	52.3333	21.5839	106	71	0	59	54.0093	12311	25017	26944	21424	7950.69	87	83	60	76.6667	14.5717	20573	51	48	6890.67	11849.2	-9.35209	-9.43345	0.0801953	-8.73018	-3.38447	1.11103e-05	0.000169703	0.963736	0.000262488	0.0586802
RSc3290	ripAX1	Type III effector protein	1049	292	265	551	296	490.6	333.041	1947	6198	3126	2678	2411	8190	4091.67	2513.49	3647	5446	5544	4879	1068.07	207	416	606	409.667	199.575	3939	5695	2071	3901.67	1812.29	1208	6034	804	2682	2909.94	3.29944	3.65778	0.576997	3.10992	2.25763	2.96352e-05	3.38292e-05	0.450132	0.000160415	0.00381627
RSc3292		hypothetical protein	4538	2576	3031	2972	3232	3269.8	747.802	67	32	33	26	25	9	32	19.1833	51	48	90	63	23.4307	1017	2553	2371	1980.33	839.219	45	50	50	48.3333	2.88675	1071	38	72	393.667	586.834	-6.01512	-5.38329	0.165497	-5.82337	-3.62516	1.6664e-07	7.62545e-06	0.850634	3.97345e-06	0.000253258
RSc3370		hypothetical protein	1455	1633	2123	2012	2168	1878.2	316.637	121	176	113	81	78	90	109.833	36.7446	180	133	54	122.333	63.6736	1409	1947	2549	1968.33	570.299	120	184	183	162.333	36.6652	507	135	132	258	215.646	-3.56025	-3.65927	0.937092	-3.24498	-3.0088	1.77116e-07	2.49331e-06	0.0591066	7.11143e-06	1.64488e-05
RSc3375		hypothetical protein	825	793	895	868	1688	1013.8	378.918	129	78	52	43	35	99	72.6667	36.3905	114	85	144	114.333	29.5014	639	943	1349	977	356.219	191	104	182	159	47.8435	493	88	168	249.667	214.496	-3.39847	-2.75193	0.896127	-2.3344	-2.17292	6.71612e-07	7.24439e-05	0.0908706	0.000326465	0.000640951
RSc3376		putative signal peptide protein	8771	5332	10039	9189	17376	10141.4	4423.38	1003	752	474	412	355	1224	703.333	352.723	1086	748	864	899.333	171.748	2237	6299	7191	5242.33	2640.63	1364	829	1335	1176	300.86	3382	509	1104	1665	1516.43	-3.48658	-3.00109	0.119173	-2.64786	-2.67217	9.42008e-07	5.48705e-05	0.85906	0.000176319	0.00017795
RSc3377		hypothetical protein	5663	5241	5992	4939	17216	7810.2	5273.28	709	545	188	163	158	1215	496.333	420.649	1021	630	918	856.333	202.663	1835	3686	5305	3608.67	1736.29	1181	845	770	932	218.877	1995	441	1068	1168	781.811	-3.8381	-2.64853	-0.0461236	-2.5993	-2.70051	9.2227e-07	0.000377829	0.950938	0.000433895	0.000330358
RSc3378		hypothetical protein	13930	8931	17333	17274	31656	17824.8	8457.49	1498	942	590	524	480	1665	949.833	518.376	2066	962	1062	1363.33	610.578	5136	11272	15125	10511	5037.79	2219	1287	1985	1830.33	484.868	4660	651	1704	2338.33	2078.41	-3.87392	-3.21735	0.357758	-2.79287	-2.99296	5.08015e-07	4.41784e-05	0.574408	0.000160857	9.34039e-05
RSc3387		two-component response regulator transcription regulator protein	6384	5433	7405	8465	7336	7004.6	1146.51	1404	1014	1065	1003	840	693	1003.17	239.764	1205	805	558	856	326.501	3704	6508	5819	5343.67	1461.18	923	973	1423	1106.33	275.379	4163	844	696	1901	1960.35	-2.20309	-2.70578	0.576123	-2.26729	-2.08287	2.96468e-05	4.81479e-05	0.262023	0.000248279	0.000611805
RSc3390		porin signal peptide protein	4571	1694	6469	3884	12760	5875.6	4210.15	599	612	624	556	575	1449	735.833	350.251	742	686	612	680	65.2074	3534	3669	5921	4374.67	1340.86	895	926	713	844.667	115.075	3495	674	1032	1733.67	1535.83	-2.4624	-2.27634	0.967513	-2.001	-1.46267	1.03631e-05	0.000252677	0.0561103	0.000784389	0.00848094
RSc3398		flavohemoprotein (hemoglobin-like) transmembrane	8160	7740	1420	743	400	3692.6	3906.57	2857	1169	1054	1069	1040	747	1322.67	764.933	2128	1334	1044	1502	561.188	182	362	329	291	95.828	1252	1039	3205	1832	1193.81	1413	1175	5868	2818.67	2643.48	0.00298309	-1.29201	-3.09585	-0.918142	-0.730073	0.99789	0.212739	0.00739019	0.405628	0.519073
RSc3399		hypothetical protein	3603	1410	579	302	56	1190	1442.12	796	316	385	371	392	126	397.667	219.11	374	308	108	263.333	138.511	60	126	127	104.333	38.397	269	212	958	479.667	415.228	870	288	1500	886	606.158	0.219901	-2.05035	-2.71779	-1.00217	-0.660668	0.85401	0.0686426	0.0228062	0.398685	0.580117
RSc3412	cheD4	putative methyl-accepting chemotaxis I (serine chemoreceptor) transmembrane protein	608	530	605	416	416	515	95.6243	4238	5393	4160	4612	5494	12312	6034.83	3126.51	3933	7999	3978	5303.33	2334.62	108	421	568	365.667	234.939	10133	8961	4520	7871.33	2960.91	1190	1749	1656	1531.67	299.524	3.75786	3.54257	0.171042	4.11976	1.45269	1.01734e-09	9.20345e-09	0.673464	1.09213e-09	0.000288383
RSp0031		hypothetical protein	746	147	275	65	88	264.2	281.385	45	87	36	14	13	54	41.5	27.7038	75	62	108	81.6667	23.7136	33	28	39	33.3333	5.50757	46	66	18	43.3333	24.1109	722	59	60	280.333	382.495	-1.96186	-1.5491	-2.33974	-2.61992	-0.760016	0.00378811	0.0443935	0.00501049	0.0023296	0.32027
RSp0098		hypothetical protein	89	68	64	85	24	66	25.7973	169	247	113	118	91	180	153	57.4282	521	378	306	401.667	109.436	35	37	72	48	20.8087	85	229	246	186.667	88.4553	106	337	96	179.667	136.346	1.72069	2.83173	0.295561	1.65301	1.26335	0.000887788	2.20798e-05	0.635279	0.00415749	0.0240037
RSp0099	ripA2, ripA	Type III effector protein, AWR family, AWR protein 2	940	644	654	990	392	724	244.405	18120	6861	2989	4005	3381	2043	6233.17	6047.69	13038	6227	7326	8863.67	3656.6	376	527	747	550	186.566	2740	2889	8606	4745	3344.55	2524	7195	1392	3703.67	3076.1	3.70093	3.80757	0.358043	3.02094	2.28804	1.10325e-05	2.53101e-05	0.657587	0.000325191	0.00341882
RSp0100		putative ferrisiderophore receptor protein	1260	252	2412	2263	1568	1551	868.999	8839	9454	7471	8986	7798	5742	8048.33	1356.13	6400	9720	6174	7431.33	1985.26	408	670	1655	911	657.505	2216	7364	3278	4286	2718	5246	12581	7260	8362.33	3789.71	3.12328	2.91718	0.265449	2.02195	2.78189	2.7384e-05	0.000208177	0.732037	0.00540581	0.000385636
RSp0104		hypothetical protein	110	87	688	353	104	268.4	258.962	11	15	68	58	54	54	43.3333	24.0804	25	17	18	20	4.3589	190	284	310	261.333	63.1295	7	21	72	33.3333	34.2101	63	11	72	48.6667	32.9292	-1.92843	-2.68788	1.65847	-2.48556	-2.05414	0.00830812	0.00508528	0.0372107	0.00666267	0.0204249
RSp0116		putative lipoprotein	872	1288	2498	1627	3976	2052.2	1230.59	59	78	63	59	60	36	59.1667	13.4672	41	49	18	36	16.0935	1026	1161	1101	1096	67.6387	67	60	72	66.3333	6.02771	258	63	24	115	125.367	-4.35244	-5.24436	0.333825	-4.36047	-4.01215	9.58288e-07	3.36705e-06	0.655221	1.46539e-05	3.75027e-05
RSp0118		hypothetical protein	2801	2090	2623	2526	1880	2384	384.586	118	96	85	78	78	45	83.3333	24.0472	93	57	90	80	19.975	1801	2769	3959	2843	1080.9	165	97	194	152	49.7896	1046	80	156	427.333	537.127	-4.20882	-4.67179	1.06576	-3.77286	-2.93628	1.05585e-07	7.33753e-07	0.0490266	5.30903e-06	6.5699e-05
RSp0119		hypothetical protein	3248	1157	728	498	656	1257.4	1139.21	305	1143	189	265	236	216	392.333	369.924	113	485	144	247.333	206.408	314	418	818	516.667	266.093	450	204	198	284	143.792	743	300	2724	1255.67	1290.76	-0.962339	-2.35564	-0.680514	-2.15797	-0.269814	0.177812	0.0117481	0.447239	0.0174056	0.789157
RSp0120	acnA2	aconitate hydratase	8916	3653	1894	1251	3368	3816.4	3021.2	883	4032	385	483	419	1278	1246.67	1407.27	312	1654	486	817.333	729.779	679	869	1721	1089.67	554.943	1578	847	365	930	610.745	1334	1029	12036	4799.67	6268.7	-1.31122	-2.36418	-1.24236	-2.12968	0.0796139	0.132524	0.034292	0.250371	0.0491675	0.952644
RSp0128		hypothetical protein	5953	5133	5995	4649	5984	5542.8	619.318	875	672	443	421	361	1044	636	277.121	685	816	630	710.333	95.5528	1328	2489	3347	2388	1013.28	1702	1420	910	1344	401.432	4722	577	792	2030.33	2333.53	-2.8777	-2.75399	-0.447404	-1.92663	-1.85343	1.69142e-06	3.55507e-05	0.39908	0.000924428	0.00153186
RSp0138	pme	putative pectinesterase	45305	21199	23217	23124	34760	29521	10325.9	818	796	310	305	344	900	578.833	286.326	682	882	1836	1133.33	616.689	19447	14545	31313	21768.3	8621.65	1384	1141	495	1006.67	459.472	24788	918	1068	8924.67	13738.3	-5.36412	-4.24547	0.418701	-4.71643	-2.39245	1.69142e-06	0.000200993	0.649459	7.8677e-05	0.0131618
RSp0139		hypothetical protein	4397	3163	9096	5734	10696	6617.2	3178.91	621	646	452	377	340	1179	602.5	308.867	968	540	864	790.667	223.225	3719	4502	7062	5094.33	1748.44	900	666	1066	877.333	200.961	1770	383	1032	1061.67	693.976	-3.11388	-2.56319	0.703015	-2.45411	-2.62235	4.43026e-07	4.33772e-05	0.144187	6.53699e-05	3.69659e-05
RSp0162	egl	endoglucanase precursor (endo-1,4-BETA- glucanase) protein	5895	6579	5680	5471	9496	6624.2	1658.49	155	344	157	187	181	414	239.667	110.901	202	277	72	183.667	103.722	5174	4118	6580	5290.67	1235.14	395	366	222	327.667	92.6517	2819	348	276	1147.67	1447.86	-4.49682	-4.90945	0.67604	-4.04199	-2.78483	2.31309e-07	1.91803e-06	0.28211	1.0625e-05	0.000392949
RSp0163		putative phosphopantetheinyl transferase protein	1525	835	1802	2186	1344	1538.4	505.374	251	371	420	411	393	198	340.667	93.052	214	361	180	251.667	96.1994	864	1283	1320	1155.67	253.267	127	338	351	272	125.742	803	319	408	510	257.618	-1.47453	-2.09833	0.70877	-2.02054	-1.45792	0.000295808	9.36761e-05	0.0959158	0.000132606	0.00225562
RSp0169		putative transmembrane protein	75832	120180	59172	104008	58136	83465.6	27658.5	210	325	165	177	153	405	239.167	102.478	229	360	180	256.333	93.0609	36450	81236	93825	70503.7	30155.6	363	480	319	387.333	83.2126	17194	373	156	5907.67	9774.85	-8.15988	-8.13275	0.595939	-7.5232	-4.31512	5.07359e-07	9.60184e-06	0.586267	1.72736e-05	0.00151697
RSp0172		hypothetical protein	8603	9444	6217	7525	6736	7705	1324.39	72	54	33	40	32	45	46	15.1129	73	47	0	40	37	4053	4095	5907	4685	1058.49	56	64	40	53.3333	12.2202	1735	81	36	617.333	968.189	-6.97235	-7.7569	0.105102	-7.02613	-4.57167	6.64135e-07	5.66353e-06	0.926209	1.12618e-05	0.000407949
RSp0173		putative NIFS-like protein	8500	6717	6739	8752	6952	7532	1006.84	58	42	33	33	33	18	36.1667	13.1972	63	61	126	83.3333	36.9639	3857	4165	5792	4604.67	1039.73	86	82	72	80	7.2111	1991	57	48	698.667	1119.2	-7.08547	-6.09613	0.186645	-6.27764	-4.00618	2.31309e-07	1.42177e-05	0.853508	1.09715e-05	0.000535705
RSp0174		methyltransferase protein	9120	8478	8329	10137	6152	8443.2	1465.51	112	59	54	55	55	45	63.3333	24.2872	103	63	108	91.3333	24.6644	5247	5169	7959	6125	1588.77	79	94	102	91.6667	11.6762	2338	52	24	804.667	1327.98	-6.53465	-6.29002	0.342989	-6.26926	-4.10642	1.62921e-06	3.55313e-05	0.749151	3.6117e-05	0.00121894
RSp0175		putative VGR-related protein	4254	4828	10419	6833	3624	5991.6	2751.75	322	436	349	336	378	378	366.5	40.7713	341	573	486	466.667	117.202	3671	5076	6417	5054.67	1373.12	710	932	855	832.333	112.722	3636	658	696	1663.33	1708.49	-3.44715	-3.38263	0.644625	-2.58016	-1.92362	7.29881e-07	1.25742e-05	0.239465	0.00015831	0.00240545
RSp0176		hypothetical protein	1902	2100	1792	1285	1672	1750.2	304.005	187	213	90	99	95	306	165	86.6603	225	301	360	295.333	67.6782	687	1108	1252	1015.67	293.599	425	461	204	363.333	139.156	1505	308	396	736.333	667.137	-3.24215	-2.36547	-0.0669494	-2.23108	-1.58275	8.37846e-08	3.16814e-05	0.897791	5.4834e-05	0.00140911
RSp0178		hypothetical protein	17089	13156	17565	16607	15392	15961.8	1764.53	2280	1197	824	900	872	522	1099.17	617.098	1429	1122	1260	1270.33	153.761	7622	10783	14656	11020.3	3523	1341	1821	1526	1562.67	242.092	12068	1272	1560	4966.67	6151.62	-3.30099	-3.39636	0.295154	-3.09842	-2.11695	1.16575e-06	1.26498e-05	0.62074	3.0209e-05	0.00115445
RSp0179		hypothetical protein	8354	6031	6773	6610	6568	6867.2	876.691	1052	611	366	436	382	279	521	282.558	501	578	414	497.667	82.0508	2599	4210	5382	4063.67	1397.26	680	875	536	697	170.138	6082	616	768	2488.67	3112.85	-3.18138	-3.55119	0.0649527	-3.10617	-1.94325	9.52103e-07	4.97355e-06	0.918888	1.73441e-05	0.00147619
RSp0193	ripL	Type III effector protein with PPR repeats	1194	541	739	1709	512	939	509.573	1643	4270	3183	2804	2627	3366	2982.17	871.485	2832	2946	2826	2868	67.6166	620	942	1194	918.667	287.711	2631	3498	2298	2809	619.486	1379	4305	1368	2350.67	1692.51	2.3013	2.13967	1.03676	2.02497	1.48349	1.98963e-05	0.00015999	0.0382768	0.000281895	0.00499104
RSp0211		hypothetical protein	695	1008	1198	1342	1608	1170.2	344.268	38	41	40	43	57	27	41	9.65401	44	64	90	66	23.0651	805	774	1241	940	261.134	57	65	85	69	14.4222	305	55	24	128	154.068	-4.2136	-3.59172	0.82484	-3.55605	-3.05615	5.66753e-07	3.7612e-05	0.187653	4.0761e-05	0.000200837
RSp0212		dioxygenase signal peptide protein	2091	1302	2070	2517	2408	2077.6	475.402	315	222	189	153	151	216	207.667	60.5695	184	231	18	144.333	111.903	739	1356	1262	1119	332.429	333	239	329	300.333	53.1539	1155	250	84	496.333	576.429	-2.8231	-3.61283	0.0917235	-2.38986	-2.356	0.000107009	0.000149242	0.915425	0.00338488	0.00427955
RSp0217	tISRso5	isrso5-transposase protein	13	8	13	6	8	9.6	3.20936	1	2	5	1	2	0	1.83333	1.7224	1	2	0	1	1	1	1	2	1.33333	0.57735	7	2	2	3.66667	2.88675	5	4	0	3	2.64575	-1.52588	-3.01075	-2.09845	-1.34057	-1.88902	0.0387994	0.00443194	0.0351382	0.107446	0.028367
RSp0220		two-component transmembrane sensor histidine kinase transcription regulator protein	1549	1399	1128	1350	1040	1293.2	206.915	129	150	76	63	75	63	92.6667	37.3024	125	162	90	125.667	36.0046	578	658	670	635.333	50.0133	161	253	112	175.333	71.5844	657	192	156	335	279.441	-3.2544	-3.18959	-0.209892	-2.77564	-2.24812	3.93027e-09	1.22674e-07	0.585476	5.22306e-07	5.18857e-06
RSp0233		hydrolase transmembrane protein	281	196	1354	622	1320	754.6	555.174	229	175	152	163	107	81	151.167	52.2319	101	147	54	100.667	46.5009	170	255	371	265.333	100.898	132	112	159	134.333	23.5867	197	81	120	132.667	59.0282	-1.36081	-2.05412	-0.19042	-1.78215	-2.11481	0.0228415	0.00831568	0.815369	0.0167799	0.00652304
RSp0244		outer membrane hemin receptor signal peptide protein	594	341	829	752	440	591.2	204.863	17272	1285	485	695	734	783	3542.33	6731.34	14259	1633	3312	6401.33	6856.53	200	294	662	385.333	244.167	610	653	1882	1048.33	722.297	2308	981	1308	1532.33	691.358	2.52364	3.10639	-0.0122464	0.943512	0.974997	0.0116555	0.0060559	0.993159	0.395556	0.374286
RSp0247	fur2	ferric uptake transcriptional (FUR)-like transcription regulator protein	356	299	850	509	672	537.2	227.147	4474	1092	333	527	420	882	1288	1587.35	6259	988	900	2715.67	3068.93	28	121	438	195.667	214.957	131	492	320	314.333	180.567	1176	568	1212	985.333	361.869	1.60987	2.41456	-0.902885	-0.501885	0.636133	0.0812064	0.0265953	0.422923	0.670667	0.569683
RSp0255		methyl-accepting chemotaxis transducer transmembrane protein	451	133	203	155	120	212.4	137.072	654	1854	1779	1706	2079	1962	1672.33	516.101	733	2074	1044	1283.67	701.891	17	120	164	100.333	75.4476	4523	3909	1579	3337	1553.12	583	621	372	525.333	134.143	3.60997	2.7922	-0.381298	4.11924	1.19988	7.30741e-06	0.000249677	0.623479	4.19645e-06	0.0732414
RSp0261		putative transmembrane protein	11248	7903	22289	16406	10552	13679.6	5714.43	685	347	341	310	270	378	388.5	149.804	805	385	414	534.667	234.564	6780	10925	10220	9308.33	2217.79	897	796	1123	938.667	167.435	5337	300	1224	2287	2681.48	-4.64621	-4.44052	0.387653	-3.59527	-3.00622	2.95946e-07	7.93877e-06	0.583318	4.99007e-05	0.000311519
RSp0275		hydrolase transmembrane protein	10785	5963	12506	28011	17864	15025.8	8413.37	1165	1828	1403	1341	1403	1242	1397	231.006	930	1479	1008	1139	297.02	8223	9932	12873	10342.7	2352.04	2460	2317	969	1915.33	822.662	7347	2030	1128	3501.67	3360.56	-2.64616	-2.90486	0.862269	-2.25505	-1.77366	1.2107e-05	6.09368e-05	0.117436	0.000613626	0.00434691
RSp0277	treA	periplasmic alpha,alpha-trehalase signal peptide protein	10146	11554	8487	13587	15040	11762.8	2619.94	163	166	69	60	73	162	115.5	52.9481	146	115	162	141	23.8956	8559	7917	9806	8760.67	960.511	268	177	177	207.333	52.5389	4217	160	288	1555	2306.25	-6.37151	-5.99625	0.499485	-5.55584	-3.45563	1.10498e-07	3.72037e-06	0.540683	6.83742e-06	0.00051141
RSp0303	cheD2	methyl-accepting chemotaxis transmembrane protein	604	216	336	226	304	337.2	157.592	2312	3621	3525	3761	4515	6948	4113.67	1559.11	3550	4384	1908	3280.67	1259.78	104	163	190	152.333	43.9811	4965	5644	3323	4644	1193.33	620	1011	1188	939.667	290.641	4.01075	3.56783	-0.258567	4.03323	1.47575	6.24601e-09	8.22133e-08	0.586267	1.85772e-08	0.00122282
RSp0304	ripD	Type III effector protein	7103	552	365	3984	496	2500	2989.93	7942	27215	6080	5310	4833	19728	11851.3	9367.19	7663	16392	17748	13934.3	5473.29	747	1589	2990	1775.33	1133.05	23831	18290	2489	14870	11074.4	9928	19974	1884	10595.3	9063.44	3.08589	3.48628	0.985128	2.89018	2.32478	0.00724714	0.00814049	0.461226	0.0172574	0.0615575
RSp0311	oprM	outer membrane CHANEL lipoprotein	276	52	93	67	72	112	92.8466	66	68	28	29	52	9	42	23.6897	45	32	0	25.6667	23.1589	28	48	44	40	10.583	38	30	47	38.3333	8.5049	268	42	36	115.333	132.247	-0.502494	-2.02627	-0.482908	-1.10609	-0.419943	0.484733	0.0227461	0.590594	0.194455	0.633831
RSp0338	epsR	negative regulator of exopolysaccharide production transcription regulator protein	3155	2136	4313	2937	1848	2877.8	968.362	141	182	163	149	116	423	195.667	113.532	216	271	216	234.333	31.7543	883	1588	2349	1606.67	733.178	153	325	225	234.333	86.379	1499	179	252	643.333	741.927	-3.69437	-3.37487	-0.0839611	-3.40996	-2.39428	3.65118e-07	1.31919e-05	0.897912	1.21324e-05	0.000391404
RSp0339	flgN	flagella synthesis protein FLGN	485	391	633	540	344	478.6	115.587	2123	4094	2471	2293	2819	5202	3167	1221.47	3379	4658	1926	3321	1366.92	76	622	874	524	407.926	4667	7612	4628	5635.67	1711.67	1069	2470	2772	2103.67	908.682	3.0355	3.10963	0.675281	3.77353	1.99793	3.86188e-07	1.12732e-06	0.150079	1.15619e-07	0.000142269
RSp0342	flgB	flagellar basal-body rod protein FlgB	803	438	1499	1554	3704	1599.6	1267.34	2036	4303	3958	3493	3311	12582	4947.17	3819.7	4595	6826	12618	8013	4141.12	137	2762	3171	2023.33	1646.36	6991	10510	9466	8989	1807.34	2238	5894	10788	6306.67	4289.91	1.95681	3.28566	1.56209	3.50297	2.48435	0.0022037	6.78221e-05	0.0291066	3.54558e-05	0.0010359
RSp0343	flgC	flagellar basal-body rod protein FlgC	686	488	1895	1834	3080	1596.6	1049.29	2277	6166	4705	4157	4188	23238	7455.17	7831.84	8500	9330	14850	10893.3	3451.61	125	1938	2552	1538.33	1261.9	17976	17981	7999	14652	5761.67	2136	7947	13608	7897	5736.16	2.19857	3.74894	1.05335	4.28841	2.69755	0.00101609	2.21673e-05	0.145241	6.39661e-06	0.000603195
RSp0344	flgD	basal-body rod modification protein FlgD	1196	809	2839	2584	4400	2365.6	1431.92	4302	9657	7824	7301	6933	30879	11149.3	9818.53	13627	13547	25020	17398	6600.97	192	2199	3702	2031	1761.02	29138	23128	10506	20924	9509.53	3888	10531	21360	11926.3	8819.18	2.34983	3.74849	0.814125	4.16919	2.66074	0.000342358	1.18294e-05	0.238457	4.60331e-06	0.000401535
RSp0345	flgE	flagellar hook protein FlgE	3419	2724	6977	6669	10456	6049	3108.04	17007	27785	20910	19827	19525	38205	23876.5	7898.18	43658	30302	27468	33809.3	8646.1	532	5132	9204	4956	4338.68	52173	57536	28683	46130.7	15346.2	11269	24612	29556	21812.3	9459.5	2.47869	3.3339	0.661633	3.66166	2.17491	7.69521e-05	1.55238e-05	0.294668	5.72625e-06	0.00102449
RSp0346	flgF	flagellar basal-body rod protein FlgF	1651	988	2819	2744	3824	2405.2	1104.12	6392	10559	8493	7989	7831	13959	9203.83	2691.48	15508	11387	9234	12043	3188.03	193	1970	3187	1783.33	1505.7	16883	22660	10716	16753	5973.06	5513	9907	11928	9116	3279.83	2.42076	3.10425	0.501708	3.44988	2.2143	6.38538e-05	2.07882e-05	0.421537	6.77789e-06	0.000613375
RSp0347	flgG	flagellar basal-body rod protein FlgG	1238	760	2241	2296	3400	1987	1027.51	5524	8491	7357	6979	6761	12294	7901	2355.52	12177	11247	8730	10718	1783.35	190	1583	2840	1537.67	1325.58	12352	21406	9920	14559.3	6052.79	4120	10025	10044	8063	3414.75	2.50431	3.27587	0.604293	3.57466	2.3796	3.52678e-05	8.93713e-06	0.312048	3.62634e-06	0.000260449
RSp0348	flgH	flagellar L-ring protein precursor	578	423	1129	1237	1152	903.8	374.384	1710	4263	3120	3183	3060	5976	3552	1437.99	5383	5982	3420	4928.33	1340.15	103	760	1494	785.667	695.855	5288	11374	4086	6916	3907.24	1608	5556	5988	4384	2413.77	2.32216	3.20826	0.620568	3.50132	2.4593	6.4174e-05	9.54319e-06	0.289509	3.74615e-06	0.000158015
RSp0349	flgI	flagellar basal body P-ring protein	621	457	1279	1394	792	908.6	410.202	1736	4183	2783	2809	2671	4500	3113.67	1035.52	4636	4415	3402	4151	657.998	123	786	1356	755	617.084	5451	8134	3876	5820.33	2152.89	1700	3919	3912	3177	1279.12	2.21486	2.84576	0.52765	3.20199	1.95743	2.74577e-05	8.46444e-06	0.309347	2.36816e-06	0.00042185
RSp0350	flgJ	flagellar protein flgJ	614	516	1173	1323	488	822.8	394.542	1563	3533	2324	2223	2273	3717	2605.5	838.88	3982	3793	3618	3797.67	182.045	153	883	1313	783	586.43	3276	7253	4022	4850.33	2113.94	1509	3501	3684	2898	1206.38	2.14294	2.77416	0.672427	2.94105	1.87429	1.01442e-05	2.57772e-06	0.132951	1.32277e-06	0.00018269
RSp0351	flgK	flagellar hook-associated protein FlgK	313	372	848	742	528	560.6	231	4507	7856	6274	6776	7824	12042	7546.5	2523.24	7529	10081	5040	7550	2520.57	75	356	765	398.667	346.973	13112	14421	6218	11250.3	4407	1317	3903	3636	2952	1422.23	4.14208	4.37278	0.288072	4.91198	2.52725	4.25341e-08	7.99835e-08	0.603769	2.16146e-08	3.09805e-05
RSp0352	flgL	flagellar hook-associated protein 3	240	240	646	595	496	443.4	193.351	2885	5322	4614	4921	5707	8307	5292.67	1769.42	5097	5914	2682	4564.33	1680.55	68	261	578	302.333	257.5	8765	9865	5477	8035.67	2283.11	1029	2588	1356	1657.67	822.115	3.97964	4.08887	0.357203	4.82156	2.20975	8.18805e-08	2.16159e-07	0.518896	3.16135e-08	0.000177899
RSp0370		putative acyl-carrier-protein	95	55	42	14	72	55.6	30.5663	49	215	34	54	43	351	124.333	130.38	87	274	306	222.333	118.289	6	12	12	10	3.4641	192	270	27	163	124.069	133	326	420	293	146.318	0.982028	2.18236	-1.74741	1.50777	2.22467	0.144979	0.00616835	0.0504916	0.0464703	0.0051956
RSp0374	fliQ	flagellar biosynthesis protein FliQ	131	68	297	180	136	162.4	85.178	141	613	596	462	533	531	479.333	174.24	448	715	324	495.667	199.811	34	180	257	157	113.265	1414	1366	914	1231.33	275.865	257	593	624	491.333	203.53	2.04999	2.13548	0.718039	3.43863	1.65915	0.000267224	0.000699262	0.223738	4.97355e-06	0.00534739
RSp0377	fliN	flagellar motor switch protein FliN	459	300	982	736	952	685.8	300.581	608	3297	2768	2523	2344	10980	3753.33	3655.05	2140	4823	5868	4277	1923.04	66	935	1328	776.333	645.788	9910	8487	4955	7784	2551.21	1126	3727	7104	3985.67	2997.38	2.23368	3.16771	0.928093	4.3065	2.57383	0.000410607	4.62841e-05	0.162474	2.13266e-06	0.000395504
RSp0378	fliM	flagellar motor switch protein FliM	631	348	1361	1112	1448	980	475.088	790	3611	3448	3054	2908	12159	4328.33	3969.13	2991	6276	6714	5327	2034.85	82	1383	1655	1040	840.725	10414	10504	6547	9155	2259.04	1787	4552	8880	5073	3575.09	2.02322	3.08735	0.961985	4.0391	2.52756	0.00117742	7.91891e-05	0.158745	5.32988e-06	0.000575022
RSp0379	fliL	flagellar basal body-associated protein FliL	296	150	336	271	864	383.4	277.476	462	2367	1046	951	1166	2295	1381.17	774.016	1211	2811	1206	1742.67	925.207	15	490	677	394	341.281	3048	4231	2259	3179.33	992.538	903	2086	2520	1836.33	836.912	2.24726	2.84942	0.917564	3.75473	2.54688	0.00107553	0.000417233	0.222523	2.63734e-05	0.00115628
RSp0380		hypothetical protein	441	117	300	234	88	236	143.344	751	1494	1566	1506	1849	2097	1543.83	454.337	1307	1914	648	1289.67	633.178	46	160	326	177.333	140.802	3147	2684	2592	2807.67	297.45	673	594	492	586.333	90.7432	3.34772	2.76905	0.324776	3.84753	1.29624	6.2965e-06	0.00011333	0.641104	3.32859e-06	0.0363504
RSp0382	fliC	flagellin protein	1779	5836	4238	3236	4832	3984.2	1552.02	53250	188286	65137	70517	87735	267318	122040	86366.3	88246	137537	59346	95043	39536.2	537	2308	5211	2685.33	2359.74	299098	202739	47586	183141	126896	8194	31995	20916	20368.3	11909.9	4.99184	4.99264	0.158416	6.0432	2.28378	2.09842e-07	5.66753e-07	0.841252	1.02401e-07	0.00128328
RSp0383	fliD	flagellar hook-associated protein 2	496	568	879	680	448	614.2	171.884	5866	11665	8600	9056	10666	27900	12292.2	7899.91	12910	14074	6768	11250.7	3925.49	68	445	972	495	454.069	25731	22274	10237	19414	8133.31	1830	3890	3516	3078.67	1097.43	4.43221	4.60747	0.27798	5.34626	2.28825	5.31905e-08	9.90809e-08	0.64249	1.92021e-08	0.00017075
RSp0387		hypothetical protein	234	56	365	302	280	247.4	116.926	626	1040	1052	834	941	720	868.833	173.429	1036	1275	486	932.333	404.587	20	229	338	195.667	161.599	1322	2091	1759	1724	385.693	636	937	900	824.333	164.147	2.45607	2.554	0.510346	3.31089	1.96287	0.000249697	0.000687109	0.492082	4.91259e-05	0.00564581
RSp0388		hypothetical protein	638	356	1536	1132	1400	1012.4	502.427	2570	6739	4619	4308	4212	8073	5086.83	1978.49	6334	8182	6336	6950.67	1066.37	84	821	1325	743.333	624.135	9677	13802	6663	10047.3	3583.88	2124	5980	7560	5221.33	2796.28	2.73796	3.47604	0.349998	3.95197	2.52663	1.89567e-05	6.2153e-06	0.591663	1.63172e-06	0.000179797
RSp0389	fliE	flagellar hook-basal body protein FliE	847	586	1193	1321	1688	1127	426.554	4168	6590	3810	3323	3175	8073	4856.5	2004.95	6254	5607	5436	5765.67	431.465	216	2147	3036	1799.67	1441.73	10674	9010	11009	10231	1070.6	2404	4468	4980	3950.67	1363.7	2.5056	2.96857	1.5042	3.7272	1.98026	1.71443e-05	1.18294e-05	0.00751691	9.95296e-07	0.000766982
RSp0390	fliF	flagellar M-ring transmembrane protein	1092	564	2635	2805	2648	1948.8	1042.19	5913	6659	6429	6041	5703	8451	6532.67	1002.08	7500	7831	4986	6772.33	1555.84	215	3388	3497	2366.67	1864.19	11405	11797	13888	12363.3	1334.87	3393	7029	5868	5430	1857.15	2.37831	2.64268	1.34428	3.40259	1.89991	0.000315531	0.000466895	0.0514627	3.47169e-05	0.00698718
RSp0391	fliG	flagellar motor switch protein G	839	413	1747	1798	1848	1329	660.152	3647	5558	4167	4061	4001	6597	4671.83	1150.64	6829	5995	2916	5246.67	2061.04	161	2157	2918	1745.33	1423.86	10553	9325	9656	9844.67	635.368	2546	4908	4428	3960.67	1248.42	2.3569	2.79224	1.37633	3.58784	1.93298	0.000346413	0.000291694	0.0448877	2.02715e-05	0.00606691
RSp0392	fliH	flagellar assembly protein H	368	243	1499	1636	624	874	649.609	1466	3445	3254	3175	3213	2403	2826	757.158	2195	3479	1422	2365.33	1039.02	136	1551	2290	1325.67	1094.54	3082	5246	7128	5152	2024.64	1117	2956	2592	2221.67	973.828	2.49894	2.44885	1.60304	3.32293	1.8273	0.000200306	0.000943723	0.0192814	3.9839e-05	0.00863808
RSp0393	fliI	flagellum-specific ATP synthase	484	241	1041	1173	584	704.6	390.736	1530	2945	2364	2379	2460	1602	2213.33	545.344	2431	3165	900	2165.33	1155.63	94	1104	1493	897	722.106	2958	4861	5045	4288	1155.48	1330	2537	2508	2125	688.643	2.3704	2.38349	1.22343	3.18427	1.86609	0.000193598	0.000745275	0.0589703	3.62151e-05	0.00505358
RSp0394	fliJ	flagellar protein	287	250	371	370	400	335.6	63.7832	1351	2046	1258	1340	1418	2187	1600	405.752	3417	2695	3042	3051.33	361.09	43	444	634	373.667	301.712	3541	4610	3266	3805.67	710.014	886	1908	2688	1827.33	903.704	2.66312	3.68892	0.851901	3.88846	2.44901	3.16049e-06	3.58748e-07	0.0889287	1.93626e-07	3.40291e-05
RSp0395	fliK	flagellar hook-length control protein	500	436	702	898	664	640	181.797	2045	4143	2578	3033	3205	2349	2892.17	747.49	3126	4042	3024	3397.33	560.622	101	671	1075	615.667	489.352	4920	5660	5546	5375.33	398.429	1638	2966	3540	2714.67	975.591	2.75722	2.973	0.735681	3.57946	2.21257	8.85704e-08	1.59853e-07	0.0543696	1.62932e-08	5.05598e-06
RSp0399		hypothetical protein	5785	5609	7863	8024	2272	5910.6	2325.11	836	434	635	574	592	162	538.833	225.66	465	307	198	323.333	134.247	1575	6000	4806	4127	2289.31	613	574	1382	856.333	455.658	3333	297	252	1294	1765.97	-2.62047	-3.96894	0.341866	-2.47879	-2.58549	0.000761396	0.000203655	0.696967	0.0062458	0.00601446
RSp0404		hypothetical protein	537	584	225	382	144	374.4	190.941	23	28	17	10	10	9	16.1667	7.93515	34	38	0	24	20.8806	78	177	235	163.333	79.3872	23	36	32	30.3333	6.65833	163	22	84	89.6667	70.6706	-3.86366	-4.02515	-0.562283	-3.53817	-2.399	3.23217e-05	0.000228015	0.523015	0.000644086	0.00874294
RSp0405		hypothetical protein	1164	2631	1380	2386	960	1704.2	754.083	149	131	84	96	83	117	110	26.8775	150	137	180	155.667	22.053	477	1277	1450	1068	519.079	103	129	142	124.667	19.8578	388	125	180	231	138.719	-3.41853	-3.1385	0.0840341	-3.52044	-2.96763	3.62858e-07	1.25854e-05	0.890395	4.19944e-06	2.23559e-05
RSp0406		hypothetical protein	1221	2674	2133	3392	1968	2277.6	811.201	85	70	65	59	55	63	66.1667	10.553	138	64	108	103.333	37.2201	954	2201	2306	1820.33	752.101	109	75	168	117.333	47.0567	342	76	168	195.333	135.09	-4.56542	-4.0438	0.588562	-3.92133	-3.57243	7.87922e-08	4.47056e-06	0.307865	5.72625e-06	1.41218e-05
RSp0407		hypothetical protein	1547	3706	4065	5048	4968	3866.8	1419.02	117	93	80	81	54	135	93.3333	28.8906	150	78	180	136	52.4214	1957	3468	4165	3196.67	1128.73	176	131	263	190	67.1044	539	70	252	287	236.451	-4.97234	-4.37338	0.738078	-3.93959	-3.74838	1.3302e-07	7.77863e-06	0.252829	1.905e-05	3.47946e-05
RSp0408		hypothetical protein	12	9	47	33	8	21.8	17.3983	4	7	11	14	20	0	9.33333	7.20185	0	3	0	1	1.73205	10	25	34	23	12.1244	7	8	26	13.6667	10.6927	6	5	0	3.66667	3.21455	-0.250279	-3.63761	1.2214	-0.137876	-2.04094	0.797159	0.0113101	0.200911	0.906147	0.0778469
RSp0413		hypothetical protein	414	83	521	424	160	320.4	188.296	4717	780	439	657	594	117	1217.33	1729.62	2259	814	1080	1384.33	769.071	55	167	606	276	291.223	347	238	1580	721.667	745.334	2296	650	360	1102	1044.15	2.61877	2.41767	0.549488	1.42623	1.7312	0.00307506	0.0119378	0.597606	0.135002	0.068783
RSp0414		ferric siderophore receptor protein	918	482	2726	2074	1360	1512	898.12	15252	3214	1281	2063	1704	1152	4111	5507.79	18516	3880	5094	9163.33	8122.36	187	631	2536	1118	1247.93	621	1603	1950	1391.33	689.32	4934	3209	3612	3918.33	902.378	2.10723	2.93063	0.218559	0.312895	1.44423	0.0204463	0.00607862	0.853673	0.786135	0.152421
RSp0416		ferric siderophore receptor outer membrane signal peptide protein	3842	897	3205	3117	2288	2669.8	1134.58	63100	11971	5414	7849	6809	6930	17012.2	22688	39393	14671	24534	26199.3	12444.9	634	1628	4162	2141.33	1819.16	4393	4364	13371	7376	5191.84	13195	11266	9096	11185.7	2050.68	3.15281	3.52939	0.463567	1.785	2.12704	0.00019798	0.000201542	0.611513	0.0332529	0.0124139
RSp0417	cysK2	cysteine synthase A protein	1956	843	1265	3194	1368	1725.2	912.181	272196	7370	3552	6158	4520	5904	49950	108886	98902	10009	45918	51609.7	44719	230	876	1952	1019.33	869.902	2375	1633	64504	22837.3	36086.3	37316	7252	4692	16420	18141.7	4.57922	4.73326	0.220612	4.07198	2.75958	0.00676203	0.00800147	0.911497	0.0287906	0.0956576
RSp0418		ornithine cyclodeaminase protein	1970	865	1436	3122	1344	1747.4	862.758	321120	11027	5887	10901	7550	6147	60438.7	127727	98456	13612	53640	55236	42444.5	255	737	1806	932.667	793.797	4124	2035	73042	26400.3	40406.4	45274	10505	5448	20409	21681.7	5.00198	4.90861	-0.0130767	4.20867	3.15632	0.00183111	0.00336813	0.994855	0.0145797	0.0397975
RSp0419		putative siderophore biosynthesis protein	1112	349	875	2040	608	996.8	649.458	139663	7407	4141	8299	5479	1818	27801.2	54849.9	26328	7034	12978	15446.7	9881.06	151	491	841	494.333	345.012	2136	940	34759	12611.7	19189.5	27592	5471	1668	11577	13999.1	5.03391	4.24155	0.216447	4.2537	3.29467	0.000837596	0.00483482	0.898571	0.00795356	0.023234
RSp0420		multidrug resistance 1 transmembrane protein	484	185	515	1163	304	530.2	378.527	37224	2889	1964	3693	2662	999	8238.5	14228.9	9903	3282	5598	6261	3359.92	73	277	535	295	231.525	800	400	13951	5050.33	7710.8	8520	2745	708	3991	4052.31	4.55426	4.02472	0.338354	3.75056	3.06082	0.000943009	0.00423561	0.82734	0.0108209	0.0238153
RSp0421		siderophore biosynthesis protein	1087	444	799	2410	952	1138.4	750.289	117729	4832	3002	5483	4001	2169	22869.3	46487	31111	5324	12546	16327	13302.8	189	519	1025	577.667	421.076	1978	650	34173	12267	18982.8	23806	4108	1140	9684.67	12319.1	4.44211	4.04561	0.283805	4.07685	2.80296	0.00422135	0.0116245	0.876044	0.018341	0.0703002
RSp0422		siderophore biosynthesis protein	1187	461	785	2843	848	1224.8	940.584	118230	4308	2743	5360	3719	2106	22744.3	46792.3	36037	4644	9612	16764.3	16874.4	182	654	951	595.667	387.805	1617	579	40621	14272.3	22824.5	24730	3527	936	9731	13054	4.27428	3.90247	0.423245	4.38945	2.60784	0.00769371	0.0192325	0.820589	0.0172087	0.109537
RSp0423		aldolase protein	350	141	219	694	184	317.6	224.436	26180	1558	833	1726	1135	684	5352.67	10211.2	9035	1600	4878	5171	3726.15	36	222	248	168.667	115.626	297	161	12880	4446	7304.37	5999	1111	384	2498	3053.67	4.33394	4.2797	0.418608	4.49629	2.69133	0.00509158	0.00932762	0.819531	0.0130273	0.0856918
RSp0424	ssd	diaminopimelate decarboxylase protein	600	264	399	1167	272	540.4	375.702	53382	2095	1453	2877	1918	990	10452.5	21040.7	18313	2454	7002	9256.33	8166.3	98	385	486	323	201.293	832	272	24036	8380	13561.4	10386	1777	516	4226.33	5371.56	4.33972	4.15031	0.506556	4.60186	2.51513	0.00533363	0.0112544	0.776377	0.0112474	0.108545
RSp0481		substrate-binding periplasmic (PBP) ABC transporter protein	4487	10497	2177	908	8520	5317.8	4095.1	3409	4920	786	682	766	1197	1960	1782.17	3476	4924	2988	3796	1006.89	446	665	1103	738	334.528	2394	2657	1327	2126	704.339	2558	2229	7728	4171.67	3084.26	-0.724507	-0.248699	-2.01412	-1.14597	-0.349167	0.272715	0.77792	0.0163781	0.149327	0.69471
RSp0483		ornithine cyclodeaminase	8511	34215	22111	7062	21512	18682.2	11174.9	9386	17513	5509	5838	5710	3312	7878	5107.44	18548	18870	7236	14884.7	6625.9	968	2146	3635	2249.67	1336.52	6603	9815	5942	7453.33	2071.79	5085	6711	36264	16020	17550.7	-0.489369	-0.00360627	-2.40819	-1.16664	-0.507886	0.425896	0.997106	0.00278397	0.1085	0.511872
RSp0484		hypothetical protein	6196	19587	16038	4800	13944	12113	6385.72	4942	9350	3144	3243	2955	2250	4314	2622.16	10119	12318	5076	9171	3712.91	374	1159	1839	1124	733.127	3351	6875	3187	4471	2083.54	3701	3723	24600	10674.7	12059.7	-0.753679	-0.0898916	-2.86492	-1.32685	-0.518836	0.175211	0.910767	0.000392949	0.0515158	0.468122
RSp0499		putative transport transmembrane protein	3523	1115	4121	4041	2928	3145.6	1231.49	182	143	94	104	122	171	136	35.7043	188	173	252	204.333	41.9563	1466	2013	2771	2083.33	655.337	197	235	136	189.333	49.9433	1766	179	336	760.333	874.463	-4.00457	-3.42654	0.500378	-3.55932	-2.20345	2.18579e-07	1.53206e-05	0.388456	1.13313e-05	0.000931397
RSp0500		hypothetical protein	10092	6714	15282	14223	18008	12863.8	4462.65	297	354	204	203	217	675	325	181.832	435	489	828	584	213.028	5966	7714	12178	8619.33	3203.43	580	668	364	537.333	156.427	4259	357	1716	2110.67	1980.71	-5.06767	-3.94514	0.485728	-4.10609	-2.62191	2.56121e-08	5.18857e-06	0.41449	3.67269e-06	0.000260454
RSp0501		hypothetical protein	24086	11549	23738	30015	16544	21186.4	7198.85	624	314	159	133	156	405	298.5	192.192	605	372	486	487.667	116.509	11573	23965	21571	19036.3	6573.34	637	482	599	572.667	80.7857	11416	240	972	4209.33	6251.88	-5.85951	-5.14971	0.81821	-4.91339	-3.0004	5.73984e-07	2.82153e-05	0.331105	4.10109e-05	0.00267885
RSp0518		putative VGR-related protein	564	450	703	447	456	524	111.434	95	96	57	65	68	45	71	20.5815	89	108	90	95.6667	10.6927	286	207	336	276.333	65.041	69	82	108	86.3333	19.8578	277	89	96	154	106.579	-2.27334	-2.22206	-0.0897846	-2.38744	-1.98375	5.25059e-07	8.81221e-06	0.834978	4.34126e-06	2.93417e-05
RSp0530		putative cation efflux system transmembrane protein	1325	569	931	758	728	862.2	288.856	6717	5526	2905	3241	3326	1566	3880.17	1885.65	520	3647	4500	2889	2095.48	507	760	944	737	219.406	5264	2158	1376	2932.67	2056.51	2119	5542	1560	3073.67	2155.83	2.8167	2.02926	0.562568	1.87342	1.74537	6.16924e-05	0.00442518	0.42363	0.00686842	0.0124462
RSp0532		putative aminopeptidase transmembrane protein	4057	4500	5941	2680	4880	4411.6	1192.73	182	275	188	149	122	198	185.667	52.0564	175	323	90	196	117.911	1796	1092	3111	1999.67	1024.79	277	341	172	263.333	85.3249	5952	419	324	2231.67	3222.25	-4.07882	-4.41379	-0.437508	-4.00891	-1.50792	8.10379e-06	5.8112e-05	0.607595	0.000126234	0.0779256
RSp0535		transcription regulator protein	483	280	1185	1055	720	744.6	379.207	41	61	59	53	48	108	61.6667	23.8467	55	70	162	95.6667	57.9339	321	328	582	410.333	148.709	57	113	80	83.3333	28.1484	245	68	36	116.333	112.571	-3.16838	-2.41224	0.332631	-2.55744	-2.34907	1.02e-05	0.00119511	0.630979	0.000809949	0.00175732
RSp0536		sugar-proton symporter transmembrane protein	2075	1460	9321	6587	2616	4411.8	3399.65	110	159	163	154	161	90	139.5	31.3863	142	196	198	178.667	31.77	1153	2257	3253	2221	1050.46	162	179	219	186.667	29.2632	1554	134	60	582.667	842.013	-4.1137	-3.95768	0.196817	-3.95244	-2.63469	4.10399e-05	0.000645787	0.852661	0.000638899	0.0129362
RSp0537		hypothetical protein	353	139	1923	1671	456	908.4	824.027	19	26	47	44	40	18	32.3333	12.9099	15	26	0	13.6667	13.0512	276	560	896	577.333	310.363	17	35	68	40	25.865	339	24	36	133	178.502	-3.77988	-4.84079	0.849812	-3.64115	-2.13156	0.000914893	0.00181174	0.473315	0.00721181	0.0954016
RSp0538		hypothetical protein	467	195	798	424	512	479.2	216.029	31	38	66	64	51	18	44.6667	19.0333	22	48	0	23.3333	24.0278	105	152	280	179	90.5704	45	49	116	70	39.8873	410	24	12	148.667	226.401	-2.64529	-3.76614	-0.422993	-2.32646	-1.76413	0.00724714	0.00537766	0.727723	0.0470313	0.140109
RSp0569		putative Mannose-binding lectin	52653	54259	36690	65210	35488	48860	12627.1	1060	661	506	467	460	819	662.167	239.257	881	671	1368	973.333	357.556	16278	51809	49570	39219	19899	776	825	971	857.333	101.441	8910	757	768	3478.33	4703.96	-5.80009	-5.31653	0.509361	-5.55786	-4.20014	1.23716e-07	5.31931e-06	0.50191	3.55705e-06	4.71544e-05
RSp0578		hypothetical protein	119	28	50	40	8	49	42.1426	16	13	6	5	1	63	17.3333	23.0362	11	8	0	6.33333	5.68624	24	46	55	41.6667	15.9478	6	6	22	11.3333	9.2376	97	8	0	35	53.8424	-2.00372	-2.97093	0.505897	-1.85654	-1.30671	0.0418393	0.0174726	0.658175	0.110461	0.23703
RSp0580		product of A truncated bacteriophage gene protein	108	5	19	8	8	29.6	44.1509	5	5	5	3	1	27	7.66667	9.60555	4	7	0	3.66667	3.51188	3	7	7	5.66667	2.3094	8	6	12	8.66667	3.05505	87	4	12	34.3333	45.7857	-1.80676	-2.57782	-1.24878	-1.25783	-0.36769	0.0754438	0.038713	0.29204	0.268281	0.739696
RSp0583	cbhA	exoglucanase A	22837	22290	37892	26823	27416	27451.6	6271.66	1288	725	839	829	894	1296	978.5	248.921	1359	1204	3294	1952.33	1164.5	11468	14835	19667	15323.3	4121.26	1430	1239	1380	1349.67	99.0471	11434	714	2388	4845.33	5767.02	-4.41971	-3.54773	0.0638768	-4.07918	-2.80888	4.63972e-07	5.65578e-05	0.935165	1.56621e-05	0.000568397
RSp0598		putative response regulator transcription regulator protein	176	103	234	238	176	185.4	54.9891	1285	1951	2397	2633	2747	5337	2725	1386.49	2495	2793	1026	2104.67	945.961	30	200	348	192.667	159.127	3588	3887	4049	3841.33	233.868	521	605	756	627.333	119.081	4.10029	4.10154	0.881973	4.86773	1.91975	5.33428e-08	1.75126e-07	0.0900072	2.36281e-08	0.000568045
RSp0602		signal peptide protein	23620	14860	21615	34540	19304	22787.8	7334.32	3575	4923	3155	3357	3322	4365	3782.83	702.847	4595	2663	3240	3499.33	991.764	23917	23168	32126	26403.7	4969.82	4843	4987	5989	5273	624.24	21344	4149	2916	9469.67	10301.9	-2.04721	-2.24869	1.27195	-1.64577	-1.372	0.000310944	0.0011043	0.0298981	0.00991065	0.0299989
RSp0603		putative serine protease protein	12907	6493	6057	26019	8352	11965.6	8311.19	1019	598	394	357	408	324	516.667	263.979	504	379	450	444.333	62.6924	11172	12112	18427	13903.7	3945.42	732	726	552	670	102.235	11412	496	324	4077.33	6352.59	-3.69162	-3.9772	1.5704	-3.42188	-1.95765	7.03195e-05	0.000386916	0.0612491	0.00114607	0.0386058
RSp0638		ABC transporter ATP-binding protein	2473	2608	3808	2070	2496	2691	656.842	107	85	85	65	49	27	69.6667	28.7518	105	86	72	87.6667	16.563	973	1043	1255	1090.33	146.838	91	145	85	107	33.0454	1438	95	168	567	755.191	-4.63999	-4.83837	-0.590162	-4.55671	-2.82982	6.21581e-07	6.39661e-06	0.391401	1.01973e-05	0.000737313
RSp0639		hypothetical protein	5817	6822	9035	4701	7248	6724.6	1623.27	78	109	71	89	69	90	84.3333	14.9354	90	119	18	75.6667	52.0032	2191	2437	3179	2602.33	514.332	200	322	102	208	110.218	3376	147	288	1270.33	1824.92	-5.83816	-6.43852	-0.589119	-4.96464	-2.95282	1.29355e-06	8.86356e-06	0.50586	6.17062e-05	0.00400018
RSp0640		hypothetical protein	2396	2988	3509	1647	2200	2548	719.918	15	30	26	17	24	9	20.1667	7.83369	22	59	18	33	22.6053	971	1193	1197	1120.33	129.342	45	101	40	62	33.8674	1130	38	60	409.333	624.213	-6.28646	-6.23423	-0.471522	-5.34435	-3.13594	1.62574e-06	2.23346e-05	0.624964	6.73679e-05	0.00442698
RSp0641	rmyA	peptide synthetase protein	40663	38720	53092	41350	43424	43449.8	5646.22	1361	1099	1145	1250	1117	1260	1205.33	101.946	945	1220	1152	1105.67	143.235	17260	26226	28651	24045.7	6000.34	1517	1909	2096	1840.67	295.487	25872	1160	2052	9694.67	14017.1	-4.6801	-4.98044	0.0412305	-4.26823	-2.50097	1.54679e-06	1.39576e-05	0.963736	5.22663e-05	0.00504822
RSp0642	rmyB	peptide synthetase protein	38475	32287	38401	36377	41304	37368.8	3338.54	2684	1882	1850	1946	1805	1953	2020	330.161	1872	1979	2736	2195.67	470.991	15263	27253	28685	23733.7	7370.67	2216	2471	3428	2705	638.986	25665	1743	5040	10816	12964.8	-3.69845	-3.74509	0.263097	-3.46798	-2.02661	2.45617e-06	3.13072e-05	0.712523	6.33104e-05	0.00586402
RSp0647		putative enoyl-coenzyme A hydratase protein	241	384	109	114	80	185.6	127.06	41	100	32	46	44	27	48.3333	26.3413	30	48	0	26	24.2487	40	75	69	61.3333	18.7172	28	40	55	41	13.5277	191	44	36	90.3333	87.2716	-1.15428	-2.99032	-0.804136	-1.77383	-1.33336	0.120819	0.0039385	0.38084	0.0611746	0.143544
RSp0652		acyl-CoA dehydrogenase oxidoreductase protein	104	2803	121	87	168	656.6	1200.25	86	317	44	41	34	99	103.5	107.875	71	60	36	55.6667	17.8979	45	62	109	72	33.1512	69	122	76	89	28.7924	77	78	120	91.6667	24.5425	-1.50247	-2.51436	-1.58717	-2.04827	-2.16734	0.109409	0.0445225	0.194425	0.0906256	0.0755164
RSp0672	ripG2, gala2	Type III effector protein GALA2	875	167	221	749	80	418.4	365.535	1017	2160	1783	1573	1603	1818	1659	377.983	2312	1559	846	1572.33	733.091	292	386	576	418	144.679	1266	1961	1458	1561.67	358.91	933	2272	444	1216.33	946.364	3.05344	2.45407	1.20628	2.52301	1.86369	0.000238612	0.00292851	0.128309	0.00265926	0.0228941
RSp0673		lipoprotein	275	217	280	87	144	200.6	83.9899	884	2193	1645	1740	1418	4176	2009.33	1144.51	1339	3441	5886	3555.33	2275.66	34	47	112	64.3333	41.7892	3279	2558	1401	2412.67	947.398	1179	2364	3720	2421	1271.46	3.61601	4.19627	-1.05334	3.72899	3.30727	6.27286e-07	3.39959e-07	0.0755391	1.19722e-06	4.39269e-06
RSp0674		lipoprotein	217	132	311	131	152	188.6	76.8915	632	1228	1650	1802	1420	2169	1483.5	527.909	752	2091	2376	1739.67	867.133	39	68	118	75	39.9625	1187	1564	931	1227.33	318.422	746	1435	1320	1167	369.103	3.40216	3.41303	-0.555884	2.97448	2.5702	1.44935e-07	4.11035e-07	0.266612	1.94711e-06	1.01655e-05
RSp0675		lipoprotein	522	161	331	141	152	261.4	165.304	799	1598	1769	1911	1514	1206	1466.17	405.475	781	2055	864	1233.33	712.793	35	126	145	102	58.7963	2187	1577	1166	1643.33	513.722	1645	1452	768	1288.33	460.839	3.29276	2.40191	-0.63763	2.79123	2.14484	3.49655e-06	0.000257231	0.310864	4.78723e-05	0.000708339
RSp0676	metE	5-methyltetrahydropteroyltriglutamate-- homocysteine methyltransferase	34219	10115	22763	6675	11304	17015.2	11359.6	166136	183152	78077	89878	107135	45639	111670	53028.8	61246	83088	96876	80403.3	17966.1	27079	7928	21094	18700.3	9797.32	31427	71949	14923	39433	29343.9	81871	213180	36552	110534	91736.3	3.52936	2.42238	0.931003	1.16703	2.4947	1.46767e-05	0.00138336	0.189477	0.104489	0.00146142
RSp0688		hypothetical protein	1218	771	1893	2229	1456	1513.4	569.626	173	129	180	196	182	225	180.833	31.4033	208	172	198	192.667	18.5831	876	1520	1510	1302	368.961	109	179	308	198.667	100.947	562	103	252	305.667	234.159	-2.54187	-2.36674	1.0058	-2.36829	-2.18466	3.2365e-06	8.29512e-05	0.0330366	8.2632e-05	0.000190432
RSp0689		hypothetical protein	26315	14941	9999	18263	6584	15220.4	7653.04	3036	2093	2627	2329	2442	945	2245.33	711.417	1884	1312	1584	1593.33	286.114	4921	17248	12735	11634.7	6236.73	2390	1844	4841	3025	1596.22	22575	1706	1548	8609.67	12094.6	-1.90474	-2.94459	0.553428	-1.91018	-1.31751	0.00727182	0.00176825	0.50586	0.0266563	0.118664
RSp0690	hmgB	fumarylacetoacetase	9131	5065	954	809	2232	3638.2	3514.02	1529	2303	310	304	281	990	952.833	829.684	672	2063	1242	1325.67	699.264	411	481	544	478.667	66.5307	1995	752	513	1086.67	795.665	7352	715	2676	3581	3409.8	-1.45617	-1.2364	-2.17889	-1.85431	-0.466598	0.0372061	0.155032	0.0162162	0.0346227	0.612239
RSp0691	hmgA	homogentisate 1,2-dioxygenase	3668	11609	1497	1011	4552	4467.4	4254.96	3327	4563	557	595	585	2151	1963	1697.23	1613	4308	2592	2837.67	1364.19	508	491	613	537.333	66.0782	4500	1947	746	2397.67	1917.15	2156	1798	5904	3286	2274.31	-0.803678	-0.58259	-2.26483	-0.874919	-0.498191	0.312649	0.569693	0.0261505	0.383183	0.645109
RSp0693	hdfA	Dioxygenase	1448	86	63	4385	80	1212.4	1870.37	4876	6884	6648	6485	5806	18648	8224.5	5157.89	15481	6539	19548	13856	6655	1165	1726	2663	1851.33	756.824	5387	8154	4914	6151.67	1750.12	1760	6877	2652	3763	2733.43	4.80322	5.74603	3.35567	4.4903	3.66351	0.000669953	0.000236056	0.0129593	0.00181296	0.00939624
RSp0694	hdfB	Tryptophan-2,3-dioxygenase, oxidoreductase protein	2803	144	173	9493	168	2556.2	4042.96	10312	12254	12577	12235	10690	13455	11920.5	1191.4	22171	7280	9216	12889	8096.52	1680	2883	3701	2754.67	1016.59	7779	10101	9214	9031.33	1171.73	3443	8654	1896	4664.33	3540.68	4.83816	4.52774	3.10106	4.25721	3.06622	0.000352101	0.000805771	0.0146041	0.00171039	0.0183182
RSp0695	hdfC	FAD dependent oxidoreductase protein	1892	103	128	6168	136	1685.4	2620.43	4172	8067	8305	7387	6935	5022	6648	1682.98	7538	4325	3186	5016.33	2256.86	814	1516	1864	1398	534.853	5045	5469	4246	4920	621.008	2190	5848	864	2967.33	2581.33	4.57989	3.66385	2.56157	3.74792	2.79961	0.000587626	0.00421173	0.0401396	0.00420447	0.0304036
RSp0696	hdfD	Aminotransferase, class V	1891	180	154	5093	136	1490.8	2149.23	4089	10588	6830	6201	6274	12105	7681.17	3027.18	12472	6164	17478	12038	5669.47	1066	1804	2377	1749	657.228	10004	7475	5571	7683.33	2223.83	1980	8840	2688	4502.67	3772.89	4.30202	4.88508	2.59185	4.04632	3.21432	0.000590505	0.000335782	0.0279952	0.0013822	0.0102758
RSp0697	hdfE	Short-chain dehydrogenase/reductase protein	2423	276	226	6293	144	1872.4	2650.06	7370	17977	12398	11452	10629	22491	13719.5	5510.37	21560	11218	23040	18606	6440.85	1219	2110	2970	2099.67	875.546	15168	13232	7206	11868.7	4152.39	2436	16522	3348	7435.33	7882.48	4.75961	5.08259	2.44191	4.2349	3.49314	0.000282763	0.000236056	0.0385027	0.00100739	0.0067196
RSp0698	hdfF	Aminotransferase protein	3952	380	319	8760	208	2723.8	3726.59	12725	25213	18220	16489	15052	20043	17957	4359.77	24970	13563	15192	17908.3	6169.58	1300	3020	3881	2733.67	1314.11	20342	15565	12293	16066.7	4047.88	4012	18907	2700	8539.67	9002.31	4.78082	4.35723	2.28397	4.15284	3.10035	0.000260145	0.000776472	0.0540502	0.00119113	0.0138892
RSp0710		hypothetical protein	2572	147	289	361	256	725	1035.38	42	63	26	16	20	9	29.3333	19.9165	19	40	0	19.6667	20.0083	63	143	151	119	48.6621	41	16	19	25.3333	13.6504	1527	23	12	520.667	871.528	-3.21088	-4.62316	-1.04449	-4.28502	-1.53208	0.0055752	0.00382643	0.430943	0.00530426	0.233886
RSp0711		conserved hypothetical protein	1386	1533	1650	1788	2120	1695.4	279.742	222	261	72	89	80	126	141.667	80.4603	122	161	0	94.3333	83.9901	604	1025	1201	943.333	306.764	158	122	111	130.333	24.5832	686	118	72	292	341.988	-3.21663	-4.16952	0.0171516	-3.464	-2.93791	0.00033742	0.000434793	0.988092	0.00154472	0.00533669
RSp0712		hypothetical protein	3344	7935	4684	4556	7512	5606.2	2007.88	853	1095	218	256	196	603	536.833	377.513	899	739	738	792	92.6661	2676	3412	5268	3785.33	1335.72	1106	623	374	701	372.181	1657	548	1068	1091	554.858	-3.13109	-2.62078	0.18413	-2.92653	-2.58087	1.01612e-05	0.000590505	0.801455	0.000239084	0.00069936
RSp0718		lipoprotein	204	238	744	428	440	410.8	214.94	1015	1049	452	493	380	648	672.833	291.909	1680	1331	1116	1375.67	284.641	51	146	396	197.667	178.209	219	733	432	461.333	258.252	347	1237	1068	884	472.67	1.35681	2.2667	-0.428889	0.410006	1.06928	0.0139478	0.000982957	0.535982	0.5492	0.0916964
RSp0719		Putative Phosphate-selective porin O and P	367	302	1279	908	848	740.8	406.626	2946	1778	1423	1672	1327	1854	1833.33	581.772	3123	2220	3744	3029	766.336	156	384	928	489.333	396.632	956	1281	1394	1210.33	227.39	897	2080	1200	1392.33	614.505	2.01913	2.63017	0.283174	1.22761	1.2328	0.000345335	9.83913e-05	0.661511	0.0351959	0.0377729
RSp0722		L-aspartate dehydrogenase	3614	2183	3000	4249	6664	3942	1702.39	556	312	248	230	232	324	317	123.895	406	229	72	235.667	167.1	1657	4220	3053	2976.67	1283.2	409	269	433	370.333	88.5739	1418	265	420	701	625.758	-3.05505	-3.61568	0.822208	-2.80946	-2.51288	3.74615e-06	1.06283e-05	0.147809	0.000107817	0.000308812
RSp0731	ripTPS	type III effector, trehalose-6-phosphate synthase	400	244	251	271	512	335.6	117.245	56	77	48	33	36	72	53.6667	18.2062	69	81	36	62	23.3024	138	122	233	164.333	60.0028	63	66	56	61.6667	5.1316	220	71	108	133	77.5822	-2.18295	-2.06411	-0.0628955	-2.0845	-1.38324	6.83742e-06	0.000131839	0.905456	0.000120454	0.00379038
RSp0734		hypothetical protein	1676	1852	2879	1558	1112	1815.4	654.416	171	229	189	169	176	153	181.167	26.1566	354	268	270	297.333	49.085	1248	1709	2524	1827	646.132	356	361	490	402.333	75.9627	1530	269	504	767.667	670.575	-2.70842	-2.4234	0.731588	-2.03551	-1.51347	1.32277e-06	4.95027e-05	0.107772	0.000250447	0.00346752
RSp0735		hypothetical protein	1884	2468	2170	1212	1344	1815.6	534.472	227	250	145	118	145	252	189.5	60.0758	404	322	342	356	42.7551	1007	1404	1951	1454	473.982	425	454	315	398	73.328	1838	265	528	877	842.575	-2.87529	-2.27256	0.305524	-2.18454	-1.48109	5.79251e-07	8.36976e-05	0.528862	0.000118313	0.00383952
RSp0739	tssL	Type VI Secretion System component protein	5138	6777	5249	3793	5112	5213.8	1058.26	284	327	150	172	182	324	239.833	80.807	348	431	324	367.667	56.1456	1809	2118	3165	2364	710.683	1026	873	386	761.667	334.21	5021	414	492	1975.67	2637.62	-4.10607	-3.66748	-0.401073	-2.76055	-1.90367	7.57553e-07	3.3157e-05	0.562395	0.000412123	0.00853805
RSp0740	tssK	Type VI Secretion System component protein	7961	13245	9736	6602	8264	9161.6	2539.82	452	785	277	286	294	729	470.5	231.823	744	947	630	773.667	160.569	3062	3236	5220	3839.33	1198.85	1762	2064	718	1514.67	706.264	7596	876	876	3116	3879.79	-4.04838	-3.47414	-0.549582	-2.64106	-2.00471	6.39918e-07	4.17058e-05	0.404404	0.000481133	0.00523114
RSp0741	tssJ	Type VI secretion system, lipoprotein	3545	5366	5289	3042	3896	4227.6	1049.29	148	296	82	93	94	270	163.833	95.4786	239	435	396	356.667	103.751	1578	1816	2752	2048.67	620.62	478	880	261	539.667	314.074	2707	427	492	1208.67	1298	-4.50453	-3.4441	-0.335726	-3.00182	-2.10491	1.04554e-07	2.16748e-05	0.599249	7.82215e-05	0.00203749
RSp0742		putative lipoprotein	23588	25875	15514	12705	24448	20426	5907.79	361	484	149	151	170	288	267.167	136.495	741	823	432	665.333	206.19	6261	8913	12994	9389.33	3391.68	2016	2918	985	1973	967.217	19861	584	804	7083	11066.6	-5.88347	-4.8133	-0.310856	-3.34517	-2.19924	5.08015e-07	4.72024e-05	0.737173	0.000875838	0.0187074
RSp0743	tssA	Type VI Secretion protein	40637	24507	24739	28781	39040	31540.8	7783.54	555	343	188	201	155	297	289.833	148.076	680	580	216	492	244.197	11463	23896	25153	20170.7	7567.21	1497	2191	1938	1875.33	351.218	31903	385	552	10946.7	18148.9	-6.36336	-5.83531	0.315396	-3.65152	-2.36881	2.45617e-06	7.60734e-05	0.777749	0.00236148	0.0361149
RSp0744	tssB	Type VI Secretion protein	83460	58776	65251	69195	73224	69981.2	9229.62	1289	827	477	503	425	576	682.833	328.883	1661	1197	216	1024.67	737.754	22598	39469	43368	35145	11039.5	3805	4385	3187	3792.33	599.1	69001	775	1188	23654.7	39271.6	-6.26075	-6.1319	-0.121916	-3.96019	-2.50924	3.41414e-06	6.62991e-05	0.920341	0.00156259	0.0314755
RSp0745		Type VI secretion system effector, Hcp1 family	85333	71459	52699	41351	92392	68646.8	21503.3	1480	1091	410	388	340	927	772.667	467.37	1692	1548	432	1224	689.661	16955	39689	49627	35423.7	16748.4	5897	5289	2230	4472	1965.28	82936	817	1236	28329.7	47290.9	-6.20013	-5.84267	-0.0780009	-3.93341	-2.28098	4.74359e-06	0.000113506	0.950274	0.00195172	0.0527159
RSp0746		Type VI secretion system, lysozyme-related	6253	3974	5508	4102	5040	4975.4	959.912	99	119	72	65	68	72	82.5	21.6402	144	216	72	144	72	1945	2656	3378	2659.67	716.507	267	521	289	359	140.727	5732	133	156	2007	3225.97	-5.38051	-4.95322	-0.0847863	-3.58119	-1.92169	2.86599e-06	8.60976e-05	0.936483	0.00102375	0.0512985
RSp0747	tssD	Type VI Secretion protein	7331	6072	8761	5552	5512	6645.6	1392.36	221	241	150	146	148	243	191.5	48.2856	292	339	72	234.333	142.535	2957	4040	5336	4111	1191.09	535	836	551	640.667	169.353	6740	310	288	2446	3718.73	-4.71982	-4.79743	0.0420676	-3.24086	-2.07799	2.78334e-06	3.77893e-05	0.964838	0.000859543	0.0212396
RSp0748	tssE	Type VI secretion protein	3812	3065	4310	3378	2488	3410.6	696.731	113	142	78	78	82	63	92.6667	29.2278	139	139	0	92.6667	80.2517	1819	2719	3281	2606.33	737.483	331	398	334	354.333	37.8462	3860	141	168	1389.67	2139.41	-4.63122	-5.23053	0.3715	-3.0979	-1.97063	5.92933e-05	0.000302329	0.742843	0.00848814	0.0857177
RSp0749	tssH	Type VI secretion ATPase, ClpV1 family	19685	17083	18267	14045	17536	17323.2	2080.77	725	612	327	363	309	513	474.833	170.128	690	840	324	618	265.428	7533	9890	12122	9848.33	2294.78	1551	2081	1021	1551	530	20650	731	408	7263	11594.6	-4.79936	-4.72085	-0.0418172	-3.38187	-2.00257	4.89919e-06	8.25056e-05	0.967185	0.00111056	0.0367833
RSp0750	vgrG2	putative VGR-related protein	9626	7509	9682	7451	8376	8528.8	1090.72	447	377	227	243	213	369	312.667	97.4508	365	465	234	354.667	115.846	4343	6420	7566	6109.67	1633.76	879	1055	749	894.333	153.575	9648	440	468	3518.67	5308.18	-4.37945	-4.41405	0.313862	-3.07765	-1.89374	1.67876e-06	2.39696e-05	0.689888	0.000513178	0.0192861
RSp0754		hypothetical protein	164	93	266	105	104	146.4	72.4175	41	27	46	45	32	27	36.3333	8.75595	38	47	0	28.3333	24.9466	57	93	151	100.333	47.4271	32	50	85	55.6667	26.9506	143	38	48	76.3333	57.9511	-1.31723	-2.06705	0.217213	-1.17611	-1.1088	0.0629154	0.0245964	0.818662	0.170426	0.199582
RSp0760		hypothetical protein	2793	1559	1471	843	1432	1619.6	714.304	182	269	147	137	167	126	171.333	51.9564	194	281	216	230.333	45.2364	468	696	882	682	207.355	348	491	200	346.333	145.507	2852	319	336	1169	1457.55	-2.55829	-2.59546	-0.466765	-2.13454	-0.967453	1.27692e-05	0.000125377	0.40744	0.000698346	0.0845611
RSp0761		type VI secretion system OmpA/MotB family protein	3398	3315	2671	2008	3056	2889.6	568.359	365	426	224	187	219	135	259.333	111.812	258	479	324	353.667	113.447	1539	1812	2545	1965.33	520.233	723	781	411	638.333	199.001	4134	525	228	1629	2174.47	-2.88386	-2.84695	0.208284	-2.10393	-1.32084	1.81088e-05	0.000242011	0.766029	0.0026979	0.0484137
RSp0762		Type VI secretion system-associated protein	2762	3008	2983	2212	3112	2815.4	360.59	272	341	178	188	177	207	227.167	66.0951	260	312	360	310.667	50.0133	1843	1862	2720	2141.67	500.941	528	570	338	478.667	123.618	3310	366	324	1333.33	1711.97	-3.14077	-2.92757	0.408708	-2.41375	-1.45806	5.09925e-06	0.000126879	0.51604	0.000669368	0.0252301
RSp0763	tssM	Type VI secretion protein	9331	9578	11448	7971	8416	9348.8	1344.24	802	1008	538	614	642	432	672.667	204.75	795	928	432	718.333	256.734	5736	5991	9086	6937.67	1864.87	1590	1730	1192	1504	279.12	11457	1099	864	4473.33	6049.17	-3.22576	-3.55386	0.344974	-2.49706	-1.52827	6.59001e-06	3.62151e-05	0.608896	0.000773809	0.0264059
RSp0764		hypothetical protein	1825	2319	2545	2059	1688	2087.2	350.791	106	247	130	119	137	99	139.667	54.4708	109	281	288	226	101.385	1198	1337	1954	1496.33	402.398	244	354	322	306.667	56.5803	1782	302	228	770.667	876.622	-3.3365	-2.99591	0.337706	-2.57578	-1.60431	2.60607e-06	9.46633e-05	0.596112	0.000357445	0.0140721
RSp0765		hypothetical protein	1075	1011	1117	924	1072	1039.8	74.958	80	102	63	61	46	99	75.1667	22.4091	89	120	54	87.6667	33.0202	538	759	1054	783.667	258.883	209	199	184	197.333	12.5831	943	162	108	404.333	467.28	-3.41181	-3.39519	0.38416	-2.20482	-1.74078	4.08256e-07	6.61554e-06	0.475626	0.000364462	0.00301663
RSp0766		hypothetical protein	1304	1314	2189	1510	1248	1513	390.67	103	91	113	92	83	126	101.333	15.9833	97	150	108	118.333	27.9702	650	929	1081	886.667	218.596	216	231	198	215	16.5227	1103	142	108	451	564.904	-3.44181	-3.43098	0.053802	-2.61146	-2.03001	2.11731e-06	3.01386e-05	0.941054	0.000344416	0.00336203
RSp0767		hypothetical protein	7435	7552	8720	5742	6752	7240.2	1096.35	191	169	82	81	104	90	119.5	48.0864	276	265	162	234.333	62.8835	3515	4658	5374	4515.67	937.638	469	722	507	566	136.429	5969	186	360	2171.67	3289.74	-5.44513	-4.85038	0.0455876	-3.54726	-2.39079	4.44106e-07	2.00596e-05	0.960744	0.000277747	0.0073233
RSp0768	vgrG3	Type VI Secretion associated VGR-related protein	4115	4587	9266	6174	3792	5586.8	2251.02	262	220	231	241	261	198	235.5	24.6962	265	391	468	374.667	102.481	3262	5025	6641	4976	1690.03	685	761	808	751.333	62.0672	3657	405	528	1530	1843.06	-3.95405	-3.58767	0.709446	-2.61528	-2.00793	6.40284e-07	2.35199e-05	0.241766	0.000401649	0.00423067
RSp0771		hypothetical protein	2608	1691	2111	1515	1624	1909.8	450.94	240	174	177	180	139	450	226.667	114.157	263	303	558	374.667	160.026	1035	1341	1678	1351.33	321.625	281	358	318	319	38.5097	1968	244	336	849.333	969.885	-2.86025	-2.08898	0.2984	-2.38401	-1.54886	3.97345e-06	0.000861906	0.60579	0.000270081	0.00848094
RSp0773		putative signal peptide protein	4133	2675	4729	3422	2640	3519.8	913.165	487	221	246	242	271	315	297	98.4906	256	291	828	458.333	320.619	2503	4765	6199	4489	1863.39	276	296	674	415.333	224.235	3267	197	492	1318.67	1693.74	-3.07232	-2.72692	1.18057	-2.87085	-1.77924	4.93664e-05	0.00134519	0.0923155	0.000898947	0.0234819
RSp0775		hypothetical protein	172	35	74	34	56	74.2	57.1157	31	8	8	7	14	0	11.3333	10.6145	8	13	18	13	5	19	67	76	54	30.6431	15	27	25	22.3333	6.4291	161	13	24	66	82.456	-1.85317	-2.13934	0.470132	-1.37838	-0.662239	0.00802288	0.0135669	0.568731	0.0903096	0.406249
RSp0778	lasR	transcriptional activator of quorum sensing autoinducer synthesis transcription regulator protein	824	401	426	303	280	446.8	219.836	29	28	22	17	20	9	20.8333	7.41395	28	27	0	18.3333	15.885	309	278	433	340	82.0183	28	45	24	32.3333	11.1505	487	22	36	181.667	264.519	-3.64283	-4.65931	0.377256	-3.64706	-2.06959	4.96253e-05	7.53924e-05	0.66682	0.000487497	0.0206903
RSp0779	lasI	autoinducer synthase	9086	4831	516	344	312	3017.8	3900.01	15	25	20	21	28	27	22.6667	4.92612	31	30	0	20.3333	17.6163	4228	9692	12337	8752.33	4135.36	22	41	51	38	14.7309	7994	35	24	2684.33	4598.31	-5.0627	-7.14342	2.90904	-5.41048	-1.22869	0.00356799	0.00203165	0.0675965	0.0101871	0.492085
RSp0780		hypothetical protein	36704	20597	1071	720	608	11940	16283.7	274	195	134	110	95	180	164.667	66.1685	236	284	162	227.333	61.46	14414	21641	29706	21920.3	7649.83	224	275	210	236.333	34.2101	31793	196	276	10755	18219.5	-3.9297	-5.1455	2.19443	-4.97176	-1.0865	0.0088871	0.00704889	0.139702	0.00880364	0.514445
RSp0781	metB	putative cystathionine gamma-synthase protein	30772	18198	785	574	472	10160.2	13812.2	153	85	76	92	77	36	86.5	37.9618	162	120	90	124	36.1663	20427	20224	31155	23935.3	6253.24	150	167	202	173	26.5141	37679	52	144	12625	21697.4	-4.18312	-5.77229	2.58005	-4.95638	-0.696786	0.0178429	0.0104489	0.131384	0.0225024	0.730897
RSp0782		putative aminoacyl-tRNA synthetase protein	19602	15079	503	317	272	7154.6	9435.31	83	51	48	45	38	54	53.1667	15.613	82	81	72	78.3333	5.50757	11817	14213	18823	14951	3560.83	90	121	138	116.333	24.3379	22524	61	168	7584.33	12938.2	-4.52333	-5.92755	2.25958	-5.17378	-0.806427	0.0118173	0.00861247	0.177539	0.0171028	0.68113
RSp0783		hypothetical protein	4010	3892	121	65	64	1630.4	2118.94	13	8	7	8	7	18	10.1667	4.44597	23	18	0	13.6667	12.0968	3386	4251	5555	4397.33	1091.88	13	32	34	26.3333	11.5902	4634	12	60	1568.67	2654.77	-5.62835	-6.93352	2.71417	-5.18521	-1.03802	0.00552049	0.00311702	0.104391	0.0166808	0.577577
RSp0784		putative omega-3 fatty acid desaturase transmembrane protein	10598	6269	298	153	200	3503.6	4753.79	34	24	30	19	25	63	32.5	15.8082	50	41	36	42.3333	7.0946	7090	8901	11478	9156.33	2205.12	64	48	67	59.6667	10.2144	11864	33	36	3977.67	6829.77	-4.69357	-5.90531	2.53913	-5.26646	-0.888506	0.00955673	0.00814202	0.121822	0.0148024	0.645798
RSp0785		hypothetical protein	13200	8019	294	190	152	4371	5982.51	48	32	21	33	25	36	32.5	9.39681	37	48	54	46.3333	8.62168	5083	8176	9763	7674	2380.04	44	51	46	47	3.60555	14264	49	48	4787	8207.32	-4.47957	-5.6708	2.21226	-5.77071	-0.808466	0.0159354	0.0130993	0.199582	0.0118124	0.683675
RSp0786		hypothetical protein	12391	7733	225	106	296	4150.2	5642.8	65	49	32	43	28	36	42.1667	13.4969	48	80	108	78.6667	30.0222	4112	7949	10970	7677	3437.08	63	94	93	83.3333	17.6163	13359	53	84	4498.67	7673.29	-4.15723	-4.87389	2.15154	-4.91282	-0.76767	0.0259626	0.0278449	0.222963	0.0260087	0.704065
RSp0787		putative transmembrane protein	18238	10245	593	330	448	5970.8	8062.16	111	48	59	58	62	27	60.8333	27.7086	75	83	18	58.6667	35.4448	8469	10335	14415	11073	3040.92	56	102	97	85	25.2389	20620	68	24	6904	11878.4	-4.06268	-6.34698	2.32987	-5.14522	-0.815931	0.017138	0.00541569	0.165359	0.0170835	0.675724
RSp0788		putative transferase protein	26332	21231	1076	494	656	9957.8	12749.2	223	144	103	79	81	144	129	54.3434	158	184	54	132	68.7895	13728	13886	21398	16337.3	4383.38	156	209	129	164.667	40.6981	31077	161	132	10456.7	17857.7	-4.06351	-5.94903	2.0207	-5.31714	-0.870544	0.00866527	0.00368471	0.186663	0.0073233	0.621917
RSp0789		hypothetical protein	16792	11143	676	348	440	5879.8	7649.33	71	80	57	51	49	72	63.3333	12.7227	47	67	0	38	34.3948	9095	11006	14742	11614.3	2872.23	70	104	90	88	17.088	20863	71	72	7002	12004	-4.22533	-7.23868	2.38794	-5.1915	-0.699075	0.0124726	0.00247501	0.150676	0.0152924	0.719332
RSp0790		putative hydrolase protein	9067	8732	307	173	296	3715	4734.55	57	78	30	35	22	72	49	23.3238	69	78	54	67	12.1244	5583	6376	9434	7131	2033.49	52	105	49	68.6667	31.5013	10171	73	240	3494.67	5782.48	-4.40909	-5.34688	2.09233	-5.37926	-0.79498	0.00531843	0.00592501	0.157552	0.00565785	0.639145
RSp0791		hypothetical protein	8925	4477	177	126	128	2766.6	3920.85	131	98	42	32	40	63	67.6667	39.1135	103	72	72	82.3333	17.8979	3431	4976	6629	5012	1599.3	73	67	112	84	24.4336	10058	72	276	3468.67	5707.44	-3.231	-4.51606	2.10443	-4.21661	-0.583346	0.0267261	0.0131618	0.148756	0.0202911	0.729045
RSp0792		putative fatty acid desaturase transmembrane protein	12094	6745	510	335	192	3975.2	5318.79	206	156	76	104	108	72	120.333	51.6359	143	141	0	94.6667	81.9898	5871	9370	11124	8788.33	2674.37	120	134	235	163	62.7455	14655	118	204	4992.33	8368.23	-2.62712	-5.39908	2.67183	-3.29914	-0.592613	0.0817339	0.00700033	0.0878687	0.0742053	0.744058
RSp0795		hypothetical protein	149	108	117	115	64	110.6	30.468	49	46	33	32	30	36	37.6667	7.91623	31	39	0	23.3333	20.5994	79	115	149	114.333	35.0048	29	26	25	26.6667	2.08167	125	44	36	68.3333	49.2375	-0.998957	-2.25242	0.822471	-1.88496	-1.01174	0.0782513	0.00364419	0.21181	0.010659	0.141927
RSp0803		signal peptide protein	2283	2301	1867	2353	2088	2178.4	200.997	218	181	135	146	119	117	152.667	39.5811	179	176	108	154.333	40.1539	990	1843	1938	1590.33	522.069	213	219	245	225.667	17.0098	1222	162	252	545.333	587.736	-3.29002	-3.5659	0.401881	-2.98072	-2.29104	2.05026e-07	1.55599e-06	0.412842	8.75554e-06	0.000129844
RSp0808		Putative metallopeptidase protein	1118	127	617	353	608	564.6	369.848	808	1544	1798	1554	1304	3321	1721.5	852.362	1871	1957	1278	1702	369.704	40	232	482	251.333	221.633	2812	5663	3688	4054.33	1460.38	1618	1904	2724	2082	574.084	1.9584	2.00436	-0.440931	3.20142	1.9062	0.00347293	0.00726592	0.597152	0.000156453	0.010659
RSp0814	mqo	malate:quinone oxidoreductase	298	179	298	143	192	222	71.6624	908	2740	1841	2263	1976	3006	2122.33	742.608	1063	2903	2214	2060	929.617	94	124	158	125.333	32.0208	942	2550	843	1445	958.237	1167	3821	4104	3030.67	1620.17	3.65021	3.36111	0.00561198	2.77295	3.58241	1.37219e-07	9.82612e-07	0.993348	8.61577e-06	5.07359e-07
RSp0822	ripAF1	Type III effector protein	573	83	93	947	56	350.4	396.835	1768	2947	1830	1659	1751	3762	2286.17	868.46	5047	2318	1980	3115	1681.67	222	356	458	345.333	118.361	3167	3446	1690	2767.67	943.655	700	3235	816	1583.67	1431.27	3.97771	4.21438	1.73029	4.01805	3.08022	7.05363e-05	7.50566e-05	0.05475	0.000129352	0.00194968
RSp0825		hypothetical protein	2037	185	152	5462	232	1613.6	2295.4	8128	15265	8860	7654	7634	8190	9288.5	2961.91	18857	8537	5778	11057.3	6894.14	1487	1785	2686	1986	624.26	11929	11219	6995	10047.7	2667.42	2354	11731	3132	5739	5203.78	4.6276	4.43667	2.75394	4.39004	3.47718	0.000133835	0.000323544	0.0136143	0.000407346	0.00376442
RSp0839		hypothetical protein	421	50	68	635	56	246	268.396	1481	3163	1958	1982	2113	3096	2298.83	678.557	3241	2438	864	2181	1209.16	237	351	572	386.667	170.324	2217	3527	1779	2507.67	909.528	418	2161	432	1003.67	1002.3	4.41547	4.06998	2.31569	4.34315	2.79766	4.8645e-05	0.000196219	0.017221	0.000121743	0.00667189
RSp0840		putative methyl-accepting chemotaxis transducer transmembrane protein	1130	147	277	1032	288	574.8	466.699	3362	8901	5449	5720	6506	14535	7412.17	3921.58	5303	8315	2538	5385.33	2889.38	290	594	973	619	342.186	10527	13846	5166	9846.33	4379.85	1237	3885	924	2015.33	1626.72	4.19153	3.7655	1.32081	4.60698	2.10986	1.15738e-05	8.36028e-05	0.104915	1.09715e-05	0.0127731
RSp0841		putative lipoprotein	1382	52	29	610	64	427.4	586.581	929	2893	575	544	579	1917	1239.5	964.471	2390	1741	1368	1833	517.174	225	300	516	347	151.086	2895	2117	532	1848	1204.25	1023	2902	684	1536.33	1194.79	2.72876	3.08166	1.42347	2.74228	2.57598	0.0224012	0.0196885	0.299539	0.0329463	0.0565686
RSp0842		putative Type III effector protein with leucine-rich-repeats	2780	299	389	9326	440	2646.8	3876.51	11201	18042	15069	13711	12088	9612	13287.2	3008.65	21183	8933	5004	11706.7	8438.6	1939	3761	4691	3463.67	1399.89	17349	12617	14614	14860	2375.57	3396	12838	1920	6051.33	5923.58	4.42493	3.8094	2.83849	4.33559	2.81403	0.000115727	0.000755924	0.00833449	0.000284885	0.011292
RSp0848		hypothetical protein	256	45	67	168	40	115.2	94.2322	472	702	667	547	532	648	594.667	90.3807	739	559	486	594.667	130.216	58	110	129	99	36.756	769	643	515	642.333	127.001	275	777	192	414.667	316.522	3.21209	2.83755	0.844271	2.90398	2.06895	2.29766e-05	0.000223045	0.231803	0.000181779	0.00470572
RSp0853	hpaB	hypothetical protein	720	32	31	82	24	177.8	303.982	460	1341	400	315	335	1503	725.667	544.204	1446	1097	1692	1411.67	298.982	50	59	85	64.6667	18.1751	1259	1004	166	809.667	571.827	782	1092	504	792.667	294.145	3.09881	3.86329	-0.111663	2.50902	2.56979	0.00303591	0.0013287	0.936992	0.0206206	0.0211576
RSp0854	hrpZ	HRPY-like protein	372	13	10	44	24	92.6	156.757	432	1079	269	162	205	1413	593.333	524.556	1054	787	540	793.667	257.065	19	36	34	29.6667	9.29157	776	836	73	561.667	424.26	406	975	372	584.333	338.754	3.27715	3.67419	-0.37811	2.73338	3.00325	0.0031553	0.00305299	0.797159	0.0198508	0.014232
RSp0855	hrpY	Hrp pilus subunit HRPY protein	21404	1061	410	12439	880	7238.8	9393.18	87355	190230	43526	31434	34617	173376	93423	71542.1	168831	118745	138654	142077	25217.8	6062	1056	2214	3110.67	2620.69	206748	119285	3123	109719	102149	20108	131160	36348	62538.7	59980	5.13082	5.8833	0.518435	4.4713	4.40864	0.00094478	0.00067168	0.747656	0.00385429	0.00639946
RSp0856	hrpX	hypothetical protein	1476	94	55	1402	80	621.4	746.952	2959	9633	3638	2840	2959	10971	5500	3754.19	10550	6741	11808	9699.67	2638.36	456	285	490	410.333	109.865	8183	8256	1152	5863.67	4080.59	1573	9382	2304	4419.67	4313.02	4.45893	5.34376	1.21479	4.07868	3.84185	0.000974737	0.000422482	0.35825	0.00296708	0.0066987
RSp0857	hrpW	HRPW transmembrane protein	1726	94	74	2096	104	818.8	1005.64	2349	8123	3681	3207	3114	7110	4597.33	2398.82	7071	4773	6732	6192	1240.52	467	729	941	712.333	237.439	6760	5097	2392	4749.67	2204.62	1748	6708	1536	3330.67	2926.78	4.07226	4.34492	1.77358	3.69041	3.16533	0.00134941	0.00139349	0.156146	0.00422091	0.0161441
RSp0858	hrpV	hypothetical protein	1383	133	76	2275	120	797.4	993.346	2629	9010	4556	3953	3896	8676	5453.33	2701.62	8150	6203	4716	6356.33	1722.13	690	1203	1868	1253.67	590.632	8215	7341	3789	6448.33	2344.14	1444	8810	1944	4066	4116.02	4.27579	4.31955	2.63359	4.24175	3.46736	0.000546581	0.000806731	0.0269797	0.000943723	0.0064972
RSp0859	hrcS	Hrp conserved HRCS transmembrane protein	639	48	41	949	24	340.2	428.603	792	4029	1724	1484	1556	4698	2380.5	1582.79	3501	2436	2592	2843	575.158	326	519	817	554	247.364	4693	2986	1389	3022.67	1652.31	607	3635	960	1734	1655.75	4.38014	4.4596	2.70892	4.31446	3.54929	0.000997718	0.00114549	0.0325979	0.00135007	0.00866998
RSp0860	hrcR	type III secretion system protein	733	39	26	826	24	329.6	412.055	1487	4663	1835	1598	1658	3402	2440.5	1300.91	3897	2568	2628	3031	750.578	217	514	613	448	206.085	6279	3115	1414	3602.67	2468.89	857	3614	984	1818.33	1556.39	4.68876	4.62186	2.53209	4.54254	3.70286	0.000684948	0.00111035	0.0538817	0.00110459	0.00773012
RSp0861	hrcQ	Hrp conserved protein HRCQ	686	62	40	1044	48	376	464.058	1954	6483	2128	1692	1741	3663	2943.5	1881.6	5069	3794	2592	3818.33	1238.68	396	691	902	663	254.159	6910	4872	2243	4675	2339.73	836	5370	1080	2428.67	2550.19	4.53361	4.59585	2.76871	4.73488	3.71682	0.000295084	0.000432097	0.0193093	0.000326465	0.0036385
RSp0862	hpaP	Hrp associated protein HPAP	125	23	32	325	16	104.2	131.121	171	616	417	341	426	765	456	208.783	778	515	216	503	281.192	106	136	221	154.333	59.6518	612	706	378	565.333	168.906	134	722	276	377.333	306.818	3.44984	3.4767	2.42267	3.63448	2.88401	0.000461201	0.000738459	0.0121886	0.000523877	0.00450734
RSp0863	hrcV	Hrp conserved HRCV transmembrane protein	441	87	129	1484	72	442.6	601.385	921	2251	2048	1718	1950	2718	1934.33	600.204	2763	1498	882	1714.33	958.979	428	614	806	616	189.008	2896	1814	1732	2147.33	649.659	569	1852	228	883	856.324	3.7635	3.39372	2.58832	3.7393	2.26308	0.000168861	0.000749895	0.00657746	0.000324969	0.0194074
RSp0864	hrcU	type III secretion system protein HrcU	134	22	40	340	16	110.4	136.89	437	703	736	552	678	1125	705.167	233.806	1231	566	774	857	340.181	159	190	243	197.333	42.4774	891	822	744	819	73.5459	154	724	132	336.667	335.621	4.0596	4.23036	2.70911	4.14079	2.70331	7.41569e-05	8.99112e-05	0.00456851	0.000115581	0.0064455
RSp0865	hrpK	HRPK protein	762	96	48	2421	80	681.4	1017.14	2850	9915	5413	4627	4893	9450	6191.33	2842.1	9964	5878	4572	6804.67	2812.91	1023	904	1816	1247.67	495.774	9095	8688	3197	6993.33	3294.01	1078	10072	1896	4348.67	4973.4	5.20566	5.16012	3.4183	5.06749	4.32845	0.000140297	0.000221572	0.00621481	0.000266411	0.00156259
RSp0866	hrpJ	HRPJ protein	854	106	69	2418	64	702.2	1016.21	3661	9655	5287	4649	5133	14670	7175.83	4213.99	11235	6828	7686	8583	2336.42	848	976	1621	1148.33	414.314	12323	9709	2767	8266.33	4938.65	1141	11349	2376	4955.33	5571.4	5.16481	5.43505	3.14064	5.0944	4.40577	0.000139236	0.000129891	0.00987929	0.000218795	0.00122837
RSp0867	hrcJ	Hrp conserved lipoprotein HRCJ transmembrane	1433	166	115	4114	152	1196	1724.11	5443	13223	8260	7878	7949	14607	9560	3548.35	13158	7753	7398	9436.33	3227.94	1208	2035	2722	1988.33	758.078	17037	10202	5454	10897.7	5822.75	2046	12094	2136	5425.33	5775.41	4.93519	4.7901	3.20055	4.82116	3.78067	9.46105e-05	0.000197892	0.00577235	0.000180035	0.00226474
RSp0868	hrpH	HRPH protein	483	51	79	2099	64	555.2	881.872	1511	3640	3537	3337	3210	1314	2758.17	1054.94	2599	1676	630	1635	985.14	479	872	918	756.333	241.276	2929	1634	2407	2323.33	651.542	646	2198	288	1044	1015.3	4.76078	3.49194	3.14408	4.17201	2.75157	9.8554e-05	0.00207587	0.00510713	0.000524137	0.0155241
RSp0869	hrpF	type III secretion system protein HrpB	469	56	63	1053	40	336.2	439.409	1558	3143	2116	2089	1867	4185	2493	985.577	3268	2327	4482	3359	1080.38	318	707	802	609	256.451	3045	2356	2097	2499.33	489.984	623	2756	960	1446.33	1146.65	4.39054	4.82352	2.85068	4.25617	3.32289	8.91684e-05	7.06907e-05	0.00620981	0.000209515	0.00246525
RSp0870	hrcN	type III secretion system ATPase	1267	409	391	2472	344	976.6	920.032	4098	6886	4308	3865	3758	6318	4872.17	1365.23	7374	3986	3870	5076.67	1990.39	575	1468	1773	1272	622.586	6912	4355	4200	5155.67	1523	1517	4815	1320	2550.67	1963.44	3.28726	3.25552	1.81503	3.23501	1.95559	1.66024e-05	5.16816e-05	0.00923671	5.60532e-05	0.00618862
RSp0871	hrpD	hypothetical protein	309	42	46	449	24	174	193.751	582	1165	766	652	563	1314	840.333	320.753	1300	791	882	991	271.442	111	253	367	243.667	128.255	957	827	786	856.667	89.2767	320	1031	324	558.333	409.346	3.48911	3.51519	2.06684	3.2841	2.46387	0.000245447	0.000443131	0.024973	0.000858677	0.00966954
RSp0872	hrcT	Hrp conserved HRCT transmembrane protein	687	87	147	646	104	334.2	304.479	897	1622	1355	1107	1092	1746	1303.17	331.206	2401	1193	882	1492	802.428	182	334	473	329.667	145.548	1823	1187	1116	1375.33	389.313	717	1382	204	767.667	590.632	2.95249	2.81717	1.34303	2.73362	1.68656	0.000327218	0.00113207	0.100043	0.00152488	0.0435383
RSp0873	hrpB	regulatory HRPB transcription regulator protein	1625	824	1131	10331	3272	3436.6	3968.1	12327	20474	15363	13840	13744	20052	15966.7	3466.43	12452	15746	14580	14259.3	1670.25	3285	2791	4442	3506	847.397	25461	28287	7216	20321.3	11437.2	3440	23817	7404	11553.7	10803.7	3.49645	3.63396	2.23717	3.99799	2.95732	3.78402e-05	8.06563e-05	0.00541937	3.22303e-05	0.000749662
RSp0874	hrcC	Hrp conserved HRCC transmembrane protein	919	244	238	4183	704	1257.6	1661.78	7256	10833	6273	5811	6209	8631	7502.17	1922.11	5163	7778	9270	7403.67	2078.93	1663	1284	1989	1645.33	352.832	12251	13898	3961	10036.7	5325.73	1755	11767	2808	5443.33	5501.71	4.05172	4.27164	2.65148	4.44156	3.40234	3.93853e-05	7.13089e-05	0.00402847	4.27518e-05	0.000766822
RSp0875	ripAC, popC	Type III effector protein PopC	1317	319	410	1717	312	815	657.392	7803	10758	7424	6747	5804	11313	8308.17	2226.02	14595	6692	9810	10365.7	3980.69	460	1099	1435	998	495.285	7672	5784	5188	6214.67	1296.79	1481	7491	2376	3782.67	3242.54	4.12364	4.35649	1.49618	3.54455	2.63336	3.13039e-06	4.58585e-06	0.0371455	3.77553e-05	0.000979928
RSp0876	ripAB, popB	Type III effector protein PopB	921	145	106	1438	168	555.6	598.564	4609	10912	5195	4610	4069	18576	7995.17	5773.1	9540	8546	12240	10108.7	1911.53	495	950	1507	984	506.856	5197	8670	2893	5586.67	2908.15	1166	11839	2172	5059	5893.16	4.51771	5.24703	2.34594	4.11158	3.76087	6.85932e-05	3.93853e-05	0.0232535	0.000368168	0.00123372
RSp0877	ripX, popA	Type III effector protein PopA	2778	121	96	3684	88	1353.4	1743.72	15491	31563	15745	14732	12327	42903	22126.8	12297.7	22771	20733	34254	25919.3	7289.61	1105	2031	3826	2320.67	1383.43	25025	20377	8154	17852	8714.32	3615	26154	4872	11547	12665.6	5.73725	5.94538	2.94534	5.02738	4.46695	0.000331737	0.000408463	0.0429659	0.00122755	0.00505358
RSp0879	ripAO	Type III effector protein	888	307	196	1222	152	553	476.59	1741	5260	2092	1774	1794	5886	3091.17	1936.69	4391	3472	2700	3521	846.564	547	586	888	673.667	186.64	3141	3930	1586	2885.67	1192.68	1077	4504	1800	2460.33	1806.41	3.13398	3.35132	1.57864	2.92426	2.49822	4.65872e-05	6.18752e-05	0.026146	0.000243202	0.00125423
RSp0880	pglA	polygalacturonase precursor (pectinase) signal peptide protein	867	339	808	904	824	748.4	231.923	1067	5456	3695	3695	3485	6075	3912.17	1756.87	764	3856	3474	2698	1685.75	157	365	534	352	188.836	4853	6139	918	3970	2720.2	2808	7739	4296	4947.67	2529.27	2.65676	2.16291	-0.185394	2.79711	2.79142	0.000116814	0.00252411	0.816411	0.000258333	0.000266411
RSp0881		putative transmembrane protein	1068	397	1405	1440	1032	1068.4	419.371	3070	4671	2826	2274	2524	6912	3712.83	1779.66	1842	5696	5832	4456.67	2265.39	488	574	806	622.667	164.491	5681	5778	1077	4178.67	2686.56	2744	6340	3768	4284	1852.7	2.07378	2.43694	0.237794	2.31784	2.10135	0.000478348	0.000418723	0.735673	0.000741787	0.00169639
RSp0882		hypothetical protein	718	68	111	808	64	353.8	375.352	937	1713	1353	1092	1147	1206	1241.33	268.33	2020	1065	1044	1376.33	557.531	255	449	591	431.667	168.669	1536	1467	1480	1494.33	36.6652	1328	1533	300	1053.67	660.694	3.21731	2.9023	1.90632	3.10187	2.23627	0.000457026	0.00204551	0.0347558	0.00133882	0.015046
RSp0883		hypothetical protein	547	296	838	1274	472	685.4	382.774	1898	3065	3305	2854	3559	2583	2877.33	588.057	1405	3134	2934	2491	945.805	646	892	1109	882.333	231.651	2731	4426	2695	3284	989.165	1058	4068	1872	2332.67	1556.98	2.76813	2.44867	1.62516	2.8516	2.07725	2.62606e-06	3.68023e-05	0.00201555	7.13343e-06	0.000260102
RSp0885	ripAQ	Type III effector protein	1105	345	487	1521	368	765.2	524.03	3792	5784	2873	2542	2625	5049	3777.5	1364.98	7432	3823	3186	4813.67	2289.8	660	968	1547	1058.33	450.347	6437	5529	3320	5095.33	1603.11	1427	5734	1704	2955	2410.67	2.96017	3.20898	1.60869	3.21988	2.24359	1.95919e-05	2.79542e-05	0.0122774	2.71878e-05	0.00125795
RSp0886	glnA2	glutamine synthetase protein	894	811	1295	845	1848	1138.6	441.888	462	204	140	145	134	180	210.833	125.966	219	163	180	187.333	28.7112	567	1035	1401	1001	418.038	314	192	359	288.333	86.4079	595	179	504	426	218.694	-1.86173	-2.22554	0.737122	-1.65338	-1.51345	0.000128431	0.000208563	0.130553	0.00252381	0.00479348
RSp0900	popF2	Type III secretion translocon protein POPF2	8968	375	401	8570	256	3714	4617.03	30062	52804	27582	25420	20991	33084	31657.2	11144.9	33168	31241	43146	35851.7	6390.13	1191	4714	6503	4136	2702.76	34307	25745	19887	26646.3	7252.13	7961	34088	6780	16276.3	15436.7	4.8985	4.68815	2.1039	4.04498	3.22038	0.000680841	0.00160976	0.130623	0.00416291	0.024158
RSp0907		putative transmembrane protein	211	27	54	24	40	71.2	79.0487	35	20	20	16	19	0	18.3333	11.1833	26	19	0	15	13.4536	14	29	40	27.6667	13.0512	54	21	33	36	16.7033	215	21	36	90.6667	107.937	-0.746584	-2.00134	-0.239593	-0.674819	-0.146278	0.296472	0.0266653	0.803962	0.43357	0.876481
RSp0924		Glycoside hydrolase, putative chitinase	30986	28688	27971	32873	51168	34337.2	9605.89	1187	677	505	460	413	810	675.333	291.253	1281	867	918	1022	225.745	17590	34428	36138	29385.3	10250.8	1107	852	1127	1028.67	153.324	12989	715	1212	4972	6947.37	-5.26594	-4.71611	0.751372	-4.68973	-3.22346	1.96286e-07	9.23884e-06	0.285022	9.74629e-06	0.000344416
RSp0930	ripS3, skwp3	Type III effector protein, SKWP family	986	303	426	341	296	470.4	292.83	1799	8342	5215	4862	4506	6471	5199.17	2174.88	2638	6729	5850	5072.33	2153.52	163	259	292	238	67.0149	5549	5345	2419	4437.67	1751.19	1090	10038	1380	4169.33	5084.48	3.9783	3.5983	-0.240505	3.30776	2.8781	1.16172e-05	8.10337e-05	0.788617	0.000165538	0.00101721
RSp0957		hypothetical protein	916	477	260	392	280	465	266.985	10	11	7	8	7	0	7.16667	3.86868	15	18	0	11	9.64365	158	251	323	244	82.7224	6	4	8	6	2	260	9	0	89.6667	147.582	-5.11487	-5.29526	0.00989663	-5.97605	-3.19723	7.97631e-05	0.000586948	0.993962	0.000338528	0.0124725
RSp0981		hypothetical protein	707	36	96	90	32	192.2	289.301	35	36	59	43	40	9	37	16.2358	19	38	0	19	19	23	51	39	37.6667	14.0475	32	35	47	38	7.93725	168	47	36	83.6667	73.2416	-0.66002	-2.80794	-1.04318	-1.57213	-1.26445	0.514211	0.0271263	0.381716	0.181239	0.262908
RSp0982		hypothetical protein	9578	5965	3451	5862	4872	5945.6	2268.11	27	17	12	12	12	9	14.8333	6.49359	15	34	126	58.3333	59.3661	2724	8503	5243	5490	2897.41	41	34	39	38	3.60555	2557	13	0	856.667	1472.55	-8.03687	-6.02773	0.846763	-6.97999	-3.63602	2.43211e-05	0.00204177	0.565774	0.000766182	0.0300376
RSp0983		transcription regulator protein	5306	3642	9343	5509	6472	6054.4	2101.58	47	103	117	87	95	225	112.333	60.0222	96	134	90	106.667	23.8607	3327	4264	6665	4752	1721.68	198	189	166	184.333	16.5025	1442	105	144	563.667	760.909	-5.49283	-5.42194	0.587269	-4.69134	-3.57418	1.15619e-07	2.61159e-06	0.40391	8.64404e-06	0.000124524
RSp0986	gbd2	putative NAD-dependent 4-hyddoxybutyrate dehydrogenase oxidoreductase protein	628	710	972	471	608	677.8	185.546	39	84	46	55	55	117	66	29.3121	46	108	126	93.3333	41.9682	348	271	393	337.333	61.6955	59	81	52	64	15.1327	417	108	12	179	211.629	-3.07249	-2.64656	-0.158367	-3.25027	-2.12897	8.89665e-05	0.00238538	0.857713	0.000521467	0.0115793
RSp0987		hypothetical protein	45	38	74	91	8	51.2	32.3373	12	6	5	4	5	0	5.33333	3.88158	9	4	0	4.33333	4.50925	14	58	58	43.3333	25.4034	18	1	14	11	8.88819	25	3	0	9.33333	13.6504	-2.28332	-3.33315	0.654604	-2.01439	-2.78008	0.0284566	0.0133375	0.563832	0.0894354	0.0266302
RSp0988		hypothetical protein	215	183	287	272	112	213.8	70.8145	60	48	15	17	13	0	25.5	23.1754	20	23	0	14.3333	12.5033	77	262	246	195	102.504	37	24	58	39.6667	17.1561	122	16	24	54	59.0254	-2.44682	-3.89391	0.550432	-2.262	-2.48354	0.0018367	0.000434793	0.527964	0.0140714	0.00863568
RSp0989		putative Cytochrome C	505	732	650	605	720	642.4	92.7162	127	141	38	44	43	54	74.5	46.5908	71	105	0	58.6667	53.5755	303	652	816	590.333	262.001	76	73	124	91	28.6182	290	49	108	149	125.622	-2.68563	-3.42309	0.608354	-2.56249	-2.37131	0.00124852	0.00155147	0.507194	0.00967356	0.0153002
RSp0992		signal peptide protein	439	597	822	701	712	654.2	144.283	137	98	28	35	23	54	62.5	45.584	95	89	90	91.3333	3.21455	333	561	647	513.667	162.263	71	50	98	73	24.0624	237	43	60	113.333	107.435	-3.02255	-2.66841	0.390775	-3.0021	-2.88134	1.89567e-05	0.000570209	0.569593	0.000217164	0.000339422
RSp0993		cytochrome c oxidase subunit transmembrane protein	2000	4733	4444	3717	3736	3726	1061.7	786	632	242	218	203	378	409.833	244.794	458	448	216	374	136.923	1248	2053	2241	1847.33	527.481	455	440	550	481.667	59.6518	1162	367	420	649.667	444.484	-2.8438	-3.23929	-0.332753	-2.82968	-2.84113	8.41086e-06	2.99744e-05	0.593695	0.000103756	0.000109957
RSp0998		hypothetical protein	1695	1049	2116	2690	2248	1959.6	620.549	421	182	153	209	222	189	229.333	96.8476	207	199	18	141.333	106.885	925	2386	1827	1712.67	737.18	167	137	409	237.667	149.135	701	135	144	326.667	324.213	-2.5455	-3.35968	0.954838	-2.41979	-2.65736	0.000431572	0.000427191	0.201179	0.00446344	0.00246764
RSp1000	tek2	TEK-like secreted protein	31422	21526	26726	38783	52360	34163.4	11989.5	2206	1140	974	975	802	2151	1374.67	631.995	1834	1022	2142	1666	578.591	13154	26070	24471	21231.7	7041	1889	1255	1622	1588.67	318.312	11832	897	2244	4991	5962.64	-4.27087	-3.82576	0.465087	-3.94932	-2.98453	3.8538e-07	1.72858e-05	0.477997	1.25918e-05	0.000194991
RSp1001		conserved signal peptide protein	8397	5774	8553	8895	11288	8581.4	1958.34	258	191	155	140	102	288	189	71.6826	254	237	360	283.667	66.6508	3836	4655	5535	4675.33	849.682	212	223	118	184.333	57.709	3201	153	372	1242	1700.07	-5.15899	-4.48928	0.0949384	-5.23902	-3.19921	1.74011e-07	1.05021e-05	0.907195	2.79534e-06	0.000269671
RSp1002	tek	TEK secreted protein	141500	119038	144063	184392	225904	162979	42332.2	417	244	206	183	192	378	270	101.684	276	264	612	384	197.545	86440	123858	152497	120932	33125.6	379	376	461	405.333	48.2321	52486	227	444	17719	30109.3	-8.87676	-8.23651	0.596788	-8.21839	-3.73533	1.38749e-06	4.08128e-05	0.639168	4.0761e-05	0.010702
RSp1003	xpsR	transcription regulator XpsR transcription regulator protein	45086	34665	42131	54368	74176	50085.2	15204.9	67	46	35	24	46	90	51.3333	23.7122	72	62	54	62.6667	9.0185	30373	48152	48136	42220.3	10260.1	72	101	161	111.333	45.3909	12841	42	36	4306.33	7391.24	-9.66748	-9.17112	0.854132	-8.21803	-4.09732	1.67876e-06	4.10399e-05	0.517647	8.97607e-05	0.0102063
RSp1004		EPS I polysaccharide biosynthesis protein, dTDP-glucose 4,6-dehydratase	28204	34835	41004	38732	77608	44076.6	19363	80	55	24	30	34	27	41.6667	21.7685	62	58	126	82	38.1576	27668	43371	46151	39063.3	9966.06	54	70	104	76	25.5343	8845	45	36	2975.33	5083.28	-9.46068	-8.562	0.885753	-8.68259	-4.31962	1.88082e-06	6.4174e-05	0.499065	5.77252e-05	0.00767997
RSp1005		hypothetical protein	5500	1345	2355	3413	1376	2797.8	1732.67	460	188	177	211	184	54	212.333	133.457	224	154	162	180	38.3145	1071	3122	2048	2080.33	1025.88	119	187	356	220.667	122.034	2278	182	144	868	1221.24	-2.88944	-3.53909	0.731052	-3.05674	-2.17915	0.000152331	0.000271928	0.347093	0.000943009	0.00949875
RSp1006		putative eps aminotransferase protein	21511	14859	18247	26779	17464	19772	4580.18	2075	1122	883	989	878	882	1138.17	468.74	2080	1144	1728	1650.67	472.768	14233	20102	22362	18899	4195.9	1124	1558	1767	1483	327.995	10306	993	2376	4558.33	5025.43	-3.57684	-3.23223	0.907286	-3.3405	-2.41178	2.93971e-07	1.2711e-05	0.081691	9.38067e-06	0.000236879
RSp1007		putative acetyl transferase protein	12582	9676	11424	15771	10096	11909.8	2443.18	1188	785	641	710	644	963	821.833	215.497	1678	1048	2034	1586.67	499.305	8719	12012	14033	11588	2682.25	1345	1320	1335	1333.33	12.5831	5517	911	2268	2898.67	2366.88	-3.40299	-2.54518	0.907843	-2.83477	-2.21889	2.45001e-08	8.73481e-06	0.0274452	2.91057e-06	3.70593e-05
RSp1008		glycosyl transferase transmembrane protein	8117	6914	6138	9429	7424	7604.4	1250.14	410	296	227	221	190	441	297.5	105.479	719	425	828	657.333	208.457	5449	9267	9774	8163.33	2364.31	635	518	570	574.333	58.6202	4071	419	1044	1844.67	1953.22	-4.34272	-3.16216	1.02063	-3.42272	-2.3287	7.54625e-08	2.72491e-05	0.0612333	1.24313e-05	0.000499242
RSp1009		glycosyltransferase	14873	9539	11663	16362	12304	12948.2	2694.82	259	179	118	140	149	126	161.833	52.1207	200	173	324	232.333	80.5254	9120	10587	13369	11025.3	2158.15	168	208	202	192.667	21.5716	7223	175	300	2566	4033.56	-5.76873	-5.35769	0.755473	-5.66114	-2.83934	6.64651e-07	2.20169e-05	0.367422	1.38085e-05	0.00419536
RSp1010		putative EPS I polysaccharide biosynthesis protein, Heparinase II/III-like	27323	17324	21698	31145	23296	24157.2	5299.38	436	315	223	259	240	135	268	101.007	291	238	504	344.333	140.792	15649	19585	23548	19594	3949.51	314	386	389	363	42.4617	13120	295	276	4563.67	7410.01	-5.85539	-5.67827	0.700975	-5.63317	-2.92669	1.7957e-06	3.81146e-05	0.45209	3.98444e-05	0.00700009
RSp1011		putative EPS I polysaccharide biosynthesis protein, dehydrogenase	44023	21404	30317	46723	40560	36605.4	10531.5	759	470	352	357	337	279	425.667	174.695	490	393	612	498.333	109.738	22314	31212	32986	28837.3	5718.58	496	534	604	544.667	54.7844	21360	439	480	7426.33	12066.9	-5.80876	-5.68676	0.750534	-5.56407	-2.87887	1.60996e-06	3.1215e-05	0.413348	3.71419e-05	0.00685392
RSp1012		putative EPS I polysaccharide biosynthesis protein, acyl transferase protein	4992	2498	6782	8949	5272	5698.6	2380.33	60	61	58	51	43	63	56	7.58947	58	59	18	45	23.388	4702	6718	6852	6090.67	1204.49	80	60	98	79.3333	19.0088	2177	54	96	775.667	1213.77	-6.07697	-6.46595	1.26409	-5.64547	-3.23669	7.64973e-07	8.66404e-06	0.138917	2.32858e-05	0.0024854
RSp1013		putative EPS I polysaccharide biosynthesis protein, Glycosyl transferase, group 1	11758	6800	12235	16954	9168	11383	3801.73	181	124	153	128	128	198	152	31.2858	216	184	108	169.333	55.4737	9375	11229	12828	11144	1728.07	147	208	187	180.667	30.9892	5036	146	84	1755.33	2841.31	-5.73104	-5.67956	1.00972	-5.50373	-3.21874	1.9648e-06	3.44337e-05	0.25862	4.33299e-05	0.00359608
RSp1014	epsF	EPS I polysaccharide export inner membrane transmembrane protein	4863	2638	5515	6543	3328	4577.4	1592.68	73	55	74	50	44	126	70.3333	29.8708	106	58	108	90.6667	28.3078	3195	4357	4351	3967.67	669.156	73	100	86	86.3333	13.5031	1698	79	108	628.333	926.472	-5.6854	-5.29589	0.808936	-5.33343	-3.28618	1.88144e-07	6.17071e-06	0.269981	5.86639e-06	0.000463871
RSp1015	epsE	EPS I polysaccharide export inner membrane transmembrane protein	13642	8187	11817	17197	10656	12299.8	3377.66	107	101	68	76	64	36	75.3333	26.0436	98	101	162	120.333	36.1156	8115	11239	11986	10446.7	2053.53	118	97	183	132.667	44.8367	5617	125	144	1962	3165.34	-6.66101	-6.22655	0.800435	-6.11809	-3.12532	4.83774e-07	1.48204e-05	0.375578	1.72465e-05	0.00396876
RSp1016	wecC	UDP-N-acetyl-D-mannosamine dehydrogenase	37949	24582	25689	37423	36344	32397.4	6665.88	362	241	111	136	124	135	184.833	98.5524	302	208	288	266	50.7149	24485	28361	32276	28374	3895.52	384	365	322	357	31.7648	16135	222	276	5544.33	9171.83	-6.97027	-6.54438	0.772845	-6.15408	-3.32819	6.27286e-07	1.88461e-05	0.424292	3.01386e-05	0.0042302
RSp1017	epsC	udp-n-acetylglucosamine 2-epimerase protein	13558	16942	14828	16925	20088	16468.2	2484.73	193	154	108	84	91	108	123	42.0856	207	147	198	184	32.3574	14923	13020	17574	15172.3	2287.22	254	240	229	241	12.53	5297	132	252	1893.67	2947.98	-6.60938	-6.21281	0.724292	-5.86082	-3.72458	2.48147e-07	7.77863e-06	0.401113	1.21324e-05	0.000715168
RSp1018	epsB	EPS I polysaccharide export transmembrane protein	23482	27879	24265	20435	26608	24533.8	2892.72	361	316	152	160	173	189	225.167	89.8118	342	270	396	336	63.2139	19429	20527	26775	22243.7	3962.47	393	393	359	381.667	19.6299	11685	337	300	4107.33	6562.48	-6.33767	-5.96605	0.616872	-5.84975	-3.3006	5.32424e-07	1.5781e-05	0.494924	1.82035e-05	0.00239514
RSp1019	epsP	low molecular weight protein-tyrosine- phosphatase	4462	5913	6831	5697	6216	5823.8	872.755	35	59	36	29	39	81	46.5	19.756	81	42	126	83	42.0357	4560	4958	5565	5027.67	506.109	73	87	85	81.6667	7.57188	1963	66	84	704.333	1090.07	-6.7249	-5.8545	0.644944	-5.92215	-3.49386	3.06744e-07	1.71513e-05	0.467716	1.49847e-05	0.00144699
RSp1020	epsA	EPS I polysaccharide export outer membrane transmembrane protein	12967	12002	19889	14152	16048	15011.6	3116.09	140	156	118	119	139	180	142	23.4862	177	139	180	165.333	22.8546	13322	13759	16789	14623.3	1888.21	172	208	237	205.667	32.5628	5700	146	204	2016.67	3189.99	-6.30215	-6.19947	0.862047	-5.87915	-3.3891	4.6064e-07	9.48876e-06	0.312831	1.42843e-05	0.00169807
RSp1023	prhG	response regulator transcription regulator protein	10966	13498	9420	9311	13552	11349.4	2091.21	364	205	133	139	146	108	182.5	94.5235	246	173	72	163.667	87.3747	4729	6416	9330	6825	2327.61	378	492	393	421	61.9435	5300	219	264	1927.67	2920.61	-5.46725	-6.04488	0.0882898	-4.51339	-3.27122	4.60369e-07	3.61001e-06	0.924305	3.95374e-05	0.000823738
RSp1027		putative methyl-accepting chemotaxis transducer transmembrane protein	975	1096	646	477	808	800.4	248.168	4106	3310	2046	2389	2634	6183	3444.67	1528.52	5574	2882	1926	3460.67	1891.59	185	393	421	333	128.934	4606	4798	2883	4095.67	1054.58	1147	1173	1344	1221.33	107.025	2.38906	2.29183	-0.506163	2.4825	0.482147	1.84053e-07	1.45093e-06	0.162669	5.07359e-07	0.172939
RSp1028		hypothetical protein	65	55	59	25	72	55.2	18.061	6	13	9	8	5	18	9.83333	4.87511	9	11	0	6.66667	5.85947	9	13	17	13	4	7	16	13	12	4.58258	43	12	0	18.3333	22.1886	-2.14411	-2.89504	-1.27939	-1.98513	-1.86321	0.0113061	0.00791577	0.189258	0.0452403	0.0574402
RSp1029		putative transmembrane acyl-COA desaturase (fatty acid desaturase) oxidoreductase protein	41	51	67	55	40	50.8	11.0995	9	7	8	13	14	18	11.5	4.23084	11	10	0	7	6.08276	21	32	20	24.3333	6.65833	5	19	16	13.3333	7.37111	38	17	12	22.3333	13.7961	-1.78453	-2.51337	-0.080096	-1.60126	-1.20177	0.00743798	0.00415941	0.928833	0.0398021	0.111636
RSp1030		hypothetical protein	100	38	51	54	24	53.4	28.6321	8	16	20	12	19	9	14	5.09902	16	10	0	8.66667	8.0829	28	31	33	30.6667	2.51661	5	23	26	18	11.3578	86	32	0	39.3333	43.4665	-1.0644	-2.46264	0.0858267	-1.15842	-0.752197	0.254121	0.0391152	0.946172	0.306197	0.505615
RSp1031	ripZ	Type III effector protein	930	185	242	1266	184	561.4	504.592	1044	3361	1403	1348	1167	3060	1897.17	1029.74	2637	2156	2970	2587.67	409.236	421	663	964	682.667	272.034	2773	2753	1687	2404.33	621.309	754	2980	1128	1620.67	1191.98	2.47794	2.96823	1.54704	2.72863	1.94351	0.000706892	0.000377829	0.0390048	0.000777318	0.0129063
RSp1052	kup1	potassium uptake transmembrane protein	5996	4380	10362	6520	6384	6728.4	2203.21	1411	1083	1092	900	847	1593	1154.33	292.034	1439	1106	1134	1226.33	184.706	2502	6382	6232	5038.67	2198.1	1909	1021	2233	1721	627.49	3073	788	960	1607	1272.5	-2.12668	-2.15213	0.470891	-1.72587	-2.22169	1.07536e-05	0.000112708	0.305072	0.00082781	9.30276e-05
RSp1058	adc	acetoacetate decarboxylase	1914	3223	1638	1651	3712	2427.6	971.173	118	134	34	40	32	153	85.1667	55.7653	196	169	306	223.667	72.5695	1378	1437	2100	1638.33	400.902	200	168	70	146	67.7348	639	190	432	420.333	224.727	-4.66667	-3.09749	0.287872	-3.91646	-2.67486	9.90809e-08	7.81986e-05	0.661532	8.3338e-06	0.000287825
RSp1059		3-hydroxybutyrate dehydrogenase	3593	4270	3215	3822	5784	4136.8	996.938	365	349	152	164	148	396	262.333	119.024	410	416	342	389.333	41.1015	2022	3298	3994	3104.67	1000.11	480	422	262	388	112.907	1446	381	660	829	552.247	-3.67852	-3.07225	0.486395	-3.16356	-2.43703	7.08489e-09	1.03344e-06	0.236506	7.44633e-07	1.13487e-05
RSp1060		putative transmembrane protein	3772	2734	4697	5198	4184	4117	940.899	481	424	354	363	359	261	373.667	74.1125	446	423	504	457.667	41.7413	1952	3323	3674	2983	909.957	460	405	547	470.667	71.5984	1874	432	564	956.667	797.171	-2.83623	-2.7342	0.548251	-2.73124	-2.1496	5.33428e-08	1.35165e-06	0.143505	1.36977e-06	1.73441e-05
RSp1062		ferrisiderophore receptor protein	541	91	220	98	240	238	182.583	27986	13962	5207	7478	6034	10917	11930.7	8517.42	27903	15655	21852	21803.3	6124.15	29	55	112	65.3333	42.4539	2126	5190	2907	3407.67	1592.18	2648	16244	17856	12249.3	8353.97	6.23233	6.72878	-1.14556	4.05246	5.68957	2.25024e-07	2.24621e-07	0.184615	4.0737e-05	1.63172e-06
RSp1074		putative hemolysin activating-like protein	354	252	687	358	192	368.6	191.368	15	12	22	13	26	27	19.1667	6.67583	18	24	90	44	39.95	94	148	238	160	72.7461	50	173	163	128.667	68.3106	455	23	72	183.333	236.542	-3.73398	-2.87998	-0.362973	-1.21892	-1.15514	8.42147e-05	0.00405763	0.703033	0.170711	0.212973
RSp1075		activation/secretion protein	2237	3017	3764	2528	1568	2622.8	825.858	105	90	62	69	73	189	98	47.2356	211	208	252	223.667	24.5832	510	917	1267	898	378.857	648	1662	805	1038.33	545.786	2518	158	168	948	1359.67	-4.51551	-3.37878	-0.857331	-1.23644	-1.86092	2.5968e-06	0.000394999	0.271033	0.111545	0.0278545
RSp1076		putative glucose-fructose oxidoreductase oxidoreductase protein	783	169	245	173	248	323.6	259.578	43	90	48	59	52	27	53.1667	21.0087	37	29	36	34	4.3589	216	159	246	207	44.1928	42	30	72	48	21.6333	802	66	48	305.333	430.22	-1.61239	-2.84317	0.318132	-2.29953	-0.651686	0.012292	0.00129214	0.689128	0.00587248	0.400298
RSp1079		sigma-54 interacting transcription regulator protein	1327	1798	1121	1644	1680	1514	280.415	121	76	54	45	54	90	73.3333	28.6612	76	92	72	80	10.583	526	1472	1249	1082.33	494.532	100	107	120	109	10.1489	424	84	168	225.333	177.103	-3.97482	-3.94534	0.352314	-3.49563	-2.91375	4.48203e-08	8.4978e-07	0.494264	2.76975e-06	1.64747e-05
RSp1080		hypothetical protein	1171	1236	1346	1784	1032	1313.8	286.348	83	68	48	33	43	72	57.8333	19.3434	60	59	72	63.6667	7.23418	483	1065	1098	882	345.938	75	80	84	79.6667	4.50925	515	51	72	212.667	262.039	-4.08468	-4.06543	0.265263	-3.78347	-2.89751	4.5435e-07	7.55834e-06	0.689285	1.3979e-05	0.000196739
RSp1081		signal peptide protein	582	1057	866	1136	856	899.4	214.802	20	34	19	16	17	9	19.1667	8.23205	11	31	18	20	10.1489	338	649	604	530.333	168.078	12	30	25	22.3333	9.29157	187	34	48	89.6667	84.5833	-4.90221	-5.18518	0.162678	-5.02939	-3.26084	2.56121e-08	3.20815e-07	0.795909	4.2009e-07	2.38862e-05
RSp1082	tadD2	lipoprotein transmembrane	1501	2063	1639	2158	1896	1851.4	277.786	75	77	55	48	47	36	56.3333	16.4154	62	83	18	54.3333	33.1713	773	1324	1237	1111.33	296.217	48	94	61	67.6667	23.7136	428	69	96	197.667	199.931	-4.43782	-4.86992	0.158259	-4.49966	-3.36233	5.89955e-08	4.80134e-07	0.801218	9.58288e-07	1.59131e-05
RSp1083	tadC2	Flp pilus assembly protein TadC	1111	1474	1336	1471	1056	1289.6	197.186	93	96	69	76	65	63	77	14.2969	65	99	18	60.6667	40.6735	634	1333	1288	1085	391.225	77	82	103	87.3333	13.7961	381	73	84	179.333	174.735	-3.5148	-4.25724	0.569125	-3.58389	-3.04018	5.12876e-07	1.45135e-06	0.294663	6.83742e-06	3.53518e-05
RSp1084	tadB2	Flp pilus assembly protein TadB	1114	1463	1695	1768	1032	1414.4	332.641	75	49	36	40	30	9	39.8333	21.8304	28	42	0	23.3333	21.3854	568	1232	1212	1004	377.719	35	36	63	44.6667	15.885	358	23	24	135	193.124	-4.51182	-5.85722	0.28323	-4.69859	-3.87339	1.72698e-05	3.20307e-05	0.777646	0.00016603	0.000872908
RSp1085	cpaF2	secretion ATPase protein	2816	3285	4414	4335	4224	3814.8	720.309	69	65	28	46	37	9	42.3333	22.7303	69	54	126	83	37.9868	1474	3288	3813	2858.33	1227.27	40	51	105	65.3333	34.7898	705	32	48	261.667	384.021	-5.80846	-5.15913	0.49419	-5.5074	-4.11659	5.87603e-07	2.68258e-05	0.567472	1.58592e-05	0.000227666
RSp1086	cpaE2	pilus assembly protein	2706	3619	4945	4397	4392	4011.8	869.367	56	76	29	40	32	27	43.3333	19.1799	49	74	0	41	37.6431	1302	2826	3309	2479	1047.53	54	34	70	52.6667	18.037	678	42	60	260	362.11	-6.00742	-6.45591	0.147952	-5.93373	-4.32433	2.45061e-06	2.32052e-05	0.893742	4.15071e-05	0.000596077
RSp1087	cpaC2	Pilus assembly protein CpaC	2758	3908	4540	4478	4296	3996	734.617	64	78	29	28	41	72	52	22.1179	58	93	72	74.3333	17.6163	1362	2671	3116	2383	911.777	59	67	67	64.3333	4.6188	706	60	180	315.333	343.606	-5.93131	-5.44902	0.0979642	-5.67731	-3.81963	7.45006e-09	4.03524e-07	0.889457	2.75035e-07	1.16216e-05
RSp1090	tadG2	hypothetical protein	3694	5903	7903	8163	6600	6452.6	1800.19	39	72	33	24	17	27	35.3333	19.4799	39	33	90	54	31.3209	2294	4617	5490	4133.67	1651.91	55	48	60	54.3333	6.02771	786	18	0	268	448.691	-6.99178	-6.61059	0.172273	-6.65585	-4.89869	9.60846e-06	0.000212223	0.902804	0.000200306	0.00217276
RSp1092	flp2	Flp pilus assembly protein, pilin Flp	32838	36376	63807	62652	47160	48566.6	14393.1	494	443	351	302	315	252	359.5	91.627	382	257	216	285	86.4696	20824	57859	53640	44107.7	20274.3	680	346	1047	691	350.629	9369	140	288	3265.67	5286.16	-6.50015	-7.10621	0.800164	-5.80745	-4.32792	2.73776e-06	2.25441e-05	0.441928	0.000105254	0.00132758
RSp1093		hypothetical transmembrane protein	281	398	345	277	312	322.6	50.2723	31	29	17	17	21	36	25.1667	7.96032	19	26	0	15	13.4536	103	251	200	184.667	75.182	22	24	23	23	1	129	33	60	74	49.5076	-3.33966	-4.36236	-0.0545572	-3.60346	-2.30888	6.58806e-06	8.73481e-06	0.943472	4.22422e-05	0.00167514
RSp1094		hypothetical transmembrane protein	791	768	857	781	1184	876.2	175.456	59	41	28	38	26	45	39.5	12.0789	54	39	0	31	27.8747	318	575	597	496.667	155.12	40	48	67	51.6667	13.8684	317	44	48	136.333	156.475	-4.0386	-4.63044	0.123328	-3.66711	-2.98362	1.06592e-05	4.93186e-05	0.893806	0.000309465	0.00159359
RSp1098		putative HNS-like transcription regulator protein	3833	1014	3900	3311	1848	2781.2	1287.69	31861	8491	14408	12725	11912	9270	14777.8	8651.69	13430	8510	12240	11393.3	2566.95	803	3575	2033	2137	1388.92	6408	5385	18845	10212.7	7493.3	7686	5230	8484	7133.33	1695.94	3.09443	2.41683	0.769116	2.19953	1.38274	1.00156e-05	0.000423991	0.238782	0.00108706	0.0266733
RSp1099		putative methyl-accepting chemotaxis transducer transmembrane protein	333	173	190	131	96	184.6	90.7045	745	832	792	866	815	3501	1258.5	1099.34	1116	1247	702	1021.67	284.483	62	112	110	94.6667	28.3078	1694	1201	762	1219	466.261	434	446	516	465.333	44.2869	2.81896	2.63082	-0.198189	2.8219	1.18571	4.52477e-08	3.36028e-07	0.62599	1.44935e-07	0.00181438
RSp1104	otsB	trehalose-phosphatase protein	238	190	272	180	288	233.6	48.0292	56	249	105	102	93	99	117.333	66.9527	36	105	0	47	53.3573	199	164	238	200.333	37.018	95	67	172	111.333	54.3722	143	188	60	130.333	64.9333	-0.508201	-2.24285	0.741004	-0.681574	-0.93143	0.504264	0.0198699	0.400269	0.459418	0.302779
RSp1109		hypothetical protein	2057	1807	1958	2607	1496	1985	407.309	484	471	388	358	315	135	358.5	127.375	244	454	90	262.667	182.717	1198	2352	2192	1914	625.214	364	380	1179	641	465.99	1677	342	1116	1045	670.326	-1.77071	-2.65132	0.827717	-1.27904	-1.05051	0.00109199	0.000286074	0.155975	0.0401887	0.0856918
RSp1110		transcription regulator protein	24429	32178	16595	28136	17008	23669.2	6843.7	1790	4404	1319	1219	1259	1710	1950.17	1226	2602	6108	1332	3347.33	2473.7	7551	16169	13356	12358.7	4394.71	5816	6360	4355	5510.33	1036.86	19309	4628	15876	13271	7679.35	-3.17095	-2.77731	-0.162458	-1.91043	-0.90217	4.57397e-07	2.53503e-05	0.773991	0.000826461	0.0783987
RSp1111		lipase protein	22242	27717	11551	19915	11264	18537.8	7099.28	296	4090	146	130	136	144	823.667	1601.41	508	4242	18	1589.33	2310.3	11081	19904	13296	14760.3	4590.16	3518	3823	4291	3877.33	389.354	15754	3289	17496	12179.7	7748.65	-4.84053	-4.46329	0.277835	-2.05624	-0.622318	0.000223977	0.00315812	0.841863	0.108948	0.645128
RSp1112		transmembrane multidrug efflux system transmembrane protein	24642	32116	6139	8989	13792	17135.6	10945.7	246	1380	126	131	135	297	385.833	492.175	768	2478	108	1118	1223.15	4267	8146	6058	6157	1941.39	2112	1869	1362	1781	382.666	23737	1850	30060	18549	14803.3	-5.31842	-4.31914	-0.768742	-3.10313	0.204663	8.31763e-06	0.000578524	0.456682	0.00585445	0.863034
RSp1113		transmembrane multidrug-efflux system lipoprotein transmembrane	54417	82140	20607	38047	37200	46482.2	23244.8	910	2415	476	505	455	810	928.5	752.646	1851	2564	738	1717.67	920.273	8805	22920	14815	15513.3	7083.36	2605	3418	2990	3004.33	406.689	66448	3717	46500	38888.3	32050.7	-5.30041	-4.71749	-0.899384	-3.74752	-0.345375	5.66753e-07	2.6845e-05	0.259257	0.0002064	0.695057
RSp1114		putative outer-membrane drug efflux protein	19525	28634	9852	20023	12496	18106	7350.64	319	755	234	280	259	288	355.833	197.617	432	642	378	484	139.47	5905	15454	10513	10624	4775.47	384	992	1404	926.667	513.129	24521	1172	10596	12096.3	11746.6	-5.18274	-5.01831	-0.0160942	-4.00064	-0.670118	9.7073e-07	2.10929e-05	0.987125	0.000162658	0.432137
RSp1123		putative oxidoreductase protein	4613	2064	1741	1367	416	2040.2	1565.3	274	251	228	220	195	144	218.667	45.4562	197	268	198	221	40.7063	156	1382	299	612.333	670.375	159	270	232	220.333	56.4122	4045	256	348	1549.67	2161.51	-2.15953	-3.0077	-1.00607	-2.98252	-0.957452	0.0085404	0.00400075	0.292423	0.00432304	0.313628
RSp1124		putative NADP-dependent zinc-type alcohol dehydrogenase oxidoreductase protein	16156	10365	3290	6757	1856	7684.8	5768.33	760	671	395	420	484	477	534.5	146.908	625	805	720	716.667	90.0463	959	5422	3000	3127	2234.21	645	781	902	776	128.573	13641	880	1380	5300.33	7227.55	-2.97978	-3.11216	-0.487878	-2.96096	-1.02592	0.000579341	0.00254751	0.609047	0.00371244	0.263711
RSp1130	ripN	Type III effector protein	474	60	68	155	32	157.8	182.65	1270	8977	1808	1678	1775	5481	3498.17	3100.09	1496	5737	4176	3803	2144.96	48	82	121	83.6667	36.5285	4159	4755	511	3141.67	2297.63	662	9318	648	3542.67	5001.59	4.93702	4.93334	-0.0158703	4.17206	4.12258	0.000140265	0.000315344	0.992451	0.000951984	0.00193646
RSp1137		putative RHS-related transmembrane protein	5596	6140	4973	3271	4800	4956	1081.12	406	614	238	246	320	306	355	140.626	328	634	234	398.667	209.154	2295	2869	4504	3222.67	1146.18	2212	2014	1109	1778.33	588.053	6036	808	672	2505.33	3058.4	-3.3143	-3.56246	0.129012	-1.42818	-1.43379	1.04411e-06	7.70668e-06	0.839479	0.0138643	0.0162904
RSp1138		hypothetical protein	1856	2320	1520	1198	2504	1879.6	542.742	112	169	63	67	80	144	105.833	43.5771	136	207	144	162.333	38.8887	698	851	1230	926.333	273.884	783	874	304	653.667	306.219	2078	221	252	850.333	1063.3	-3.79438	-3.26325	-0.155122	-1.42779	-1.50491	5.07359e-07	3.1947e-05	0.817386	0.0187233	0.0169946
RSp1139		Vgr-related protein	8572	10974	8094	6822	10856	9063.6	1807.55	512	525	266	307	296	792	449.667	202.214	575	717	540	610.667	93.7354	3346	3540	4931	3939	864.556	2783	3608	1333	2574.67	1151.72	9752	818	1092	3887.33	5080.8	-4.11727	-3.64736	-0.367299	-1.71259	-1.64038	4.08256e-07	1.99503e-05	0.580011	0.00908262	0.0149469
RSp1142		putative transcription regulator protein	1593	1562	2181	3028	1632	1999.2	628.979	223	423	315	285	289	270	300.833	67.119	270	432	378	360	82.4864	951	2064	1942	1652.33	610.428	257	448	397	367.333	98.8956	780	445	492	572.333	181.373	-2.14257	-2.03003	0.728083	-2.04254	-1.68722	1.02401e-07	2.69711e-06	0.017546	2.53705e-06	1.90842e-05
RSp1167		hypothetical protein	22141	29552	16543	10893	25216	20869	7316.83	532	395	264	212	233	414	341.667	125.664	467	411	414	430.667	31.5013	4636	10604	11284	8841.33	3657.76	542	466	458	488.667	46.3609	3589	394	396	1459.67	1844.06	-5.50788	-5.42205	-0.521446	-5.28065	-4.32001	2.69046e-08	6.39918e-07	0.420926	8.32109e-07	6.03893e-06
RSp1168		hypothetical protein	5255	7711	4261	3279	5096	5120.4	1647.67	149	103	84	75	53	171	105.833	45.4683	214	137	0	117	108.393	1192	3008	3133	2444.33	1086.35	165	152	129	148.667	18.23	743	100	456	433	322.116	-5.30262	-5.52647	-0.390309	-5.01845	-3.87721	3.67944e-06	4.08191e-05	0.691379	8.35782e-05	0.000659099
RSp1169		hypothetical protein	4346	6335	3382	2685	3392	4028	1418.52	213	111	83	107	72	225	135.167	66.6586	252	144	36	144	108	1046	3007	2926	2326.33	1109.54	139	161	205	168.333	33.6056	821	90	132	347.667	410.456	-4.64319	-4.86375	-0.109303	-4.37925	-4.06086	7.12435e-07	7.92356e-06	0.895216	1.93189e-05	4.10014e-05
RSp1170		putative signal peptide protein	1435	1271	1753	1549	1264	1454.4	205.168	114	120	105	66	62	207	112.333	52.4544	140	123	450	237.667	184.082	466	1545	1789	1266.67	704.049	175	140	131	148.667	23.2451	429	108	192	243	166.466	-3.47303	-2.42028	0.508671	-3.11056	-2.77359	4.34218e-07	0.000215612	0.346405	1.88982e-05	5.92933e-05
RSp1171		hypothetical protein	1082	1052	1908	1744	856	1328.4	466.082	76	54	92	67	78	81	74.6667	12.9563	84	83	144	103.667	34.9333	639	1758	1886	1427.67	685.997	74	77	112	87.6667	21.1266	414	76	108	199.333	186.594	-3.58681	-3.33299	1.00071	-3.60335	-2.78924	5.34473e-07	1.55238e-05	0.06334	7.57635e-06	9.51472e-05
RSp1175		hypothetical protein	8695	7101	7799	9589	5008	7638.4	1743.19	1272	586	553	585	456	450	650.333	310.564	1214	568	324	702	459.883	3994	13583	12346	9974.33	5215.92	883	617	2074	1191.33	775.896	4196	453	336	1661.67	2195.58	-3.02205	-3.34391	1.2318	-2.31488	-2.73851	0.00011267	0.000502032	0.101414	0.00730015	0.00266482
RSp1178		composite two-component sensor histidine kinase and response regulator hybrid transcription regulator protein	1954	1544	2001	1124	1384	1601.4	374.992	276	421	195	161	199	252	250.667	93.2366	193	397	108	232.667	148.527	485	891	1024	800	280.786	506	463	292	420.333	113.2	1203	402	1476	1027	558.212	-2.20868	-2.72658	-0.325354	-1.85887	-0.895514	1.47333e-06	2.34143e-06	0.428349	0.000104331	0.0268073
RSp1180		putative hemagglutinin/hemolysin-related protein	65098	100970	50029	42016	98064	71235.4	27134.3	208	253	123	116	112	207	169.833	60.3172	207	259	180	215.333	40.1539	16976	15523	17104	16534.3	878.176	310	291	180	260.333	70.2163	13097	297	840	4744.67	7238.43	-8.29073	-8.14675	-1.28079	-7.95976	-4.47312	4.62543e-08	1.14399e-06	0.149964	1.3835e-06	0.00019277
RSp1181		putative outer membrane efflux transmembrane protein	1984	1872	2666	1570	2616	2141.6	480.702	24	19	17	19	21	18	19.6667	2.50333	19	27	18	21.3333	4.93288	827	1188	1453	1156	314.224	22	52	29	34.3333	15.695	395	42	12	149.667	212.994	-6.21851	-6.33978	-0.00671727	-5.69035	-4.10419	9.44919e-08	1.53434e-06	0.994491	3.45282e-06	6.52502e-05
RSp1182		ABC transporter ATP-binding protein	2253	2288	3317	1975	2128	2392.2	531.354	46	45	36	35	46	9	36.1667	14.2185	43	37	18	32.6667	13.0512	927	1435	1644	1335.33	368.744	45	53	79	59	17.7764	677	65	36	259.333	362	-5.33595	-5.98896	-0.0414977	-5.11457	-3.57398	2.58227e-07	1.84146e-06	0.961638	6.41531e-06	0.000179345
RSp1183		putative hemolysin-type secretion transmembrane protein	1727	1495	1467	888	1032	1321.8	349.083	37	22	23	27	23	18	25	6.54217	33	21	72	42	26.6646	555	830	982	789	216.432	40	28	48	38.6667	10.0664	1017	52	36	368.333	561.819	-5.12491	-4.81048	-0.0193952	-4.99008	-2.47654	2.49331e-06	5.88572e-05	0.984576	4.15071e-05	0.00923983
RSp1206		putative transmembrane cytochrome bd-II oxidase (subunit II) oxidoreductase protein	495	461	599	658	568	556.2	79.2824	93	67	66	41	46	72	64.1667	18.8193	95	73	36	68	29.8161	251	488	453	397.333	127.931	113	52	73	79.3333	30.9892	326	42	60	142.667	159.026	-2.67621	-2.80405	0.397173	-2.60469	-2.30812	1.13406e-05	9.13126e-05	0.494856	0.000176843	0.00057296
RSp1207		putative transmembrane cytochrome bd-II oxidase (subunit I) oxidoreductase protein	1187	1122	1715	1654	1840	1503.6	326.469	453	241	218	166	197	126	233.5	114.823	240	244	126	203.333	67.0025	567	1276	1106	983	370.158	432	191	337	320	121.396	779	166	288	411	324.483	-2.09555	-2.56911	0.323281	-1.9461	-2.05267	3.59237e-05	5.4826e-05	0.538416	0.000695617	0.000462476
RSp1209		putative methyl-accepting chemotaxis transducer transmembrane protein	649	149	377	370	240	357	188.935	1149	1600	1436	1640	1925	5373	2187.17	1581.42	2001	2185	936	1707.33	674.3	45	273	433	250.333	194.991	3975	3204	1975	3051.33	1008.7	792	583	624	666.333	110.744	2.75625	2.646	0.366447	3.42483	0.941674	1.44684e-05	7.55376e-05	0.564393	4.67187e-06	0.0994871
RSp1218		Type 3 effector protein - pseudogene (N-terminal fragment)	112	60	63	83	40	71.6	27.2452	123	198	107	136	125	603	215.333	192.51	261	181	324	255.333	71.6682	34	45	87	55.3333	27.9702	196	245	122	187.667	61.922	102	202	228	177.333	66.5232	1.50484	2.157	0.433639	1.58881	1.25302	0.000374746	3.69659e-05	0.354163	0.000817949	0.00610816
RSp1227		putative luciferase (monooxygenase) oxidoreductase protein	173	130	235	206	248	198.4	47.9093	237	1690	2499	2233	2229	2115	1833.83	825.537	245	1891	972	1036	824.864	62	140	102	101.333	39.0043	1132	1300	326	919.333	520.662	244	2375	864	1161	1096.11	3.61951	2.62932	0.0920368	2.70199	2.52917	4.10109e-05	0.00210326	0.927626	0.00175732	0.00329215
RSp1249		hypothetical protein	504	501	634	653	576	573.6	70.84	172	86	63	50	43	63	79.5	47.6351	131	58	0	63	65.643	266	299	304	289.667	20.6478	105	64	85	84.6667	20.502	281	63	120	154.667	113.059	-2.45733	-3.23524	-0.193115	-2.60534	-2.25806	0.00129601	0.00128933	0.839124	0.0050483	0.0119273
RSp1258	acpD	putative [Acyl-carrier-protein] phosphodiesterase	649	333	62	46	88	235.6	258.968	185	188	29	31	38	36	84.5	79.0816	154	167	54	125	61.8304	29	31	25	28.3333	3.05505	129	164	31	108	68.942	745	211	168	374.667	321.438	-0.649853	-0.836817	-2.19779	-1.20387	0.276668	0.236387	0.203846	0.00312384	0.068009	0.691141
RSp1263	nadB2	L-aspartate oxidase (quinolinate synthetase B) oxidoreductase protein	4777	2746	2533	1204	1712	2594.4	1369.52	397	398	303	297	245	522	360.333	99.4981	382	558	594	511.333	113.443	1295	995	1926	1405.33	475.206	983	1225	684	964	271	5388	477	540	2135	2817.36	-2.30943	-2.15719	-0.190494	-1.36168	-0.89823	0.000162468	0.00207682	0.785497	0.0329994	0.16392
RSp1264		integral membrane transmembrane protein	836	198	350	151	112	329.4	297.247	45	54	32	44	39	18	38.6667	12.4526	37	49	0	28.6667	25.5408	164	115	177	152	32.6956	61	102	83	82	20.5183	1088	35	72	398.333	597.555	-1.97742	-3.39446	-0.271948	-1.63598	-0.535151	0.0256039	0.00474858	0.809835	0.116455	0.628258
RSp1274		hypothetical protein	6639	6293	6846	9089	7856	7344.6	1135.43	1399	943	747	731	688	351	809.833	346.521	999	653	810	820.667	173.246	3522	5295	6003	4940	1278.03	1201	845	1182	1076	200.277	3319	670	888	1625.67	1470.51	-2.55075	-2.81318	0.368763	-2.44592	-2.37017	7.29881e-07	3.95531e-06	0.399511	1.60014e-05	2.4329e-05
RSp1277	ripQ	Type III effector protein	925	530	503	545	592	619	174.082	3209	6543	3472	3115	2882	7524	4457.5	2028.16	6960	5873	4644	5825.67	1158.73	229	313	359	300.333	65.9191	5625	5974	3256	4951.67	1478.82	1116	6792	2592	3500	2944.93	3.11852	3.4951	-0.21143	3.15761	2.38124	5.06602e-07	5.18129e-07	0.700647	1.65003e-06	4.69212e-05
RSp1331	tISRso17	isrso17-transposase protein	43	15	636	327	40	212.2	269.237	4	4	248	218	223	18	119.167	121.58	10	4	0	4.66667	5.03322	168	368	437	324.333	139.715	5	14	486	168.333	275.144	25	5	24	18	11.2694	0.162929	-3.11017	3.61137	0.0404569	-1.96528	0.920938	0.122024	0.0207006	0.982575	0.26769
RSp1332	tISRso1	isrso1-transposase protein	64	20	390	240	72	157.2	154.775	4	6	84	92	70	18	45.6667	40.7022	18	5	0	7.66667	9.29157	134	391	401	308.667	151.348	6	29	231	88.6667	123.8	34	8	36	26	15.6205	-0.997205	-2.63707	3.10136	-0.262918	-1.73854	0.368428	0.0841277	0.0156581	0.857208	0.208554
RSp1363		methyl-accepting chemotaxis transducer transmembrane protein	149	144	232	176	128	165.8	40.8436	4235	7133	4896	4909	6157	15507	7139.5	4229.06	5547	8106	4500	6051	1855.08	36	133	220	129.667	92.0453	14237	13448	4438	10707.7	5444	532	2145	1212	1296.33	809.8	5.5606	5.47819	0.338408	6.2723	2.86451	1.1091e-09	3.88461e-09	0.535981	7.62521e-10	7.55834e-06
RSp1364	kgd	alpha-ketoglutarate decarboxylase	380	159	410	368	288	321	101.173	3706	4714	3680	3941	4528	6282	4475.17	983.231	5491	4306	1944	3913.67	1805.75	41	193	261	165	112.641	7946	7718	3679	6447.67	2400.44	783	1244	948	991.667	233.582	4.22691	4.01088	-0.114835	4.65312	1.70016	2.56121e-08	1.57177e-07	0.849008	2.77984e-08	0.00136353
RSp1366	abpE	thiamine biosynthesis APBE transmembrane protein	1657	1101	238	201	80	655.4	691.655	129	215	352	297	262	207	243.667	77.7577	123	285	162	190	84.5518	43	133	124	100	49.5681	332	461	458	417	73.6274	459	291	456	402	96.1405	0.0781395	-1.67635	-2.04073	-0.481896	-0.899008	0.939812	0.0824667	0.039577	0.635515	0.350787
RSp1368	nosZ	nitrous-oxide reductase	9833	8579	756	807	1096	4214.2	4580.22	865	1252	1060	975	896	1485	1088.83	238.599	1220	1507	2034	1587	412.855	198	967	670	611.667	387.805	2627	3233	1430	2430	917.501	3557	1453	4464	3158	1544.65	-0.76589	-1.12865	-2.1558	-0.757075	-0.53318	0.39062	0.273244	0.0388408	0.457121	0.622831
RSp1371	nosF	copper ATP-binding ABC transporter protein	581	1089	291	311	152	484.8	371.764	72	72	123	114	79	99	93.1667	22.1578	94	105	108	102.333	7.37111	46	198	122	122	76	62	179	203	148	75.4387	360	55	312	242.333	164.001	-1.55448	-2.09489	-1.44135	-1.65182	-1.18378	0.0269398	0.0155755	0.0797427	0.0495506	0.154312
RSp1372	nosY	NosY transmembrane protein	321	1324	237	218	104	440.8	499.751	55	74	72	64	63	45	62.1667	10.8336	66	67	54	62.3333	7.23418	35	178	120	111	71.9236	47	163	152	120.667	64.0338	229	61	324	204.667	133.178	-1.7113	-2.52901	-1.42968	-1.76962	-1.1309	0.0274394	0.00992213	0.111178	0.0546957	0.218751
RSp1373	nosL	NosL lipoprotein	304	1217	231	183	120	411	455.563	73	53	77	65	66	27	60.1667	18.2035	71	57	0	42.6667	37.6076	29	196	126	117	83.863	72	140	149	120.333	42.0991	199	58	300	185.667	121.55	-1.55649	-3.07262	-1.28224	-1.57487	-1.1778	0.103347	0.0149557	0.256726	0.170759	0.312014
RSp1374	ripS2, skwp2	Type III effector protein, SKWP family	545	1162	259	241	240	489.4	397.64	957	7514	5823	5172	4874	5805	5024.17	2192.41	1238	7256	4716	4403.33	3021.16	92	251	224	189	85.0823	5937	6390	1647	4658	2617.42	634	11265	3612	5170.33	5484.14	4.07691	3.22337	-0.630683	3.47258	2.91706	3.20307e-05	0.000590681	0.496363	0.000294593	0.00140626
RSp1384	ripAS	Type III effector protein	576	42	130	1726	32	501.2	720.162	517	1649	1672	1444	1589	1899	1461.67	485.699	1529	1350	468	1115.67	567.991	465	598	785	616	160.758	1298	1479	1663	1480	182.502	585	1690	216	830.333	767.014	3.60019	2.78269	2.62336	3.34334	2.22577	0.00258003	0.0168701	0.0240663	0.00588113	0.0658254
RSp1390	fliA	flagellar biosynthesis sigma factor	542	250	1269	1174	1248	896.6	469.826	1629	3164	2789	2644	2631	4077	2822.33	798.059	3800	4185	2934	3639.67	640.726	103	1247	1810	1053.33	869.823	4591	6906	6256	5917.67	1194.01	1554	3032	3180	2588.67	899.098	2.17815	2.87685	1.19943	3.433	1.90982	0.000266713	7.18554e-05	0.0538755	1.05021e-05	0.00314037
RSp1391	fleN	hypothetical protein	469	176	1499	1378	1368	978	609.472	1232	2737	2756	2722	2587	3105	2523.17	655.62	2689	3678	1908	2758.33	887.035	90	1203	1560	951	766.716	4554	5655	5499	5236	595.758	1617	2860	2976	2484.33	753.369	2.01447	2.52305	1.10284	3.32476	1.90742	0.00220796	0.00129028	0.132977	8.86395e-05	0.010056
RSp1392	flhF	flagellar biosynthesis regulator FlhF	1221	711	4314	3982	4688	2983.2	1867.03	3961	8387	8470	8394	7832	13257	8383.5	2953.68	10770	10512	5076	8786	3215.54	246	3172	4098	2505.33	2010.67	18648	16921	16242	17270.3	1240.46	4512	8410	7668	6863.33	2069.84	2.05381	2.67545	0.9382	3.51453	1.81437	0.00185335	0.000808367	0.200738	5.11565e-05	0.0136597
RSp1393	flhA	flagellar biosynthesis FlhA transmembrane protein	958	538	2706	2562	2384	1829.6	1004.96	1782	5410	5200	4834	4636	10944	5467.67	2991.41	4844	7069	4014	5309	1579.69	152	2092	2653	1632.33	1312.33	9450	11222	10093	10255	897.039	2191	6019	6768	4992.67	2455.05	1.87063	2.4447	0.807973	3.31337	1.8071	0.00121313	0.00044419	0.207551	1.90948e-05	0.00542516
RSp1401	cheZ1	chemotaxis regulator CheZ	306	361	492	383	528	414	92.8897	2313	3579	2886	3149	3659	5859	3574.17	1222.5	3677	4181	1710	3189.33	1305.69	105	414	610	376.333	254.598	5756	5851	4809	5472	576.136	782	1222	936	980	223.276	3.43758	3.40893	0.698477	4.14767	1.33015	8.36598e-09	4.52477e-08	0.071895	2.81218e-09	0.0012613
RSp1402	che	chemotaxis response regulator transcription regulator protein	166	366	369	286	392	315.8	92.8504	1309	3164	2351	2506	2954	14544	4471.33	4976.52	3412	5645	4950	4669	1142.71	70	297	559	308.667	244.709	5047	8030	3833	5636.67	2159.74	480	1589	1788	1285.67	704.787	3.47259	4.38475	0.719065	4.62254	2.02362	9.20345e-09	1.54534e-09	0.0692158	8.41926e-10	2.02451e-05
RSp1403	cheB	chemotaxis-specific methylesterase	171	129	320	259	184	212.6	76.1991	1376	2467	2025	2300	2806	3402	2396	688.83	1932	2654	738	1774.67	967.641	39	134	303	158.667	133.717	2883	3640	2119	2880.67	760.503	510	729	564	601	114.092	3.90266	3.55933	0.373716	4.18932	1.6306	4.6028e-08	4.57397e-07	0.470863	6.63252e-08	0.00153625
RSp1404		chemotaxis protein	112	59	165	108	80	104.8	39.9962	440	912	973	975	1137	3501	1323	1092.75	1022	1480	630	1044	425.427	18	95	168	93.6667	75.0089	2066	2203	1309	1859.33	481.5	320	457	408	395	69.419	3.62125	3.72239	0.551489	4.51324	1.95602	1.79369e-07	4.28203e-07	0.297654	4.74656e-08	0.000431188
RSp1405	cheR	chemotaxis protein methyltransferase	164	74	212	169	160	155.8	50.2713	625	1523	1473	1518	1808	5265	2035.33	1632.04	2071	2333	774	1726	834.799	16	126	223	121.667	103.568	3461	3696	2147	3101.33	834.788	316	565	504	461.667	129.786	3.66449	4.00691	0.423524	4.77097	1.69567	8.66116e-07	1.12043e-06	0.505312	1.57089e-07	0.00498946
RSp1406	cheD3	methyl-accepting chemotaxis I	175	145	260	198	176	190.8	43.0314	1570	2009	1641	1783	2068	4419	2248.33	1081.4	1867	2446	1548	1953.67	455.23	41	140	193	124.667	77.1514	3773	3140	1619	2844	1107.09	491	654	336	493.667	159.017	3.7745	3.70422	0.184569	4.20429	1.38924	1.41779e-09	8.79581e-09	0.664021	1.42869e-09	0.000706609
RSp1407	cheW	chemotaxis protein CheW	390	408	613	567	448	485.2	99.286	3635	6294	5096	5304	6420	11574	6387.17	2732.32	5113	6025	5328	5488.67	476.756	128	442	702	424	287.423	8065	8696	6507	7756	1126.74	934	1549	1692	1391.67	402.748	3.98015	3.94381	0.60158	4.39441	1.5612	3.62287e-10	1.36671e-09	0.0909662	3.64127e-10	0.000109957
RSp1408	cheA	chemotaxis sensor histidine kinase transcription regulator protein	622	507	1104	959	1080	854.4	273.328	5271	6730	6924	7709	9138	21708	9580	6075.01	7727	8602	7452	7927	600.521	248	585	1004	612.333	378.74	12758	12815	7499	11024	3052.87	1600	2462	3312	2458	856.007	3.61824	3.82011	0.521647	4.25352	1.72021	3.02069e-10	6.05918e-10	0.109321	1.49587e-10	1.44292e-05
RSp1409	cheY	putative chemotaxis response regulator transcription regulator protein	94	109	235	174	192	160.8	58.7341	843	1808	1656	1715	1990	3690	1950.33	939.838	1345	2034	1134	1504.33	470.681	42	134	261	145.667	109.965	3250	3021	2296	2855.67	498.026	260	582	456	432.667	162.263	3.84739	3.82508	0.741467	4.74789	1.62089	1.35583e-09	7.46549e-09	0.0555104	3.9129e-10	0.000176945
RSp1410	motB	flagellar motor protein MotB	223	227	397	343	312	300.4	75.2649	1687	3231	2728	2882	3235	6291	3342.33	1552.29	3607	3856	2124	3195.67	936.404	50	242	430	240.667	190.004	6250	6046	3779	5358.33	1371.54	644	1273	936	951	314.768	3.71227	3.93414	0.461195	4.61526	1.77021	1.47351e-08	2.85091e-08	0.297724	3.32351e-09	0.000225737
RSp1411	motA	flagellar motor protein MotA	223	189	304	229	184	225.8	48.0489	1481	2945	2386	2361	2943	9639	3625.83	2994.17	3298	4034	1422	2918	1346.82	33	160	348	180.333	158.481	5957	6215	3129	5100.33	1712.09	545	1039	996	860	273.644	3.93893	4.0496	0.316929	4.79816	1.88692	5.10814e-08	1.15612e-07	0.556274	1.60116e-08	0.000440454
RSp1412	flhC	transcriptional activator FlhC	17861	13167	11867	19198	21568	16732.2	4096.34	24847	22470	14961	14293	13187	76914	27778.7	24536.2	36982	19430	118170	58194	52676.9	8701	33801	40393	27631.7	16722.5	20060	22961	35426	26149	8164.01	22306	16903	45360	28189.7	15113.4	0.62439	2.11026	1.54	0.964113	0.678913	0.227061	0.00152056	0.0131917	0.114433	0.276364
RSp1415		hypothetical protein	197	178	344	279	232	246	66.9216	2239	2509	2217	2188	2351	4617	2686.83	952.899	3355	2975	990	2440	1270.03	49	244	384	225.667	168.251	3650	5664	4719	4677.67	1007.64	660	1201	732	864.333	293.776	3.77068	3.75349	0.615771	4.57562	1.85544	8.42497e-08	3.39959e-07	0.224	3.0551e-08	0.000607544
RSp1417		transmembrane efflux transmembrane protein	5209	1935	4207	7411	3304	4413.2	2063.64	441	299	263	234	222	342	300.167	81.7983	376	360	486	407.333	68.5954	3862	3909	5923	4564.67	1176.59	316	416	335	355.667	53.1068	4134	282	348	1588	2205.15	-3.2761	-2.85957	1.17159	-3.07389	-1.74566	1.03019e-05	0.00042149	0.0714526	0.000233436	0.0162904
RSp1418		hydrolase protein	3101	1423	2931	4289	3032	2955.2	1019.12	100	128	77	70	82	90	91.1667	20.8271	101	107	36	81.3333	39.3743	3306	2228	4270	3268	1021.53	115	157	124	132	22.1133	2394	81	132	869	1320.93	-4.40723	-4.72725	1.21912	-3.95358	-2.17447	4.55352e-06	3.73389e-05	0.113066	0.000160124	0.014654
RSp1419	ralA	Ralfuranone biosynthesis protein	15605	6799	16714	28158	18216	17098.4	7616.09	430	449	348	292	300	396	369.167	66.3036	449	502	396	449	53	15939	11628	20594	16053.7	4484.1	618	716	536	623.333	90.1184	9051	453	624	3376	4915.44	-4.87658	-4.60727	1.09951	-4.16546	-2.53541	7.57379e-07	2.03404e-05	0.130625	4.91057e-05	0.00352942
RSp1420		hypothetical protein	25	13	24	20	16	19.6	5.12835	4	5	6	5	6	0	4.33333	2.25093	5	3	0	2.66667	2.51661	12	16	23	17	5.56776	3	11	5	6.33333	4.16333	12	10	0	7.33333	6.4291	-1.35122	-2.56913	0.666801	-1.3937	-1.51207	0.0584394	0.0095155	0.406596	0.106599	0.0756901
RSp1422		putative peptide synthetase protein	7691	6083	9333	8625	6960	7738.4	1292.02	312	290	221	223	243	144	238.833	59.2467	190	236	108	178	64.8383	5502	6539	8791	6944	1681.49	234	275	254	254.333	20.502	4953	281	264	1832.67	2702.3	-4.40626	-5.16188	0.728726	-4.63284	-2.5122	1.42473e-06	5.75334e-06	0.307676	1.39777e-05	0.0030995
RSp1423		putative transmembrane protein	4852	2848	5463	4734	5496	4678.6	1080.24	185	134	118	113	94	81	120.833	36.5153	116	120	126	120.667	5.03322	2639	3068	4470	3392.33	957.619	80	134	119	111	27.8747	3087	109	96	1097.33	1723.11	-4.6646	-4.88394	0.489035	-4.9896	-2.5421	4.0526e-06	4.08551e-05	0.573306	3.50691e-05	0.00786369
RSp1424	ralD	Ralfuranone biosynthesis protein [aminotransferase]	7985	6066	7772	7433	10800	8011.2	1728.69	381	190	180	179	161	270	226.833	84.6201	260	266	216	247.333	27.3008	5171	5895	8440	6502	1716.95	241	307	207	251.667	50.8462	5242	236	348	1942	2858.43	-4.72807	-4.65146	0.645775	-4.6504	-2.53628	6.14264e-07	1.16895e-05	0.36797	1.17255e-05	0.00256397
RSp1425	pvdA	L-ornithine 5-monooxygenase oxidoreductase protein	7850	5614	8966	6531	11392	8070.6	2252.07	391	266	203	206	213	432	285.167	101.346	259	303	252	271.333	27.6466	5350	4679	7763	5930.67	1621.93	248	408	201	285.667	108.519	5575	326	480	2127	2987.05	-4.47323	-4.51178	0.496909	-4.48004	-2.30948	5.08015e-07	7.92356e-06	0.471397	8.5617e-06	0.00307982
RSp1426		hypothetical protein	2261	1488	3099	2482	4224	2710.8	1023.52	102	80	78	104	94	117	95.8333	14.9989	85	108	72	88.3333	18.23	2283	1670	3017	2323.33	674.405	104	126	79	103	23.516	1447	97	156	566.667	762.962	-4.31095	-4.35771	0.91327	-4.1824	-2.39354	4.34e-07	6.60571e-06	0.141909	9.34586e-06	0.0015099
RSp1427		hypothetical protein	8067	3322	6000	6524	8216	6425.8	1982.6	265	167	173	195	185	90	179.167	56.194	138	183	72	131	55.8301	3650	5295	6914	5286.33	1632.02	188	250	181	206.333	37.9781	5514	179	228	1973.67	3066.12	-4.4547	-5.13152	0.826635	-4.44656	-2.13549	3.89635e-06	1.8337e-05	0.293173	5.98304e-05	0.0160389
RSp1428		hypothetical protein	7404	3491	6092	6743	6400	6026	1498.62	341	159	168	156	151	135	185	77.1984	156	143	252	183.667	59.5343	4605	5905	8917	6475.67	2211.92	161	225	201	195.667	32.3316	5126	176	168	1823.33	2860.2	-4.45363	-4.58751	1.08921	-4.50693	-2.23902	6.98536e-06	7.89203e-05	0.181442	9.15858e-05	0.0169207
RSp1429		esterase protein	1935	969	2394	1981	1304	1716.6	571.319	37	38	58	45	59	27	44	12.6174	33	39	36	36	3	1459	1473	2096	1676	363.798	36	40	44	40	4	1156	35	48	413	643.49	-4.57063	-5.14384	0.961866	-5.02914	-2.42667	5.70793e-06	3.10416e-05	0.232365	3.67369e-05	0.0102956
RSp1430		hypothetical protein	2612	1461	2512	2142	1504	2046.2	543.764	45	63	64	54	59	36	53.5	11.0408	37	78	126	80.3333	44.5459	1708	1552	2103	1787.67	284.008	57	57	68	60.6667	6.35085	1518	51	84	551	837.609	-4.57153	-4.31612	0.710134	-4.79126	-2.3294	4.35529e-06	9.91973e-05	0.379675	4.09808e-05	0.0110803
RSp1431		putative oxidoreductase signal peptide protein	4744	2605	3265	2879	2840	3266.6	859.164	108	93	84	92	88	81	91	9.50789	69	108	378	185	168.277	2186	1958	2734	2292.67	398.845	103	98	131	110.667	17.7858	2647	122	108	959	1461.87	-4.58692	-3.78232	0.366828	-4.60398	-2.3105	6.63976e-06	0.000473785	0.685307	9.08171e-05	0.0148354
RSp1432		hypothetical protein	3636	1302	1468	1494	1984	1976.8	961.811	101	41	35	49	34	27	47.8333	27.0734	38	45	216	99.6667	100.808	1716	1995	2308	2006.33	296.163	67	90	81	79.3333	11.5902	2065	44	72	727	1158.83	-4.73951	-3.75898	1.02598	-4.20302	-2.19171	1.90614e-05	0.00153625	0.270644	0.00061031	0.0353255
RSp1433		hypothetical protein	2319	1131	1817	1732	1840	1767.8	423.748	54	32	30	37	39	18	35	11.8659	34	34	0	22.6667	19.6299	2016	1968	2629	2204.33	368.554	38	75	71	61.3333	20.306	1365	39	48	484	762.982	-5.01584	-6.06011	1.30007	-4.35412	-2.50665	1.13614e-05	4.09808e-05	0.152852	0.000453272	0.0190531
RSp1434		hypothetical protein	7090	4801	5938	4793	6368	5798	1002.22	138	134	71	84	82	135	107.333	31.3794	122	109	90	107	16.0935	4533	3617	5088	4412.67	742.846	164	245	132	180.333	58.2437	4076	169	300	1515	2218.86	-5.35427	-5.50017	0.461781	-4.76529	-2.52879	1.08502e-07	1.67876e-06	0.511137	5.72278e-06	0.00172428
RSp1435		putative transmembrane protein	3438	2483	3712	2353	2944	2986	588.821	46	51	35	32	35	63	43.6667	11.9944	40	40	54	44.6667	8.0829	2096	1660	2625	2127	483.246	64	88	69	73.6667	12.6623	1807	66	60	644.333	1006.9	-5.71964	-5.81235	0.303228	-5.1271	-2.82536	5.07359e-07	7.65507e-06	0.728713	2.03404e-05	0.00321537
RSp1436		putative acetyltransferase protein	1607	1371	2226	1270	2128	1720.4	435.766	15	22	18	30	18	9	18.6667	7.03325	27	20	18	21.6667	4.72582	1232	780	1407	1139.67	323.537	23	48	34	35	12.53	797	23	12	277.333	450.078	-5.83834	-5.97983	0.325094	-5.25348	-3.10098	3.67269e-06	4.40941e-05	0.754613	0.000112075	0.00650059
RSp1437		hypothetical protein	2095	1337	2555	1670	1936	1918.6	457.298	22	21	18	28	12	18	19.8333	5.30723	21	21	54	32	19.0526	1227	867	1320	1138	239.255	13	38	25	25.3333	12.5033	1035	21	12	356	588.048	-6.04501	-5.5691	0.141465	-5.86322	-2.98252	5.09982e-06	0.00013111	0.903905	9.32931e-05	0.0115793
RSp1438		methionyl-tRNA synthetase	8031	5082	8502	5784	8560	7191.8	1637.53	114	88	44	60	61	54	70.1667	25.9724	119	84	72	91.6667	24.4199	3768	3199	4408	3791.67	604.847	64	173	92	109.667	56.6068	4194	105	132	1477	2353.03	-6.16	-6.03786	-0.0442786	-5.68259	-2.95079	5.83819e-07	1.20195e-05	0.965623	1.98069e-05	0.00429404
RSp1439	cysE1	serine acetyltransferase protein	3334	2147	4540	2863	3928	3362.4	926.559	13	23	21	20	22	9	18	5.65685	36	56	36	42.6667	11.547	1560	1579	2103	1747.33	308.163	30	76	34	46.6667	25.482	1403	22	156	527	761.591	-6.84109	-5.90479	0.0289701	-5.79797	-2.97852	1.75126e-07	9.67815e-06	0.976658	1.1286e-05	0.00273256
RSp1440		hypothetical protein	225	11	38	21	8	60.6	92.6461	1	0	1	1	1	9	2.16667	3.37145	2	2	0	1.33333	1.1547	13	28	29	23.3333	8.96289	1	4	1	2	1.73205	71	2	0	24.3333	40.4269	-4.94456	-4.99013	0.0653123	-4.28275	-2.08137	0.00170975	0.00422894	0.958216	0.00897071	0.0860313
RSp1443		putative signal peptide protein	296	527	1721	1241	1272	1011.4	585.363	2322	3086	4524	4648	4929	20727	6706	6943.58	6183	3381	12060	7208	4429.36	425	1195	1123	914.333	425.301	3796	1983	5595	3791.33	1806	335	1486	1308	1043	619.572	2.61891	3.65782	1.26072	2.73175	0.498566	4.08128e-05	5.18857e-06	0.0397974	0.000111515	0.439217
RSp1447		putative Leu/Ile/Val-binding lipoprotein transmembrane	936	580	1648	1882	2504	1510	764.827	4643	4328	4585	4297	3918	10755	5421	2625.75	5360	4997	5256	5204.33	186.934	730	1119	1510	1119.67	390	9261	9033	4928	7740.67	2438.51	1822	5747	4800	4123	2048.21	2.23819	2.56123	0.874559	3.07464	1.88234	2.10036e-05	2.26458e-05	0.0788244	3.32859e-06	0.000606057
RSp1453		putative cytochrome C signal peptide protein	2262	2460	2396	2329	3472	2583.8	501.989	263	265	175	156	137	189	197.5	54.4197	246	312	252	270	36.4966	2180	1638	2380	2066	383.911	239	300	226	255	39.5095	1260	299	228	595.667	576.424	-3.20431	-2.93453	0.614369	-3.05943	-2.30818	2.57483e-07	9.65164e-06	0.197419	6.48577e-06	0.000115638
RSp1461		signal peptide protein	963	583	1047	1892	784	1053.8	501.327	14097	22798	14282	12002	12840	13797	14969.3	3930.26	8611	16894	8208	11237.7	4902.67	1112	1697	2998	1935.67	965.386	12361	22925	15096	16794	5482.88	2884	21290	3360	9178	10492	4.45094	3.83685	1.8976	4.39757	3.15095	1.96286e-07	2.86485e-06	0.00279785	6.36566e-07	3.52105e-05
RSp1462		hypothetical protein	311	219	237	269	296	266.4	38.6756	1863	5083	1623	1421	1654	4545	2698.17	1653.67	1774	5800	3078	3550.67	2054.2	104	127	183	138	40.6325	3556	6929	1174	3886.33	2891.69	887	7415	2772	3691.33	3359.7	3.46217	3.85793	-0.0662398	3.86802	3.52521	1.29753e-06	1.47333e-06	0.926953	1.45135e-06	4.63282e-06
RSp1463		ABC transporter ATP-binding protein	222	94	282	352	208	231.6	95.6807	951	1421	1284	1266	1373	1296	1265.17	164.875	751	1465	1152	1122.67	357.903	136	231	281	216	73.6546	1375	1837	1549	1587	233.332	550	1886	600	1012	757.319	3.02542	2.78264	0.991567	3.27164	2.35566	7.65932e-07	7.82342e-06	0.0452942	1.29575e-06	6.44634e-05
RSp1464		ABC transporter ATP-binding protein	153	98	216	223	96	157.2	61.349	689	1434	850	788	816	369	824.333	346.233	500	1094	306	633.333	410.572	73	155	192	140	60.9016	1159	1144	1082	1128.33	40.8207	339	1582	588	836.333	657.658	3.07802	2.24295	0.670371	3.16855	2.33513	1.25245e-06	0.000148636	0.203522	3.18891e-06	0.000109245
RSp1466		putative Secreted Aspartic Protease	512	280	319	960	208	455.8	303.48	3419	5858	6390	5289	5335	8073	5727.33	1525.31	7381	4846	3222	5149.67	2096.06	287	642	674	534.333	214.794	7256	7539	3992	6262.33	1971.25	1308	6061	756	2708.33	2916.58	4.36049	4.14186	1.38322	4.3194	2.78821	8.94843e-07	3.80003e-06	0.0381476	2.48397e-06	0.000316817
RSp1467		putative secreted aspartic protease	173	125	104	141	80	124.6	35.4443	328	2803	2059	1720	1954	3222	2014.33	1001.64	952	2859	3852	2554.33	1473.81	81	63	80	74.6667	10.116	2986	4322	456	2588	1963.49	393	3552	816	1587	1714.83	4.33586	4.65529	0.271868	4.46021	3.44316	1.72858e-05	2.10537e-05	0.788767	3.11078e-05	0.000440839
RSp1487	cmcH	3'-hydroxymethylcephem-O-carbamoyltransferase protein	2092	2165	1904	1110	1768	1807.8	420.156	475	357	286	289	290	333	338.333	72.888	391	336	216	314.333	89.4893	541	1006	958	835	255.74	524	535	466	508.333	37.072	1782	297	480	853	809.724	-1.89045	-2.39278	-0.374544	-1.69426	-1.45905	2.15567e-05	2.16718e-05	0.400384	0.000575022	0.00224284
RSp1489		hypothetical protein	820	1157	681	297	432	677.4	337.376	109	106	74	55	69	198	101.833	51.6969	146	162	144	150.667	9.86577	193	311	407	303.667	107.188	262	211	162	211.667	50.0033	567	152	204	307.667	226.089	-2.43586	-2.14346	-0.584897	-1.72596	-1.57813	1.42572e-06	5.59798e-05	0.171524	0.000430721	0.00100146
RSp1490		hypothetical protein	149	125	141	56	88	111.8	39.0218	8	6	9	5	11	9	8	2.19089	4	13	18	11.6667	7.0946	54	79	94	75.6667	20.2073	17	46	48	37	17.3494	101	10	36	49	46.8722	-3.24942	-3.15648	0.123423	-1.52106	-1.51442	1.58832e-05	0.000178347	0.86933	0.0242551	0.0256199
RSp1491		putative transferase protein	1610	1039	1418	726	1032	1165	349.399	92	91	84	70	61	135	88.8333	25.6859	118	125	36	93	49.4874	339	790	892	673.667	294.283	261	225	215	233.667	24.1937	1012	110	144	422	511.238	-3.30276	-3.5522	-0.0586794	-2.19679	-1.95239	1.94424e-06	1.35611e-05	0.932409	0.000929126	0.00275587
RSp1492		hypothetical protein	7858	4680	5924	5167	4752	5676.2	1316.01	179	127	96	97	79	99	112.833	35.9133	169	161	0	110	95.3467	2072	3594	3953	3206.33	998.626	476	487	559	507.333	45.0814	5035	124	168	1775.67	2822.75	-5.14196	-5.73679	0.00154311	-3.20707	-2.48993	3.86485e-05	0.000235589	0.999027	0.00954133	0.0416706
RSp1493		hypothetical protein	2174	155	47	21	112	501.8	936.28	15	29	2	2	1	36	14.1667	15.2763	32	26	18	25.3333	7.02377	19	18	22	19.6667	2.08167	40	34	8	27.3333	17.0098	1123	20	84	409	619.17	-4.18947	-3.36231	-3.03684	-3.55423	-0.869979	0.00127781	0.0153042	0.0260783	0.0106386	0.47537
RSp1501		Electron transport protein SCO1/SenC precursor	3145	4873	1195	2146	656	2403	1675.47	142	291	297	253	253	81	219.5	87.8083	144	251	144	179.667	61.7765	329	1497	995	940.333	585.916	353	460	251	354.667	104.51	1050	278	636	654.667	386.338	-2.41859	-3.56882	-0.705895	-2.623	-1.96951	0.000427191	9.78677e-05	0.321237	0.00120151	0.00918104
RSp1502		Sulphate-modifying factor-like protein	3931	5102	1826	3279	912	3010	1665.87	159	446	580	504	482	153	387.333	184.49	119	310	54	161	133.068	558	2626	1475	1553	1036.2	308	538	398	414.667	115.902	1139	352	360	617	452.083	-1.9234	-4.17089	-0.251253	-2.60036	-2.34939	0.00416995	4.1904e-05	0.757171	0.00199686	0.00415749
RSp1503	aniA	putative copper-containing nitrite reductase	20466	17424	6375	10422	4096	11756.6	7024.97	1274	1801	2212	2171	1768	828	1675.67	536.119	740	1687	2070	1499	684.641	2286	9445	6685	6138.67	3610.63	2448	3048	1528	2341.33	765.593	6594	2119	1920	3544.33	2642.96	-1.86521	-2.68615	-0.238944	-2.21201	-1.9443	0.00241607	0.000803227	0.750002	0.00307677	0.00744628
RSp1504		hypothetical protein	4349	6201	47	66	48	2142.2	2933.85	9	29	25	17	15	36	21.8333	9.96828	36	36	18	30	10.3923	7	49	32	29.3333	21.1266	37	66	100	67.6667	31.5331	135	41	2196	790.667	1217.96	-4.43655	-6.03564	-5.70069	-4.84312	-1.58979	0.0333498	0.0114451	0.0155333	0.0327709	0.48621
RSp1505	norB	nitric oxide reductase subunit B	17677	14626	451	464	272	6698	8697.31	91	108	136	151	115	108	118.167	21.6833	186	152	126	154.667	30.0888	58	310	150	172.667	127.52	211	188	537	312	195.195	736	121	6768	2541.67	3673.01	-3.35096	-5.2895	-4.65431	-4.18739	-1.57181	0.0556148	0.0127193	0.0220174	0.0405957	0.44108
RSp1511		hypothetical protein	1773	3924	1644	1816	1864	2204.2	964.871	240	396	149	152	130	693	293.333	219.364	380	404	450	411.333	35.5715	1011	1829	2098	1646	566.135	711	449	362	507.333	181.665	805	320	1236	787	458.265	-2.95483	-2.26055	0.250726	-2.00708	-1.71443	1.88082e-06	0.000339347	0.661352	0.000949542	0.0034552
RSp1512		putative transcription regulator protein	5078	442	841	905	344	1522	2002.73	457	320	396	286	428	117	334	124.417	223	282	90	198.333	98.348	238	466	427	377	121.947	227	250	446	307.667	120.351	1289	264	468	673.667	542.568	-0.795999	-2.37058	-0.75382	-1.58482	-1.26835	0.264134	0.00916682	0.383512	0.0656395	0.124906
RSp1526		hypothetical protein	2446	3483	3272	4379	8592	4434.4	2423.78	31	85	49	45	61	54	54.1667	18.1374	39	87	18	48	35.3695	3826	3488	4397	3903.67	459.45	96	73	63	77.3333	16.9214	732	73	36	280.333	391.592	-5.71522	-5.93801	1.12365	-5.19973	-3.90007	4.08256e-07	5.46598e-06	0.146857	1.55543e-05	0.000229279
RSp1527		hypothetical protein	926	960	1481	2235	1520	1424.4	532.326	28	54	34	36	42	9	33.8333	15.0255	15	49	0	21.3333	25.1064	1093	1596	1677	1455.33	316.393	28	31	41	33.3333	6.80686	278	53	36	122.333	135.079	-4.62967	-5.60566	1.20714	-4.82103	-3.37503	2.71669e-06	9.7077e-06	0.111346	2.93983e-05	0.000607319
RSp1530		putative L-ascorbate oxidase (ASCORBASE) oxidoreductase protein	11179	9273	16161	20689	22144	15889.2	5661.15	417	309	226	249	238	432	311.833	91.9509	348	345	378	357	18.2483	8254	11847	17557	12552.7	4691.47	446	415	390	417	28.0535	4181	272	804	1752.33	2120.04	-5.21548	-4.90078	0.782718	-4.72515	-3.25055	3.54288e-08	1.29575e-06	0.194455	1.75101e-06	6.84868e-05
RSp1532		lipoprotein	37	25	1016	1028	56	432.4	538.359	133	45	558	585	608	18	324.5	286.876	89	32	0	40.3333	45.0814	368	456	509	444.333	71.2203	22	58	623	234.333	337.076	54	30	36	40	12.49	1.27367	-0.594168	3.22984	0.267578	-1.3294	0.365404	0.760498	0.0449213	0.878744	0.461902
RSp1555	ripF1, popF1	Type III secretion translocon protein PopF1	17431	771	540	13679	456	6575.4	8304.66	65182	142437	49922	46615	39951	111789	75982.7	41604.9	100207	87539	116604	101450	14572.3	2746	9555	14236	8845.67	5777.75	108629	79854	43143	77208.7	32823	16327	103228	21708	47087.7	48693.3	5.12271	5.29028	2.32501	4.58491	3.86735	0.000685441	0.000890503	0.109537	0.0022193	0.0113023
RSp1563		hypothetical protein	1713	1488	2692	2684	3280	2371.4	748.322	604	248	272	282	245	126	296.167	160.898	412	199	252	287.667	110.889	865	2743	2067	1891.67	951.198	424	227	476	375.667	131.348	1075	170	264	503	497.591	-2.34905	-2.62128	0.780663	-2.23681	-2.37257	8.98153e-05	0.00032867	0.190538	0.00119051	0.000837596
RSp1566	coxO	cytochrome-C oxidase oxidoreductase protein	306	220	493	457	352	365.6	111.267	129	137	64	66	55	9	76.6667	48.3763	98	76	0	58	51.4198	112	393	376	293.667	157.557	140	37	88	88.3333	51.5008	185	37	72	98	77.3499	-1.55868	-2.46334	0.570979	-1.83564	-2.13537	0.0414089	0.0153275	0.548944	0.0546264	0.0284689
RSp1567	coxP	cytochrome-C oxidase subunit III oxidoreductase protein	454	405	485	348	400	418.4	52.8611	242	191	56	55	56	36	106	87.4323	149	101	54	101.333	47.5009	107	323	430	286.667	164.537	235	63	73	123.667	96.5471	307	67	168	180.667	120.5	-1.54205	-2.06482	0.0955653	-1.87863	-1.65197	0.00329547	0.00203878	0.891586	0.00419588	0.00929838
RSp1568	coxQ	cytochrome oxidase subunit	468	296	321	187	184	291.2	116.746	142	169	42	34	42	27	76	62.4212	104	72	0	58.6667	53.2666	77	187	274	179.333	98.7235	130	46	49	75	47.655	446	43	108	199	216.363	-1.44554	-2.6078	-0.0907839	-2.13346	-1.25203	0.0538817	0.00951842	0.932593	0.0260291	0.176651
RSp1571		transcriptional regulator transcription regulator protein	2655	2473	2333	3347	4248	3011.2	793.557	405	460	269	250	207	702	382.167	184.299	370	488	90	316	204.421	1886	3773	4613	3424	1396.6	1019	965	708	897.333	166.176	2138	562	456	1052	941.996	-2.70956	-2.95452	1.18471	-1.36254	-1.59523	4.90481e-06	2.79542e-05	0.0229442	0.0139008	0.00563263
RSp1572		putative transport transmembrane protein	5501	2177	8764	10047	3904	6078.6	3288.03	240	141	215	189	242	207	205.667	37.5429	156	263	54	157.667	104.51	2822	5837	6924	5194.33	2125.17	826	1002	900	909.333	88.3704	4937	267	180	1794.67	2721.69	-4.21138	-4.66501	0.934706	-2.17499	-1.91304	3.71059e-05	0.00022254	0.309256	0.0270839	0.0591171
RSp1573		hypothetical protein	5447	1745	6112	8186	2640	4826	2626.79	361	262	186	173	153	162	216.167	80.9627	288	302	18	202.667	160.079	2852	6873	6903	5542.67	2330.23	705	635	940	760	159.765	4903	237	192	1777.33	2707	-3.78232	-4.23485	1.27724	-2.18035	-1.90619	0.000211038	0.000942293	0.192316	0.038481	0.0795257
RSp1576		amino-acid transmembrane ABC transporter protein	1606	950	1701	1622	736	1323	446.114	146	220	207	162	203	126	177.333	37.9772	161	231	234	208.667	41.3078	451	1175	1151	925.667	411.249	486	727	477	563.333	141.811	1387	281	360	676	617.01	-2.2007	-2.35084	0.33752	-0.967368	-1.09596	2.20798e-05	0.000115285	0.512287	0.0535785	0.0322114
RSp1580		hypothetical protein	1977	1131	1393	1796	1440	1547.4	337.313	55	47	25	41	53	63	47.3333	13.2313	124	81	288	164.333	109.235	1377	2003	2168	1849.33	417.289	51	194	148	131	73	793	68	444	435	362.584	-4.60875	-2.80543	1.27654	-3.12749	-1.95575	3.15116e-07	0.000427191	0.0426279	0.000165269	0.00614271
RSp1582	ripAZ1	Type III effector protein	511	162	133	224	168	239.6	155.252	613	1875	781	768	866	3114	1336.17	982.454	2316	1711	990	1672.33	663.845	84	83	149	105.333	37.8197	1642	2074	549	1421.67	786.013	637	2146	540	1107.67	900.53	2.63273	3.07045	-0.223733	2.67507	2.14893	3.80443e-05	2.53101e-05	0.751493	0.000111886	0.00113173
RSp1601	ripAD	Type III effector protein	1851	262	264	1190	320	777.4	717.859	4541	9189	3973	3257	3026	6147	5022.17	2326.39	10041	8328	5742	8037	2164.22	393	723	1059	725	333.005	6433	9283	4621	6779	2350.18	1612	9816	2400	4609.33	4526.29	3.39971	3.84832	1.00805	3.54813	2.76655	0.000108931	9.00968e-05	0.239724	0.00021871	0.00269636
RSp1603		hypothetical protein	7893	15392	10999	11104	19416	12960.8	4487.74	134	332	110	119	91	684	245	232.563	316	380	576	424	135.47	6327	5408	8723	6819.33	1711.46	486	542	137	388.333	219.455	2590	331	924	1281.67	1171.2	-5.90547	-4.51423	0.0584152	-4.84504	-3.39266	4.80461e-08	1.02e-05	0.944403	5.54715e-06	0.000150882
RSp1604		hypothetical protein	4782	4026	9856	9927	7392	7196.6	2759.02	112	138	91	94	101	117	108.833	17.4747	128	131	144	134.333	8.5049	3279	3610	5560	4149.67	1232.55	134	172	124	143.333	25.3246	1656	150	168	658	864.34	-5.49108	-5.23991	0.271782	-5.18182	-3.49951	6.81407e-08	1.95511e-06	0.708717	2.21964e-06	9.36761e-05
RSp1605		hemagglutinin-like protein	27375	26857	33967	37056	25872	30225.4	4976.94	688	814	569	469	467	738	624.167	144.838	875	776	648	766.333	113.808	10964	19284	26037	18761.7	7550.06	957	1192	956	1035	135.967	10560	899	1212	4223.67	5489.66	-5.15462	-5.0284	0.13679	-4.62324	-3.1423	4.80461e-08	1.22273e-06	0.848934	2.57595e-06	0.000112926
RSp1606		hypothetical protein	6813	10347	4299	5888	6920	6853.4	2217.45	179	197	85	86	80	135	127	51.6178	210	266	162	212.667	52.0513	2489	2909	4611	3336.33	1123.69	286	346	116	249.333	119.304	3040	290	384	1238	1561.29	-5.35086	-4.82522	-0.218721	-4.74268	-2.88952	6.11465e-08	2.99673e-06	0.765818	3.40929e-06	0.000361947
RSp1607		hypothetical protein	11056	13964	8894	11839	12208	11592.2	1846.17	435	543	254	239	252	657	396.667	177.086	643	626	648	639	11.5326	4786	6089	9423	6766	2391.48	622	783	294	566.333	249.207	5517	648	1116	2427	2686.23	-4.63505	-3.89086	0.0587241	-4.22669	-2.54522	3.16135e-08	3.48809e-06	0.929982	1.57061e-06	0.000223525
RSp1609		acid sphingomyelinase-like phosphodiesterase transmembrane protein	6769	8632	5657	6665	8280	7200.6	1231.85	864	984	576	534	522	1278	793	304.748	1227	1159	1728	1371.33	310.748	2789	3441	5330	3853.33	1319.73	1114	1238	561	971	360.443	3600	1116	1476	2064	1342.34	-2.90235	-2.07377	-0.065228	-2.71638	-1.95174	1.93422e-07	9.29434e-05	0.898686	5.95458e-06	0.000171811
RSp1634	xylG	xylose transporter ATP-binding subunit	6709	8020	7749	7177	15440	9019	3625.23	1588	1648	936	858	776	1917	1287.17	487.07	2065	1714	1116	1631.67	479.827	3338	5007	6143	4829.33	1410.91	2180	1563	1236	1659.67	479.367	3185	1496	2424	2368.33	845.875	-2.39906	-2.05344	0.0941067	-2.07836	-1.89884	4.06817e-07	2.8163e-05	0.831931	2.45121e-05	6.23105e-05
RSp1635	xylH	xylose transmembrane ABC transporter protein	2909	2605	4126	4160	4120	3584	762.709	754	707	558	506	509	360	565.667	144.619	693	594	270	519	221.249	1623	2434	3210	2422.33	793.564	635	591	733	653	72.6911	1466	503	564	844.333	539.242	-2.0399	-2.40597	0.389152	-2.08542	-2.12483	3.25575e-06	7.84741e-06	0.328582	3.15174e-05	2.8269e-05
RSp1636		putative oxidoreductase protein	713	682	589	555	632	634.2	64.8359	97	140	60	70	67	90	87.3333	29.446	120	148	0	89.3333	78.6215	294	340	565	399.667	145.018	83	139	85	102.333	31.77	481	136	180	265.667	187.777	-2.41449	-2.77289	0.163346	-2.44605	-1.46011	0.00132757	0.00332715	0.862294	0.00696169	0.082779
RSp1654		hypothetical protein	8230	4698	7482	9189	2960	6511.8	2596.44	142	122	112	89	90	72	104.5	25.5949	122	139	0	87	75.8222	1901	4528	4490	3639.67	1505.85	108	190	183	160.333	45.4569	2741	100	96	979	1525.94	-5.23736	-6.12663	0.0497679	-4.98425	-3.35335	3.50998e-05	0.000147458	0.968861	0.000595593	0.00943731
RSp1655		hypothetical protein	407	173	186	154	304	244.8	108.017	2	8	1	1	2	0	2.33333	2.87518	3	5	0	2.66667	2.51661	86	61	57	68	15.7162	18	5	2	8.33333	8.5049	163	6	0	56.3333	92.4247	-5.90781	-6.31202	-0.959573	-4.97292	-3.11527	8.75442e-06	7.36577e-05	0.334459	0.000276197	0.0059187
RSp1656		hypothetical protein	1585	1002	870	635	848	988	358.726	34	42	29	11	15	36	27.8333	12.2868	69	38	54	53.6667	15.5027	425	253	406	361.333	94.2992	54	68	15	45.6667	27.4651	620	63	60	247.667	322.454	-4.7565	-4.12402	-0.797056	-4.51452	-2.7328	1.15619e-07	7.06721e-06	0.201959	3.16049e-06	0.000313989
RSp1657		putative cyclopropane-mycolic acid synthase (methyltransferase) protein	1590	766	974	840	784	990.8	344.734	47	42	23	18	16	54	33.3333	16.3177	71	86	36	64.3333	25.658	611	432	661	568	120.403	106	80	44	76.6667	31.1341	845	58	72	325	450.388	-4.62224	-3.81424	-0.0536317	-3.6575	-2.37408	5.33428e-08	5.34091e-06	0.936553	7.64037e-06	0.000470991
RSp1658		thioesterase	854	392	476	353	176	450.2	250.869	17	20	11	9	15	45	19.5	13.1111	33	44	0	25.6667	22.8983	262	191	303	252	56.6657	50	44	20	38	15.8745	533	35	36	201.333	287.232	-4.2936	-4.21399	-0.0886966	-3.57183	-1.97418	1.95919e-05	0.000227401	0.929692	0.000737244	0.0303478
RSp1659	acpP3	acyl-carrier-protein	670	291	333	209	192	339	193.914	20	23	14	13	21	54	24.1667	15.1449	26	36	90	50.6667	34.4287	194	175	288	219	60.5062	36	38	36	36.6667	1.1547	458	34	48	180	240.857	-3.54883	-2.48851	0.11107	-3.04964	-1.49568	1.21324e-05	0.00219797	0.891949	0.000429658	0.0414488
RSp1670		putative signal peptide protein	934	825	1023	1191	1584	1111.4	296.225	140	441	166	162	166	126	200.167	119.091	132	182	162	158.667	25.1661	1454	1457	2911	1940.67	840.335	230	140	330	233.333	95.0438	582	206	288	358.667	197.71	-1.84471	-2.35749	1.80182	-1.8143	-1.56527	7.62416e-05	7.06535e-05	0.000411815	0.00080404	0.00260734
RSp1671	rpoN2	RNA polymerase factor sigma-54	3481	5300	3982	3528	7824	4823	1831.58	608	2721	1033	1075	952	1818	1367.83	772.249	775	1097	414	762	341.686	4301	2746	4629	3892	1005.92	1713	1410	1458	1527	162.859	1908	2782	3432	2707.33	764.739	-1.42076	-2.26281	0.859949	-1.21158	-0.755694	0.00145962	0.000185481	0.0815125	0.0194748	0.13439
RSp1672		hypothetical protein	755	814	894	858	952	854.6	75.1984	68	525	263	255	238	126	245.833	157.708	117	154	162	144.333	24.0069	738	594	938	756.667	172.758	173	173	340	228.667	96.4175	439	369	468	425.333	50.8953	-1.2268	-2.20679	0.871159	-1.57423	-1.00037	0.00355333	0.000164344	0.0647637	0.00289289	0.0409311
RSp1673		lipoprotein transmembrane	299	145	444	250	184	264.4	116.599	64	65	45	55	52	27	51.3333	14.0949	76	44	0	40	38.1576	80	142	157	126.333	40.8207	65	160	161	128.667	55.1392	299	49	84	144	135.37	-1.65995	-2.51355	-0.198436	-0.721015	-1.15941	0.0248577	0.0105759	0.843555	0.425687	0.197371
RSp1674		hypothetical protein	361	348	396	351	488	388.8	58.649	71	145	63	71	85	54	81.5	32.7521	91	64	0	51.6667	46.7369	253	331	373	319	60.8933	157	131	169	152.333	19.4251	315	81	96	164	130.985	-1.6787	-2.73398	0.645509	-0.989116	-1.41107	0.0117348	0.0027099	0.409892	0.213026	0.0795251
