# Supplementary material for: The sensor histidine kinase PhcS participates in the regulation of quorum sensing-dependent virulence genes in Ralstonia pseudosolanacearum strain OE1-1
Source: Microbiol Spectr. 2025 Mar 4;13(4):e00059-25. doi: 10.1128/spectrum.00059-25 (PMC11960443; doi:10.1128/spectrum.00059-25)
Supplement: Table S6 — RNA-sequencing data for transcripts of H205Q-dependent genes in Ralstonia pseudosolanacearum strain OE1-1, and phcA deletion (ΔphcA), phcK deletion (ΔphcK) and phcS deletion (ΔphcS) mutants, phcK mutant with the substitution of histidine at amino acid position 205 in PhcK to glutamine (PhcK-H205Q), phcS mutant with the substitution of histidine at amino acid position 230 to glutamate (PhcS-H230Q), grown in quarter-strength M63 medium, and predicted function of proteins encoded by the genes. [file spectrum.00059-25-s0008.xlsx]

## Sheet: Sheet1
Table S6 RNA-sequencing data for transcripts of H205Q-dependent genes in Ralstonia pseudosolanacearum strain OE1-1, and phcA deletion (ΔphcA), phcK deletion (ΔphcK) and phcS deletion (ΔphcS) mutants, phcK mutant with the subustitution of histidine at amino acid position 205 in PhcK to glutamine (PhcK-H205Q), phcS mutant with the subsutition of histidine at amino acid position 230 to glutamate (Ph…
Gene ID	Gene name	Description	Count values																																			log2(fold-change)a					q-valueb
			OE1-1							ΔphcA								ΔphcK					PhcK-H205Q					PhcS-H230Q					ΔphcS
			value 1	value 2	value 3	value 4	value 5	mean	STDEV	value 1	value 2	value 3	value 4	value 5	value 6	mean	STDEV	value 1	value 2	value 3	mean	STDEV	value 1	value 2	value 3	mean	STDEV	value 1	value 2	value 3	mean	STDEV	value 1	value 2	value 3	mean	STDEV	ΔphcA	ΔphcK	PhcK-H205Q	PhcS-H230Q	ΔphcS	ΔphcA	ΔphcK	PhcK-H205Q	PhcS-H230Q	ΔphcS
RSc0320		hypothetical protein	3375	6171	188	276	432	2088.4	2644	22	38	4	0	11	9	14	13.9284	39	52	0	30.3333	27.0617	50	221	107	126	87.0689	42	32	2	25.3333	20.8167	1607	28	732	789	791.042	-6.30005	-6.28428	-2.94412	-6.4716	-0.897519	5.46173e-05	0.000399592	0.0368598	0.000360494	0.5345
RSc0844		putative dna modification methylase protein	11	8	177	100	8	60.8	75.9849	9	6	96	100	74	0	47.5	47.4795	2	7	0	3	3.60555	38	59	87	61.3333	24.5832	9	10	137	52	73.6139	13	10	36	19.6667	14.2244	0.910132	-2.49762	2.39387	0.426577	-0.634291	0.397625	0.119981	0.0450584	0.743031	0.652144
RSc0860		probable bacteriophage-related protein	12	6	162	79	8	53.4	67.9544	9	5	72	73	59	0	36.3333	35.1549	9	3	0	4	4.58258	33	78	87	66	28.931	6	6	112	41.3333	61.1991	11	10	12	11	1	0.718233	-1.9076	2.56492	0.16102	-1.03392	0.549057	0.254564	0.048192	0.916068	0.50586
RSc0873		putative bacteriophage-related transmembrane protein	9	2	286	145	8	90	124.97	5	4	116	99	111	0	55.8333	58.1633	5	1	0	2	2.64575	68	147	168	127.667	52.7289	2	4	203	69.6667	115.474	9	1	0	3.33333	4.93288	0.798374	-3.10874	3.92081	0.233645	-2.48318	0.627316	0.2328	0.0278479	0.905636	0.303638
RSc0890		putative bacteriophage related protein	5	1	140	130	8	56.8	71.5171	3	11	60	43	71	0	31.3333	30.7549	0	1	0	0.333333	0.57735	84	126	170	126.667	43.0039	0	4	59	21	32.9697	3	2	0	1.66667	1.52753	0.789615	-5.30345	4.38429	-0.407578	-3.15151	0.547457	0.0434549	0.00331033	0.80561	0.138122
RSc1538		hypothetical protein	484	214	81	61	120	192	173.504	101	164	49	54	39	189	99.3333	63.9583	161	219	126	168.667	46.9716	17	36	31	28	9.84886	165	247	36	149.333	106.369	453	234	336	341	109.586	-0.566682	-0.0210523	-2.00589	-0.494913	0.672703	0.250777	0.976332	0.00248968	0.408129	0.238657
RSc1543		transcription regulator protein	819	495	154	86	168	344.4	309.057	233	443	36	42	31	180	160.833	162.33	267	466	396	376.333	100.947	26	84	64	58	29.4618	160	417	25	200.667	199.139	563	382	996	647	315.501	-0.908706	0.152412	-2.10688	-1.28553	0.687074	0.17856	0.873472	0.0168683	0.119453	0.416187
RSc2176	tISrso5	isrso5-transposase protein	2	7	58	40	16	24.6	23.7023	2	8	28	24	30	0	15.3333	13.545	7	10	0	5.66667	5.1316	41	22	50	37.6667	14.2945	14	21	43	26	15.1327	7	17	0	8	8.544	0.268108	-0.798949	2.49898	1.00036	-0.548967	0.82756	0.621139	0.0492293	0.436592	0.732766
RSc2775	ripW, popW	Type III effector protein, harpin with pectate lyase domain	3552	747	639	2365	512	1563	1343.83	5619	10227	4433	3908	4077	12132	6732.67	3547.48	13418	7282	7902	9534	3377.9	1810	2786	5076	3224	1676.48	12409	8681	4762	8617.33	3823.9	3732	8400	2328	4820	3178.85	2.70803	3.11276	2.1677	2.82771	1.83364	0.000144848	0.000107242	0.00322908	0.000270505	0.0110029
RSc2897		Flagellar chaperone FliT-related protein	1253	80	165	5976	80	1510.8	2545.09	2376	5631	6930	5340	4976	7893	5524.33	1889.15	7015	5350	2178	4847.67	2457.31	1284	1945	2854	2027.67	788.258	3310	7750	5560	5540	2220.07	1164	6509	1032	2901.67	3124.74	4.46594	3.89662	3.33701	4.24681	3.06791	0.00114066	0.00364419	0.011394	0.00252411	0.0254494
RSc3021	tuf1	probable elongation factor tu (ef-tu protein)	6415	6767	34918	25542	8816	16491.6	13004.4	17822	31426	84950	83442	76194	44595	56404.8	28946.5	7430	30950	68526	35635.3	30816.3	19781	15570	23606	19652.3	4019.54	21510	33355	43000	32621.7	10763.8	13418	43903	18480	25267	16336.5	2.50444	1.62902	2.02464	1.77271	1.29096	0.000602761	0.0278365	0.00941169	0.0180995	0.0909181
RSc3060		transporter transmembrane protein	1856	319	521	234	144	614.8	707.731	976	3121	4036	3596	4097	2286	3018.67	1204.23	1205	4114	1728	2349	1550.74	48	83	97	76	25.2389	1384	3370	914	1889.33	1303.65	2840	4495	3468	3601	835.478	3.57373	2.1177	-2.21179	1.72102	2.46768	0.000221473	0.0182196	0.024738	0.0512985	0.00668693
RSc3149	efpR-like	putative transcription regulator protein	171	250	23	4	120	113.6	102.666	125	317	13	13	17	81	94.3333	118.245	209	308	216	244.333	55.2479	6	16	11	11	5	188	280	13	160.333	135.633	146	423	420	329.667	159.067	0.16708	1.47736	-2.57685	0.230109	1.64296	0.872994	0.148954	0.0318377	0.843551	0.113876
RSc3190		hypothetical protein	47	19	254	153	24	99.4	102.065	11	17	109	94	89	0	53.3333	48.9517	9	15	18	14	4.58258	93	143	165	133.667	36.8963	6	6	138	50	76.2102	41	10	12	21	17.3494	0.206766	-1.68203	2.38272	-0.686207	-1.25273	0.852889	0.171924	0.0284125	0.563832	0.305109
RSc3271		putative arsenate reductase oxidoreductase protein	630	544	80	41	272	313.4	266.366	242	817	44	55	73	324	259.167	296.079	360	864	738	654	262.29	36	23	51	36.6667	14.0119	334	696	48	359.333	324.742	479	1061	1104	881.333	349.094	-0.0462306	1.21752	-2.28231	-0.146696	1.29788	0.963736	0.225292	0.0380665	0.899762	0.193798
RSc3272	ripAM	Type III effector protein	432	100	85	628	136	276.2	242.537	375	571	245	272	192	1197	475.333	378.073	1086	481	234	600.333	438.356	261	444	597	434	168.223	1128	655	350	711	392.011	338	676	204	406	243.237	1.20746	1.79598	2.1575	2.03575	1.10343	0.0404094	0.00966876	0.00296527	0.00408127	0.11245
RSc3398		flavohemoprotein (hemoglobin-like) transmembrane	8160	7740	1420	743	400	3692.6	3906.57	2857	1169	1054	1069	1040	747	1322.67	764.933	2128	1334	1044	1502	561.188	182	362	329	291	95.828	1252	1039	3205	1832	1193.81	1413	1175	5868	2818.67	2643.48	0.00298309	-1.29201	-3.09585	-0.918142	-0.730073	0.99789	0.212739	0.00739019	0.405628	0.519073
RSc3399		hypothetical protein	3603	1410	579	302	56	1190	1442.12	796	316	385	371	392	126	397.667	219.11	374	308	108	263.333	138.511	60	126	127	104.333	38.397	269	212	958	479.667	415.228	870	288	1500	886	606.158	0.219901	-2.05035	-2.71779	-1.00217	-0.660668	0.85401	0.0686426	0.0228062	0.398685	0.580117
RSp0031		hypothetical protein	746	147	275	65	88	264.2	281.385	45	87	36	14	13	54	41.5	27.7038	75	62	108	81.6667	23.7136	33	28	39	33.3333	5.50757	46	66	18	43.3333	24.1109	722	59	60	280.333	382.495	-1.96186	-1.5491	-2.33974	-2.61992	-0.760016	0.00378811	0.0443935	0.00501049	0.0023296	0.32027
RSp0217	tISRso5	isrso5-transposase protein	13	8	13	6	8	9.6	3.20936	1	2	5	1	2	0	1.83333	1.7224	1	2	0	1	1	1	1	2	1.33333	0.57735	7	2	2	3.66667	2.88675	5	4	0	3	2.64575	-1.52588	-3.01075	-2.09845	-1.34057	-1.88902	0.0387994	0.00443194	0.0351382	0.107446	0.028367
RSp0481		substrate-binding periplasmic (PBP) ABC transporter protein	4487	10497	2177	908	8520	5317.8	4095.1	3409	4920	786	682	766	1197	1960	1782.17	3476	4924	2988	3796	1006.89	446	665	1103	738	334.528	2394	2657	1327	2126	704.339	2558	2229	7728	4171.67	3084.26	-0.724507	-0.248699	-2.01412	-1.14597	-0.349167	0.272715	0.77792	0.0163781	0.149327	0.69471
RSp0483		ornithine cyclodeaminase	8511	34215	22111	7062	21512	18682.2	11174.9	9386	17513	5509	5838	5710	3312	7878	5107.44	18548	18870	7236	14884.7	6625.9	968	2146	3635	2249.67	1336.52	6603	9815	5942	7453.33	2071.79	5085	6711	36264	16020	17550.7	-0.489369	-0.00360627	-2.40819	-1.16664	-0.507886	0.425896	0.997106	0.00278397	0.1085	0.511872
RSp0484		hypothetical protein	6196	19587	16038	4800	13944	12113	6385.72	4942	9350	3144	3243	2955	2250	4314	2622.16	10119	12318	5076	9171	3712.91	374	1159	1839	1124	733.127	3351	6875	3187	4471	2083.54	3701	3723	24600	10674.7	12059.7	-0.753679	-0.0898916	-2.86492	-1.32685	-0.518836	0.175211	0.910767	0.000392949	0.0515158	0.468122
RSp0690	hmgB	fumarylacetoacetase	9131	5065	954	809	2232	3638.2	3514.02	1529	2303	310	304	281	990	952.833	829.684	672	2063	1242	1325.67	699.264	411	481	544	478.667	66.5307	1995	752	513	1086.67	795.665	7352	715	2676	3581	3409.8	-1.45617	-1.2364	-2.17889	-1.85431	-0.466598	0.0372061	0.155032	0.0162162	0.0346227	0.612239
RSp0691	hmgA	homogentisate 1,2-dioxygenase	3668	11609	1497	1011	4552	4467.4	4254.96	3327	4563	557	595	585	2151	1963	1697.23	1613	4308	2592	2837.67	1364.19	508	491	613	537.333	66.0782	4500	1947	746	2397.67	1917.15	2156	1798	5904	3286	2274.31	-0.803678	-0.58259	-2.26483	-0.874919	-0.498191	0.312649	0.569693	0.0261505	0.383183	0.645109
RSp0693	hdfA	Dioxygenase	1448	86	63	4385	80	1212.4	1870.37	4876	6884	6648	6485	5806	18648	8224.5	5157.89	15481	6539	19548	13856	6655	1165	1726	2663	1851.33	756.824	5387	8154	4914	6151.67	1750.12	1760	6877	2652	3763	2733.43	4.80322	5.74603	3.35567	4.4903	3.66351	0.000669953	0.000236056	0.0129593	0.00181296	0.00939624
RSp0694	hdfB	Tryptophan-2,3-dioxygenase, oxidoreductase protein	2803	144	173	9493	168	2556.2	4042.96	10312	12254	12577	12235	10690	13455	11920.5	1191.4	22171	7280	9216	12889	8096.52	1680	2883	3701	2754.67	1016.59	7779	10101	9214	9031.33	1171.73	3443	8654	1896	4664.33	3540.68	4.83816	4.52774	3.10106	4.25721	3.06622	0.000352101	0.000805771	0.0146041	0.00171039	0.0183182
RSp0695	hdfC	FAD dependent oxidoreductase protein	1892	103	128	6168	136	1685.4	2620.43	4172	8067	8305	7387	6935	5022	6648	1682.98	7538	4325	3186	5016.33	2256.86	814	1516	1864	1398	534.853	5045	5469	4246	4920	621.008	2190	5848	864	2967.33	2581.33	4.57989	3.66385	2.56157	3.74792	2.79961	0.000587626	0.00421173	0.0401396	0.00420447	0.0304036
RSp0696	hdfD	Aminotransferase, class V	1891	180	154	5093	136	1490.8	2149.23	4089	10588	6830	6201	6274	12105	7681.17	3027.18	12472	6164	17478	12038	5669.47	1066	1804	2377	1749	657.228	10004	7475	5571	7683.33	2223.83	1980	8840	2688	4502.67	3772.89	4.30202	4.88508	2.59185	4.04632	3.21432	0.000590505	0.000335782	0.0279952	0.0013822	0.0102758
RSp0697	hdfE	Short-chain dehydrogenase/reductase protein	2423	276	226	6293	144	1872.4	2650.06	7370	17977	12398	11452	10629	22491	13719.5	5510.37	21560	11218	23040	18606	6440.85	1219	2110	2970	2099.67	875.546	15168	13232	7206	11868.7	4152.39	2436	16522	3348	7435.33	7882.48	4.75961	5.08259	2.44191	4.2349	3.49314	0.000282763	0.000236056	0.0385027	0.00100739	0.0067196
RSp0825		hypothetical protein	2037	185	152	5462	232	1613.6	2295.4	8128	15265	8860	7654	7634	8190	9288.5	2961.91	18857	8537	5778	11057.3	6894.14	1487	1785	2686	1986	624.26	11929	11219	6995	10047.7	2667.42	2354	11731	3132	5739	5203.78	4.6276	4.43667	2.75394	4.39004	3.47718	0.000133835	0.000323544	0.0136143	0.000407346	0.00376442
RSp0839		hypothetical protein	421	50	68	635	56	246	268.396	1481	3163	1958	1982	2113	3096	2298.83	678.557	3241	2438	864	2181	1209.16	237	351	572	386.667	170.324	2217	3527	1779	2507.67	909.528	418	2161	432	1003.67	1002.3	4.41547	4.06998	2.31569	4.34315	2.79766	4.8645e-05	0.000196219	0.017221	0.000121743	0.00667189
RSp0842		putative Type III effector protein with leucine-rich-repeats	2780	299	389	9326	440	2646.8	3876.51	11201	18042	15069	13711	12088	9612	13287.2	3008.65	21183	8933	5004	11706.7	8438.6	1939	3761	4691	3463.67	1399.89	17349	12617	14614	14860	2375.57	3396	12838	1920	6051.33	5923.58	4.42493	3.8094	2.83849	4.33559	2.81403	0.000115727	0.000755924	0.00833449	0.000284885	0.011292
RSp0858	hrpV	hypothetical protein	1383	133	76	2275	120	797.4	993.346	2629	9010	4556	3953	3896	8676	5453.33	2701.62	8150	6203	4716	6356.33	1722.13	690	1203	1868	1253.67	590.632	8215	7341	3789	6448.33	2344.14	1444	8810	1944	4066	4116.02	4.27579	4.31955	2.63359	4.24175	3.46736	0.000546581	0.000806731	0.0269797	0.000943723	0.0064972
RSp0859	hrcS	Hrp conserved HRCS transmembrane protein	639	48	41	949	24	340.2	428.603	792	4029	1724	1484	1556	4698	2380.5	1582.79	3501	2436	2592	2843	575.158	326	519	817	554	247.364	4693	2986	1389	3022.67	1652.31	607	3635	960	1734	1655.75	4.38014	4.4596	2.70892	4.31446	3.54929	0.000997718	0.00114549	0.0325979	0.00135007	0.00866998
RSp0861	hrcQ	Hrp conserved protein HRCQ	686	62	40	1044	48	376	464.058	1954	6483	2128	1692	1741	3663	2943.5	1881.6	5069	3794	2592	3818.33	1238.68	396	691	902	663	254.159	6910	4872	2243	4675	2339.73	836	5370	1080	2428.67	2550.19	4.53361	4.59585	2.76871	4.73488	3.71682	0.000295084	0.000432097	0.0193093	0.000326465	0.0036385
RSp0862	hpaP	Hrp associated protein HPAP	125	23	32	325	16	104.2	131.121	171	616	417	341	426	765	456	208.783	778	515	216	503	281.192	106	136	221	154.333	59.6518	612	706	378	565.333	168.906	134	722	276	377.333	306.818	3.44984	3.4767	2.42267	3.63448	2.88401	0.000461201	0.000738459	0.0121886	0.000523877	0.00450734
RSp0863	hrcV	Hrp conserved HRCV transmembrane protein	441	87	129	1484	72	442.6	601.385	921	2251	2048	1718	1950	2718	1934.33	600.204	2763	1498	882	1714.33	958.979	428	614	806	616	189.008	2896	1814	1732	2147.33	649.659	569	1852	228	883	856.324	3.7635	3.39372	2.58832	3.7393	2.26308	0.000168861	0.000749895	0.00657746	0.000324969	0.0194074
RSp0864	hrcU	type III secretion system protein HrcU	134	22	40	340	16	110.4	136.89	437	703	736	552	678	1125	705.167	233.806	1231	566	774	857	340.181	159	190	243	197.333	42.4774	891	822	744	819	73.5459	154	724	132	336.667	335.621	4.0596	4.23036	2.70911	4.14079	2.70331	7.41569e-05	8.99112e-05	0.00456851	0.000115581	0.0064455
RSp0865	hrpK	HRPK protein	762	96	48	2421	80	681.4	1017.14	2850	9915	5413	4627	4893	9450	6191.33	2842.1	9964	5878	4572	6804.67	2812.91	1023	904	1816	1247.67	495.774	9095	8688	3197	6993.33	3294.01	1078	10072	1896	4348.67	4973.4	5.20566	5.16012	3.4183	5.06749	4.32845	0.000140297	0.000221572	0.00621481	0.000266411	0.00156259
RSp0866	hrpJ	HRPJ protein	854	106	69	2418	64	702.2	1016.21	3661	9655	5287	4649	5133	14670	7175.83	4213.99	11235	6828	7686	8583	2336.42	848	976	1621	1148.33	414.314	12323	9709	2767	8266.33	4938.65	1141	11349	2376	4955.33	5571.4	5.16481	5.43505	3.14064	5.0944	4.40577	0.000139236	0.000129891	0.00987929	0.000218795	0.00122837
RSp0867	hrcJ	Hrp conserved lipoprotein HRCJ transmembrane	1433	166	115	4114	152	1196	1724.11	5443	13223	8260	7878	7949	14607	9560	3548.35	13158	7753	7398	9436.33	3227.94	1208	2035	2722	1988.33	758.078	17037	10202	5454	10897.7	5822.75	2046	12094	2136	5425.33	5775.41	4.93519	4.7901	3.20055	4.82116	3.78067	9.46105e-05	0.000197892	0.00577235	0.000180035	0.00226474
RSp0868	hrpH	HRPH protein	483	51	79	2099	64	555.2	881.872	1511	3640	3537	3337	3210	1314	2758.17	1054.94	2599	1676	630	1635	985.14	479	872	918	756.333	241.276	2929	1634	2407	2323.33	651.542	646	2198	288	1044	1015.3	4.76078	3.49194	3.14408	4.17201	2.75157	9.8554e-05	0.00207587	0.00510713	0.000524137	0.0155241
RSp0869	hrpF	type III secretion system protein HrpB	469	56	63	1053	40	336.2	439.409	1558	3143	2116	2089	1867	4185	2493	985.577	3268	2327	4482	3359	1080.38	318	707	802	609	256.451	3045	2356	2097	2499.33	489.984	623	2756	960	1446.33	1146.65	4.39054	4.82352	2.85068	4.25617	3.32289	8.91684e-05	7.06907e-05	0.00620981	0.000209515	0.00246525
RSp0871	hrpD	hypothetical protein	309	42	46	449	24	174	193.751	582	1165	766	652	563	1314	840.333	320.753	1300	791	882	991	271.442	111	253	367	243.667	128.255	957	827	786	856.667	89.2767	320	1031	324	558.333	409.346	3.48911	3.51519	2.06684	3.2841	2.46387	0.000245447	0.000443131	0.024973	0.000858677	0.00966954
RSp0873	hrpB	regulatory HRPB transcription regulator protein	1625	824	1131	10331	3272	3436.6	3968.1	12327	20474	15363	13840	13744	20052	15966.7	3466.43	12452	15746	14580	14259.3	1670.25	3285	2791	4442	3506	847.397	25461	28287	7216	20321.3	11437.2	3440	23817	7404	11553.7	10803.7	3.49645	3.63396	2.23717	3.99799	2.95732	3.78402e-05	8.06563e-05	0.00541937	3.22303e-05	0.000749662
RSp0874	hrcC	Hrp conserved HRCC transmembrane protein	919	244	238	4183	704	1257.6	1661.78	7256	10833	6273	5811	6209	8631	7502.17	1922.11	5163	7778	9270	7403.67	2078.93	1663	1284	1989	1645.33	352.832	12251	13898	3961	10036.7	5325.73	1755	11767	2808	5443.33	5501.71	4.05172	4.27164	2.65148	4.44156	3.40234	3.93853e-05	7.13089e-05	0.00402847	4.27518e-05	0.000766822
RSp0876	ripAB, popB	Type III effector protein PopB	921	145	106	1438	168	555.6	598.564	4609	10912	5195	4610	4069	18576	7995.17	5773.1	9540	8546	12240	10108.7	1911.53	495	950	1507	984	506.856	5197	8670	2893	5586.67	2908.15	1166	11839	2172	5059	5893.16	4.51771	5.24703	2.34594	4.11158	3.76087	6.85932e-05	3.93853e-05	0.0232535	0.000368168	0.00123372
RSp0877	ripX, popA	Type III effector protein PopA	2778	121	96	3684	88	1353.4	1743.72	15491	31563	15745	14732	12327	42903	22126.8	12297.7	22771	20733	34254	25919.3	7289.61	1105	2031	3826	2320.67	1383.43	25025	20377	8154	17852	8714.32	3615	26154	4872	11547	12665.6	5.73725	5.94538	2.94534	5.02738	4.46695	0.000331737	0.000408463	0.0429659	0.00122755	0.00505358
RSp1258	acpD	putative [Acyl-carrier-protein] phosphodiesterase	649	333	62	46	88	235.6	258.968	185	188	29	31	38	36	84.5	79.0816	154	167	54	125	61.8304	29	31	25	28.3333	3.05505	129	164	31	108	68.942	745	211	168	374.667	321.438	-0.649853	-0.836817	-2.19779	-1.20387	0.276668	0.236387	0.203846	0.00312384	0.068009	0.691141
RSp1331	tISRso17	isrso17-transposase protein	43	15	636	327	40	212.2	269.237	4	4	248	218	223	18	119.167	121.58	10	4	0	4.66667	5.03322	168	368	437	324.333	139.715	5	14	486	168.333	275.144	25	5	24	18	11.2694	0.162929	-3.11017	3.61137	0.0404569	-1.96528	0.920938	0.122024	0.0207006	0.982575	0.26769
RSp1332	tISRso1	isrso1-transposase protein	64	20	390	240	72	157.2	154.775	4	6	84	92	70	18	45.6667	40.7022	18	5	0	7.66667	9.29157	134	391	401	308.667	151.348	6	29	231	88.6667	123.8	34	8	36	26	15.6205	-0.997205	-2.63707	3.10136	-0.262918	-1.73854	0.368428	0.0841277	0.0156581	0.857208	0.208554
RSp1366	abpE	thiamine biosynthesis APBE transmembrane protein	1657	1101	238	201	80	655.4	691.655	129	215	352	297	262	207	243.667	77.7577	123	285	162	190	84.5518	43	133	124	100	49.5681	332	461	458	417	73.6274	459	291	456	402	96.1405	0.0781395	-1.67635	-2.04073	-0.481896	-0.899008	0.939812	0.0824667	0.039577	0.635515	0.350787
RSp1368	nosZ	nitrous-oxide reductase	9833	8579	756	807	1096	4214.2	4580.22	865	1252	1060	975	896	1485	1088.83	238.599	1220	1507	2034	1587	412.855	198	967	670	611.667	387.805	2627	3233	1430	2430	917.501	3557	1453	4464	3158	1544.65	-0.76589	-1.12865	-2.1558	-0.757075	-0.53318	0.39062	0.273244	0.0388408	0.457121	0.622831
RSp1384	ripAS	Type III effector protein	576	42	130	1726	32	501.2	720.162	517	1649	1672	1444	1589	1899	1461.67	485.699	1529	1350	468	1115.67	567.991	465	598	785	616	160.758	1298	1479	1663	1480	182.502	585	1690	216	830.333	767.014	3.60019	2.78269	2.62336	3.34334	2.22577	0.00258003	0.0168701	0.0240663	0.00588113	0.0658254
RSp1493		hypothetical protein	2174	155	47	21	112	501.8	936.28	15	29	2	2	1	36	14.1667	15.2763	32	26	18	25.3333	7.02377	19	18	22	19.6667	2.08167	40	34	8	27.3333	17.0098	1123	20	84	409	619.17	-4.18947	-3.36231	-3.03684	-3.55423	-0.869979	0.00127781	0.0153042	0.0260783	0.0106386	0.47537
RSp1504		hypothetical protein	4349	6201	47	66	48	2142.2	2933.85	9	29	25	17	15	36	21.8333	9.96828	36	36	18	30	10.3923	7	49	32	29.3333	21.1266	37	66	100	67.6667	31.5331	135	41	2196	790.667	1217.96	-4.43655	-6.03564	-5.70069	-4.84312	-1.58979	0.0333498	0.0114451	0.0155333	0.0327709	0.48621
RSp1505	norB	nitric oxide reductase subunit B	17677	14626	451	464	272	6698	8697.31	91	108	136	151	115	108	118.167	21.6833	186	152	126	154.667	30.0888	58	310	150	172.667	127.52	211	188	537	312	195.195	736	121	6768	2541.67	3673.01	-3.35096	-5.2895	-4.65431	-4.18739	-1.57181	0.0556148	0.0127193	0.0220174	0.0405957	0.44108
RSp1532		lipoprotein	37	25	1016	1028	56	432.4	538.359	133	45	558	585	608	18	324.5	286.876	89	32	0	40.3333	45.0814	368	456	509	444.333	71.2203	22	58	623	234.333	337.076	54	30	36	40	12.49	1.27367	-0.594168	3.22984	0.267578	-1.3294	0.365404	0.760498	0.0449213	0.878744	0.461902
